# Supplementary material for: RNase III CLASH in MRSA uncovers sRNA regulatory networks coupling metabolism to toxin expression
Source: Nat Commun. 2022 Jun 22;13:3560. doi: 10.1038/s41467-022-31173-y (PMC9217828; doi:10.1038/s41467-022-31173-y)
Supplement: Supplementary file 4 — Supplementary Data 1 [file 41467_2022_31173_MOESM4_ESM.xlsx]

## Sheet: Sheet1
Supplementary Data 1. Strains used in this study
Strain	Reference
E. coli K12 MG1655	Blattner et al., 1997
S. aureus RN4220	Kreiswirth et al, 1983
S. aureus RN450	Novick, 1991
S. aureus USA300 LAC	McDougal et al, 2003
S. aureus JKD6009	Howden et al, 2010
S. aureus JKD6009 rnc::HTF	Mediati et al, 2020
S. aureus USA300 LAC Drnc	Fey et al, 2013
S. aureus USA300 LAC rnc::HTF	This study
S. aureus USA300 LAC DrsaOG	This study
S. aureus USA300 LAC DrsaOG pICS3:PamiA RsaOG	This study
S. aureus USA300 LAC DrsaE	This study
S. aureus USA300 LAC DrsaE pICS3:PamiA RsaE	This study
S. aureus USA300 LAC Drnaiii	This study
S. aureus USA300 LAC DrsaA	This study
