# Supplementary material for: RNase III CLASH in MRSA uncovers sRNA regulatory networks coupling metabolism to toxin expression
Source: Nat Commun. 2022 Jun 22;13:3560. doi: 10.1038/s41467-022-31173-y (PMC9217828; doi:10.1038/s41467-022-31173-y)
Supplement: Supplementary file 5 — Supplementary Data 2 [file 41467_2022_31173_MOESM5_ESM.xlsx]

## Sheet: Sheet1
Supplementary Data 2. Oligonucleotides used in this study. All oligonucleotides were ordered from Integrated DNA Technologies.
Name	Sequence	Purpose
Cloning, Northern blot and tagging oligonucleotides:
RNaseIII_HTF_1	TCACTAAAGGGAACAAAAGCTGGAACATCCCAACTTGCCAGAA	Tagging RNase III with HTF
RNaseIII_HTF_2	ATAATCATGGTGATGGTGATGGTGCTCCATGGATCCTTTAATTTGTTTTAATTGCTTATA	Tagging RNase III with HTF
RNaseIII_HTF_3	TATAAGCAATTAAAACAAATTAAAGGATCCATGGAGCACCATCA	Tagging RNase III with HTF
RNaseIII_HTF_4	GTCGTATCATATAAATTTCTAACGCGGCCGCAGAATTCTCA	Tagging RNase III with HTF
dRsaA_1	tttgagatctgtccatacccatggTCTAGACTAAAATTAATACGCTACCAAC	For creating construct to delete RsaA using pIMAY
dRsaA_2	TATATATGTGCTAATGTATTATCAAAATATTATTTTAACCTATTTGAAAT	For creating construct to delete RsaA using pIMAY
dRsaA_3	ATTTCAAATAGGTTAAAATAATATTTTGATAATACATTAGCACATATATA	For creating construct to delete RsaA using pIMAY
dRsaA_4	AAGATACAGGTATATTTTTCTGACTCGAGTGTAATCATAATTTTATCGTTACCC	For creating construct to delete RsaA using pIMAY
dRNAIII_1	GGAACAAAAGCTGGGTACGGAGATAGTTCTAAAAATGAAACTCAAATAAC	For creating construct to delete RNAIII using pIMAY
dRNAIII_2	GCATGTTTTAATACTTTTTTGTAATGAAGAAGGGATGAG	For creating construct to delete RNAIII using pIMAY
dRNAIII_3	ATTACAAAAAAGTATTAAAACATGCTAAAAGCATTTATTTTCCAAT	For creating construct to delete RNAIII using pIMAY
dRNAIII_4	GGGCGAATTGGAGCTTATTGTAAACATTAATATCATTTGAGTTAATACGAAT	For creating construct to delete RNAIII using pIMAY
dRsaOG_1	tttgagatctgtccatacccatggtctagaACTTTGTCTGTTTTCTCTATTTA	For creating construct to delete RsaOG using pIMAY
dRsaOG_2	AAAAGATTGTGCTATGATATTACTTATGCATAAAATGAAGAAGTCTTCAG	For creating construct to delete RsaOG using pIMAY
dRsaOG_3	CTGAAGACTTCTTCATTTTATGCATAAGTAATATCATAGCACAATCTTTT­­	For creating construct to delete RsaOG using pIMAY
dRsaOG_4	AAGATACAGGTATATTTTTCTGACTCGAGTACGTAGTATTAATGGCGAGA	For creating construct to delete RsaOG using pIMAY
pAmiA_RNAIII_fw	ATACTGCAGAAAATTTGTTTGATTTTTAATGGATAATGTGATATAATGGTACCTAACTAGATCACAGAGATGTGATGGAAAATAG	For cloning RNAIII under pAmiA promoter for insert into pICS3
pAmiA_RNAIII_rev	TATGAATTCCAACATTAGACTTATTCATATATTTTAACGGCG	For cloning RNAIII under pAmiA promoter for insert into pICS3
RsaOG WT fw	ATACTGCAGAAAATTTGTTTGATTTTTAATGGATAATGTGATATAATGGTACCTAACAGGGGGAGCGATTAAA	For cloning RsaOG under pAmiA promoter for insert into pICS3
RsaOG rev_2	TATGAATTCTTAAAAGAATCAACAATACAACTGAAGACTTC	For cloning RsaOG under pAmiA promoter for insert into pICS3
pAmiA_RsaE_fw	ATACTGCAGAAAATTTGTTTGATTTTTAATGGATAATGTGATATAATGGTACCATGAAATTAATCACATAACAAACATACCCC	For cloning RsaE under pAmiA promoter for insert into pICS3
pAmiA_RsaE_rev	TATGAATTCAATACATTTTTATACAACTTCACTTCCC	For cloning RsaE under pAmiA promoter for insert into pICS3
RsaA_NB	GAGTAGTCTTCCTTGGGAGAAC	Northern blot probe for RsaA
RNAIII_NB	GCACTGAGTCCAAGGAAACTAACT	Northern blot probe for RNAIII, binding to nineth helix
5S_NB	TTAACTTCTGTGTTCGGCATGGGA	Northern blot probe for 5S
RsaE_NB	CAAAGGGGTATGTTTGTTATGTG	Northern blot probe for RsaE
RsaOG_NB	GTTGTGATGTAACTTGAACGATTAAA	Northern blot probe for RsaOG
EsxA_NB	GCAAACCGAAATTATTAGAAAG	Northern blot probe for esxA
PSM_operon_NB	ACCCATTAAGATTACCTCCTTTGCTT	Northern blot probe for the phenol soluble modulin alpha operon
EsxA_pCN33_gBlock	GCGAGATCTTAAAAAGTTTTGATAAACTTAAAATATTCAGGAGGTTTCTAGTTATGGCAATGATTAAGATGAGTCCAGAGGAAATCAGAGCAAAATCGCAATCTTACGGGCAAGGTTCAGATATCGCG	For insertion into pCN33-gfp for FACS analysis
qPCR oligonucleotides:
RsaA_qPCR_1	AGCGACTGTATAATTTCTATTGAGGT	For qPCR of RsaA
RsaA_qPCR_2	TGTACCCGAGTAGTCTTCCTTGG	For qPCR of RsaA
5S_qPCR_1	GCAAGGAGGTCACACCTGTT	For qPCR of 5S
5S_qPCR_2	TGCCTGGCAACGTTCTACTC	For qPCR of 5S
citB_qPCR_1	GGCGCAACAGCAACTGATTT	For qPCR of citB
citB_qPCR_2	AGAATCCGCAAGTTGCTCCA	For qPCR of citB
sucC_qPCR_1	GTTCAATGGGCGTTGCAGTT	For qPCR of sucC
sucC_qPCR_2	CCGCCTGCTTTACCTCTACC	For qPCR of sucC
fumC_qPCR_1	ATGGCAAACAGGAAGCGGTA	For qPCR of fumC
fumC_qPCR_2	ACGTGCATAGCAGTTGGGAA	For qPCR of fumC
citC_qPCR_1	GCGCCAGGTGCAAACATTAA	For qPCR of citC
citC_qPCR_2	TTATCTGCCGCTTCTTGCCA	For qPCR of citC
rocA_qPCR_1	TGAAGCAGGTAAGCCATGGG	For qPCR of rocA
rocA_qPCR_2	CAGCCATAATCGCAAACGGG	For qPCR of rocA
sucD_qPCR_1	TGGTGAAATCGGTGGTACGG	For qPCR of sucD
sucD_qPCR_2	CACCAGCATGTCCCATACGT	For qPCR of sucD
rsaOG_qPCR_1	GGGAGCGATTAAACAAAGGGG	For qPCR of RsaOG
rsaOG_qPCR_2	TCACGTGCTAGCCGACAAAT	For qPCR of RsaOG
gcvPA_qPCR_1	CAATTCGGTGGGCCACATTG	For qPCR of gcvPA
gcvPA_qPCR_2	ACCAAGTGCTGACATTGCAA	For qPCR of gcvPA
citZ_qPCR_1	CATGGTGGTGCAAACGAACA	For qPCR of citZ
citZ_qPCR_2	ATACACGATGACCGAAGCCC	For qPCR of citZ
esxA_qPCR_1	TTACGGGCAAGGTTCAGACC	For qPCR of esxA
esxA_qPCR_2	TGCTCTTCGAAACGGCTGAA	For qPCR of esxA
RNAtag-Seq oligonucleotides
RNAtag_3adap_1	/5Phos/rArUrUrGrCrUrUrArGrArUrCrGrGrArArGrArGrCrGrUrCrGrUrGrUrArG/3SpC3/	3' RNA adaptor for RNAtag seq
RNAtag_3adap_2	/5Phos/rArUrGrArArUrUrArGrArUrCrGrGrArArGrArGrCrGrUrCrGrUrGrUrArG/3SpC3/	3' RNA adaptor for RNAtag seq
RNAtag_3adap_3	/5Phos/rArArCrUrUrGrUrArGrArUrCrGrGrArArGrArGrCrGrUrCrGrUrGrUrArG/3SpC3/	3' RNA adaptor for RNAtag seq
RNAtag_3adap_4	/5Phos/rArGrGrCrUrGrUrArGrArUrCrGrGrArArGrArGrCrGrUrCrGrUrGrUrArG/3SpC3/	3' RNA adaptor for RNAtag seq
RNAtag_3adap_5	/5Phos/rArUrCrArGrGrUrArGrArUrCrGrGrArArGrArGrCrGrUrCrGrUrGrUrArG/3SpC3/	3' RNA adaptor for RNAtag seq
RNAtag_3adap_6	/5Phos/rArArUrUrArGrUrArGrArUrCrGrGrArArGrArGrCrGrUrCrGrUrGrUrArG/3SpC3/	3' RNA adaptor for RNAtag seq
RNAtag_3adap_7	/5Phos/rArUrUrGrArGrUrArGrArUrCrGrGrArArGrArGrCrGrUrCrGrUrGrUrArG/3SpC3/	3' RNA adaptor for RNAtag seq
RNAtag_3adap_8	/5Phos/rArUrGrGrUrCrUrArGrArUrCrGrGrArArGrArGrCrGrUrCrGrUrGrUrArG/3SpC3/	3' RNA adaptor for RNAtag seq
RNAtag_3adap_9	/5Phos/rArGrUrUrUrArUrArGrArUrCrGrGrArArGrArGrCrGrUrCrGrUrGrUrArG/3SpC3/	3' RNA adaptor for RNAtag seq
RNAtag_3adap_10	/5Phos/rArArUrGrUrArUrArGrArUrCrGrGrArArGrArGrCrGrUrCrGrUrGrUrArG/3SpC3/	3' RNA adaptor for RNAtag seq
3Tr3	/5Phos/AGATCGGAAGAGCACACGTCTG/3SpC3/	5' DNA adaptor for RNAtag seq
AR2_RT	TACACGACGCTCTTCCGAT	RT oligo for RNAtag seq
2P_univP5	AATGATACGGCGACCACCGAGATCTACACTCTTTCCCTACACGACGCTCTTCCGATCT	Forward enrichment primer for PCR in RNAtag seq
2P_rev_1	CAAGCAGAAGACGGCATACGAGATTCGTGTGCGTGACTGGAGTTCAGACGTGTGCTCTTCCGATCT	Reverse PCR oligo for multiplexed RNA-seq library prep
2P_rev_2	CAAGCAGAAGACGGCATACGAGATTCGCCAGAGTGACTGGAGTTCAGACGTGTGCTCTTCCGATCT	Reverse PCR oligo for multiplexed RNA-seq library prep
Oligonucleotides used for CLASH:
L5Aa	invddT-ACACrGrArCrGrCrUrCrUrUrCrCrGrArUrCrUrNrNrNrUrArArGrCrN-OH	5' RNA adaptor for CLASH
L5Ab	invddT-ACACrGrArCrGrCrUrCrUrUrCrCrGrArUrCrUrNrNrNrArUrUrArGrCrN-OH	5' RNA adaptor for CLASH
L5Ac	invddT-ACACrGrArCrGrCrUrCrUrUrCrCrGrArUrCrUrNrNrNrGrCrGrCrArGrCrN-OH	5' RNA adaptor for CLASH
L5Ad	invddT-ACACrGrArCrGrCrUrCrUrUrCrCrGrArUrCrUrNrNrNrCrGrCrUrUrArGrCrN-OH	5' RNA adaptor for CLASH
L5Ba	invddT-ACACrGrArCrGrCrUrCrUrUrCrCrGrArUrCrUrNrNrNrArGrArGrCrN-OH	5' RNA adaptor for CLASH
L5Bb	invddT-ACACrGrArCrGrCrUrCrUrUrCrCrGrArUrCrUrNrNrNrGrUrGrArGrCrN-OH	5' RNA adaptor for CLASH
L5Bc	invddT-ACACrGrArCrGrCrUrCrUrUrCrCrGrArUrCrUrNrNrNrCrArCrUrArGrCrN-OH	5' RNA adaptor for CLASH
L5Bd	invddT-ACACrGrArCrGrCrUrCrUrUrCrCrGrArUrCrUrNrNrNrUrCrUrCrUrArGrCrN-OH	5' RNA adaptor for CLASH
L5Ca	invddT-ACACrGrArCrGrCrUrCrUrUrCrCrGrArUrCrUrNrNrNrCrUrArGrCrN-OH	5' RNA adaptor for CLASH
L5Cb	invddT-ACACrGrArCrGrCrUrCrUrUrCrCrGrArUrCrUrNrNrNrUrGrGrArGrCrN-OH	5' RNA adaptor for CLASH
L5Cc	invddT-ACACrGrArCrGrCrUrCrUrUrCrCrGrArUrCrUrNrNrNrArCrUrCrArGrCrN-OH	5' RNA adaptor for CLASH
L5Cd	invddT-ACACrGrArCrGrCrUrCrUrUrCrCrGrArUrCrUrNrNrNrGrArCrUrUrArGrCrN-OH	5' RNA adaptor for CLASH
L5Da	invddT-ACACrGrArCrGrCrUrCrUrUrCrCrGrArUrCrUrNrNrNrCrGrUrGrArUrN-OH	5' RNA adaptor for CLASH
L5Db	invddT-ACACrGrArCrGrCrUrCrUrUrCrCrGrArUrCrUrNrNrNrGrCrArCrUrArN-OH	5' RNA adaptor for CLASH
L5Dc	invddT-ACACrGrArCrGrCrUrCrUrUrCrCrGrArUrCrUrNrNrNrUrArGrUrGrCrN-OH	5' RNA adaptor for CLASH
L5Dd	invddT-ACACrGrArCrGrCrUrCrUrUrCrCrGrArUrCrUrNrNrNrArUrCrArCrGrN-OH	5' RNA adaptor for CLASH
L5Ea	invddT-ACACrGrArCrGrCrUrCrUrUrCrCrGrArUrCrUrNrNrNrCrArCrUrGrUrN-OH	5' RNA adaptor for CLASH
L5Eb	invddT-ACACrGrArCrGrCrUrCrUrUrCrCrGrArUrCrUrNrNrNrGrUrGrArCrArN-OH	5' RNA adaptor for CLASH
L5Ec	invddT-ACACrGrArCrGrCrUrCrUrUrCrCrGrArUrCrUrNrNrNrUrGrUrCrArCrN-OH	5' RNA adaptor for CLASH
L5Ed	invddT-ACACrGrArCrGrCrUrCrUrUrCrCrGrArUrCrUrNrNrNrArCrArGrUrGrN-OH	5' RNA adaptor for CLASH
App_PE	App-NAGATCGGAAGAGCACACGTCTG-ddC	3' preadenylated DNA adaptor for CLASH
PE_reverse	CAGACGTGTGCTCTTCCGATCT	RT oligo for CLASH
PCR primers for DNA library preparation:
P5_fw	AATGATACGGCGACCACCGAGATCTACACTCTTTCCCTACACGACGCTCTTCCGATCT	Forward PCR oligo for multiplexed libraries
BC1	CAAGCAGAAGACGGCATACGAGATCGTGATGTGACTGGAGTTCAGACGTGTGCTCTTCCGATCT	Barcoded, reverse PCR oligo for multiplexed libraries
BC2	CAAGCAGAAGACGGCATACGAGATACATCGGTGACTGGAGTTCAGACGTGTGCTCTTCCGATCT	Barcoded, reverse PCR oligo for multiplexed libraries
BC3	CAAGCAGAAGACGGCATACGAGATGCCTAAGTGACTGGAGTTCAGACGTGTGCTCTTCCGATCT	Barcoded, reverse PCR oligo for multiplexed libraries
BC4	CAAGCAGAAGACGGCATACGAGATTGGTCAGTGACTGGAGTTCAGACGTGTGCTCTTCCGATCT	Barcoded, reverse PCR oligo for multiplexed libraries
BC5	CAAGCAGAAGACGGCATACGAGATCACTGTGTGACTGGAGTTCAGACGTGTGCTCTTCCGATCT	Barcoded, reverse PCR oligo for multiplexed libraries
BC6	CAAGCAGAAGACGGCATACGAGATATTGGCGTGACTGGAGTTCAGACGTGTGCTCTTCCGATCT	Barcoded, reverse PCR oligo for multiplexed libraries
BC13	CAAGCAGAAGACGGCATACGAGATCTTGTAGTGACTGGAGTTCAGACGTGTGCTCTTCCGATCT	Barcoded, reverse PCR oligo for multiplexed libraries
