# Supplementary material for: RNase III CLASH in MRSA uncovers sRNA regulatory networks coupling metabolism to toxin expression
Source: Nat Commun. 2022 Jun 22;13:3560. doi: 10.1038/s41467-022-31173-y (PMC9217828; doi:10.1038/s41467-022-31173-y)
Supplement: Supplementary file 6 — Supplementary Data 3 [file 41467_2022_31173_MOESM6_ESM.xlsx]

## Sheet: total
Supplementary Table 3. All JKD6009 chimeras identified in this study. See Supplementary Data for an explanation of what the columns mean.
name	rna_class	firstseq	start	end	name.1	rna_class.1	secondseq	start.1	end.1	MFE	bh_adj_p_value	hyb_count	TSB_hybs	RPMI_hybs	condition	intermolecular base-pairs	intermolecular structure
dnaN	protein_coding	TTAAGTACAGGTGATGACGTTGTTGAATTGTCTTCTACATCACCAGAAATTGGTACTGTAAAAGAAGAAGTTGATGCAAACGATGTTGAAGGTGGTAGCCTGAAAATTTCATTCAA	2512	2628	SAA6008_09903	protein_coding	AATGGGTATCATCGCTGGCATCAT	489852	489876	-19.5	9.78751e-05	3	3	0	TSB	CGATGTTGAAGGTGGTAGCCT&TGGGTATCATCGCTGGCATCA	.(((((((..(((((((.((.&.)).)))))))..))))))).
recF	protein_coding	AACTATGATGAGGTTACGTTGAAATGTCATCCTGACGTGAATATCCTCA	3431	3480	as_recF	as_protein_coding	CTCCAATGAGGATATTCACGTCAGGATGACATTT	3452	3486	-48.7	0.00137447	1	0	1	RPMI	GAAATGTCATCCTGACGTGAATATCCTCA&ATGAGGATATTCACGTCAGGATGACATTT	.((((((((((((((((((((((((((((&.))))))))))))))))))))))))))))
gyrA	protein_coding	GTTAGCCAATGGTGCATCAGGTATCGCGGTAGGTATGGCAACGAATATTCCACCACATA	6988	7047	SAA6008_00713	protein_coding	TACATTCGTGGTGGGTGTTCGCCTGTTGGT	771180	771210	-26.1	0.00177958	1	1	0	TSB	AGCCAATGGTGCATCAGGTATCGCGGTAGGTATGGCAACGAATATTCCACCACA&CGTGGTGGGTGTTCGCCTGTTGGT	.((((((((.((...........................(((((.((((((((.&.)))))))))))))))))))))))
SAA6008_00007	protein_coding	CATCAAGACTTATCAATGAAATACCTTACGC	9258	9289	gap	protein_coding	TGCAAGGTCGTTTCACAGGTGAAGTAGAGGTAGTTGATGG	859249	859289	-17.8	0.000365601	2	0	2	RPMI	CATCAAGACTTATCAATGAAATACCTTA&CAAGGTCGTTTCACAGGTGAAGTAGAGGTAGTTGATGG	((((((.(((((((..(((((((((((.&.))))).))))))..)))).......)))..)))))).
purA	protein_coding	GAAAAGGTACTTTTCGAAGGTGCGCAAGGTGTAATGTTAGATATCGACCATGGTACATATCCATTCGTTACATCAAGTAATCCAATTGCAGGTAACGTTA	22556	22656	msa	protein_coding	ATTAGTTTTCGGTGTATTATCTGCAATTGGAT	1455770	1455802	-22.4	0	4	4	0	TSB	AATCCAATTGCAGGTAAC&ATTATCTGCAATTGGAT	.((((((((((((((((.&.))))))))))))))))
yycI	protein_coding	CTACTCAGTCGTGAACGAAACGAATGTTCAATTGTTA	28905	28942	rpsA	protein_coding	AAAGGTGGTTTGGTTGTTGATGTAGGACAAAGAGGTTTTGTTCCGGCTTCACT	1564205	1564258	-21.6	7.58864e-28	11	0	11	RPMI	CAGTCGTGAACGAAACGAATGTTCA&AGGACAAAGAGGTTTTGTTCCGGCTT	.(((((.(((((((((...(((((.&.))))).....)))))))))))))).
srn_0100_scRNA6	scRNA	TATGATAAGCTTCTCCACGC	33599	33619	as_INT_rpsJ_SAA6008_02289	as_intergenic	CATGGCGCTGTGTAAGATAGTTTTCGTGGAGAAGTCTATCACT	2403576	2403619	-23.9	0	1	0	1	RPMI	ATGATAAGCTTCTCCACGC&TCGTGGAGAAGTCTATCAC	.(((((.(((((((((((.&.))))))))))).))))).
SAA6008_00027	protein_coding	TTTAACAAGGATGTTATCACTGTAGCCGTTGGCTACTATCTAAGATATACATTGAG	35147	35203	SAA6008_02001	protein_coding	TATCGTGATATATCTGAAATATT	2119157	2119180	-11	0.014847	1	0	1	RPMI	AGGATGTTATCACTGTAG&TATCGTGATATATCTG	.(((((.((((((.(((.&))).))))))))))).
SAA6008_00027	protein_coding	AGATATACATTGAGTTATCGTGATATATCTGAAATATTAAGGGAACGTGGTGT	35189	35242	rpmB	protein_coding	TATTTATATTTATTAAAGGAGGTACTCATATGGGTAAACAATGTTTCGTAACAGGTCGTAAAGCTTCGACTGG	1249469	1249542	-13.7	0.000708205	1	1	0	TSB	GAGTTATCGTGATATATCTGAAATATTAAGGGAACGTGGTG&AACAATGTTTCGTAACAGGTCGTAAAGCTTCGACTG	.((((...((..((((((((.....(((..(((((((.((.&.)).))))))).)))))))).)))..))...)))).
srn_0120_Teg6as	scRNA	ACTGACATGATAAATTAGTGGTTAGCTATATTTTTTTACTTTGCAACAGAACCATGTAGAAGCTATTCAGTAT	36504	36577	as_srn_0130_Teg7	as_scRNA	CAGTTTGTTGAAGATTAGATGGTTCTGTTGCAAAGTTGAATTTATAGTATAATTTTAACAAAAAGGAGTCTTCTGT	37258	37334	-42.5	4.03463e-50	16	16	0	TSB	TGACATGATAAATTAGTGGTTAGCTATATTTTTTTACTTTGCAACAGAACCATGTAGAAGCTATTCAGT&GTTGAAGATTAGATGGTTCTGTTGCAAAGTTGAATTTATAGTATAATTTTAACAAAAAGGAGTCT	.(((.............(((((((((((..(((..((((((((((((((((((.(((......(((((.&.)))))..))).)))))))))))))))))).)))..)))))).))))).............))).
SAA6008_00029	protein_coding	ATTTAACAAGGATGTTATCACTGTAGCCGTTGGCTACTATCTAAGATATACATTGA	37179	37235	SAA6008_01968	protein_coding	TATCGTGATATATCTGAAATATT	2092245	2092268	-11	0.0142806	1	0	1	RPMI	AGGATGTTATCACTGTAG&TATCGTGATATATCTG	.(((((.((((((.(((.&))).))))))))))).
SAA6008_00033	protein_coding	AATGATTCACCGGTTTGTACAGGTG	40542	40567	SAA6008_00034	protein_coding	ATGGACAACCGGTGAGTGGAAGGTGGAAGTGAAT	41494	41528	-19.1	2.77196e-05	5	0	5	RPMI	GATTCACCGGTTTGTACAG&ATGGACAACCGGTGAGTG	.(((((((((.((((.((.&.)).))))))))))))).
SAA6008_00035	protein_coding	AATTTAACAAGGATGTTATCACTGTAGCCGTTGGCTACTATCTAAGATATACATTG	42526	42582	SAA6008_01972	protein_coding	TATCGTGATATATCTGAAATATTAA	2094980	2095005	-11	0.0140088	1	0	1	RPMI	AGGATGTTATCACTGTAG&TATCGTGATATATCTG	.(((((.((((((.(((.&))).))))))))))).
as_mecI	as_protein_coding	CAAAGTTTAAGACAAGTGAATTGAAACCGCCTTTGTATACTTTATTGATA	49259	49309	mecI	protein_coding	ATAAAGTATACAAAGGCGGTTTC	49264	49287	-34.7	0.00480808	1	0	1	RPMI	TGAAACCGCCTTTGTATACTTTATT&ATAAAGTATACAAAGGCGGTTTC	.(((((((((((((((((((((((.&)))))))))))))))))))))))
srn_0200_Teg4	scRNA	AGGCTTTCGGTTAATTTTTTCAACTAAAAAACAGAGGAAATATTCAACGACTTGATTGTTTCCTCTGTTTTC	49400	49472	cspA	protein_coding	AGAAGAAGGTCAAGCTGTTGAGTTTGAAGTAGTTGAAGGCGACCGCGGTC	1456062	1456112	-32.2	1.17376e-76	1	0	1	RPMI	AGGCTTTCGGTTAATTTTTTCAACTAAAAAACAGAGGAAATATTCAACGACTTGATTGTTTCCTCTG&AGAAGAAGGTCAAGCTGTTGAGTTTGAAGTAGTTGAAGGCGACCGCGGTC	.((((..(((((....((((((((((.....(((.......((((((((.((((((..((((.(((.&))).)))))))))).)))))))))))...)))))))))).))))).))))
srn_0200_Teg4	scRNA	ATTCAGGCTTTCGGTTAATTTTTTCAACTAAAAAACAGAGG	49435	49476	gntR	protein_coding	ATTGAAGGATTTTGGTTGAATTAAAATGAAAGAAAGAAGGATTT	2669563	2669607	-18.9	0.00304251	4	0	4	RPMI	TTCAGGCTTTCGGTTAATTTTTTCAACTAAAAAACA&AGGATTTTGGTTGAATTAAAATGAAAGAAAGAAGGAT	.((...(((((..(((.(((.(((((((((((..(.&.)..)))))))))))..))).)))..)))))...)).
srn_0200_Teg4	scRNA	AAGCATTATTGATTTAATCAAGACTTGCATTCAGGCTTTCGGTTAATTTTTTCAACTAAAAAAC	49440	49504	SAA6008_00513	protein_coding	TGTTGAAAACGTAGAAGAGCACCTTTCTGTTGGTGATGAAGTAGACGT	557725	557773	-17.8	0.00060925	5	5	0	TSB	ATCAAGACTTGCATTCAGGCTTTCGGTTAATTTTTTCAACT&TGTTGAAAACGTAGAAGAGCACCTTTCTGTTGGTGATGAA	.(((..(((.(((...(((..(((..((.((.((((((((.&.)))))))).)).)).)))..)))...))).)))..))).
srn_0200_Teg4	scRNA	AAGCATTATTGATTTAATCAAGACTTGCATTCAGGCTTTCGGTTAATTTTTTCAACTAAA	49444	49504	eno	protein_coding	AAAGGTATTGAAAACGGAATTGGTAACTCAATCTT	864960	864995	-11	2.08884e-10	6	6	0	TSB	TATTGATTTAATCAAGACTTGCATTCAGGCTTTC&AAAGGTATTGAAAACGGAATTGGTAACTCAATC	.(((((.((.(((((...(((..((((.(((((.&.)))))..))))..)))..))))))).))))).
srn_0200_Teg4	scRNA	ATTGATTTAATCAAGACTTGCATTCAGGCTTTCGGTTAATTTTTTC	49451	49497	SAA6008_02223	protein_coding	AGTTGAAGTTAACATGCAAGTTGACGATGTAATGACTCAAAAAGAGTGGAAACAAAAAC	2351557	2351616	-18.4	1.27622e-15	15	14	1	TSB, RPMI	TTGATTTAATCAAGACTTGCATTCAGGCTTTCGGTTAATTTTT&TGAAGTTAACATGCAAGTTGACGATGTAATGAC	.(.(((..(((..(((((((((...........(((((((((.&.))))))))))))))))))...)))..))).).
srn_0200_Teg4	scRNA	AATCAAGACTTGCATTCAGGCTTTCGGTTAATTTTT	49453	49489	pycA	protein_coding	TTCAAGCGGGGGCTTTGGTGTACGTCTTGATGCTGGAGATGGTTTCC	1136438	1136485	-29.8	0.0391495	3	3	0	TSB	AATCAAGACTTGCATTCAGGCTTTCGGTTA&CAAGCGGGGGCTTTGGTGTACGTCTTGATG	.((((((((.((((((.(((((((((.((.&.)).))))))))).)))))).)))))))).
srn_0200_Teg4	scRNA	ATTATTGATTTAATCAAGACTTGCATTCAGGCTTTCGGT	49461	49500	guaA	protein_coding	AGTAGGTATTCGTGCAGTAACATCTATCGACGGTATGACAAGTGACTTCGCACGCATCGATTGGGAAGTCTTA	426660	426733	-14.4	1.38319e-10	1	0	1	RPMI	CAAGACTTGCATTCAGGCTTTCGGT&TATCGACGGTATGACAAGTGACTTCGCACGCATCGATTGGGAAGTCTTA	.(((((((.(..(((.(((.(((((&.))))).))).))).........................).))))))).
srn_0200_Teg4	scRNA	AATAGAAAGAGGGTATGCATATGGATTTCACTGGTGTTATTACAAGCATTATTGATT	49490	49547	SAA6008_01710	protein_coding	GTGGAAGTGCAAATTACAAAGCTAATAATGTAGCAACTGATGC	1837795	1837838	-11	1.69251e-05	1	1	0	TSB	ATAGAAAGAGGGTATGCATATGGATTTCACT&GTGGAAGTGCAAATTACAAAGCTAA	.(((......(((.(((((.....((((((.&))))))))))).)))......))).
srn_0200_Teg4	scRNA	AAATAGAAAGAGGGTATGCATATGGATTTCACTGGTGTTATTACAAGCATTATT	49494	49548	SAA6008_02513	protein_coding	TTGTTTAATAATGCCGGTGTGGA	2635995	2636018	-18.5	0.029828	1	1	0	TSB	TCACTGGTGTTATTACAAGCAT&TTGTTTAATAATGCCGGTGT	.((((((((((((((..((((.&.)))))))))))))))))).
srn_0200_Teg4	scRNA	ATCTTAAATAGAAAGAGGGTATGCATATGGATTTCACTGGTGTTATTACAAGC	49500	49553	SAA6008_00669	protein_coding	AGTGAATATGAAGGTGCTTTGGATTCTGCTTA	727873	727905	-13.8	0.0395229	11	0	11	RPMI	ATAGAAAGAGGGTATGCATATGGATTTCACTG&AGTGAATATGAAGGTGCTTTGGATTCTGC	.(((((..(((((((.(((((.....(((((.&))))))))))...)))))))...))))).
srn_0200_Teg4	scRNA	TAGAAAGAGGGTATGCATATGGATTTCACTGGTGTTATTA	49505	49545	saeR	protein_coding	ATTACGAAGATGCTAATACCGTGAATGTCCATATACACCGT	781712	781753	-24.6	0.0025971	1	0	1	RPMI	GGGTATGCATATGGATTTCACTGGTGTTAT&CTAATACCGTGAATGTCCATATACACCG	.(((..(.(((((((((((((.(((((((.&.)))))))))))).)))))))).)))).
srn_0200_Teg4	scRNA	AGAAAGAGGGTATGCATATGGATTTCACTGG	49513	49544	agrA	protein_coding	AGGCAGTGAAATTCGTAAGCATGACCCAGTTGGTAACA	2179520	2179558	-31.2	1.83711e-11	1	0	1	RPMI	AGGGTATGCATATGGATTTCACTGG&GCAGTGAAATTCGTAAGCATGACCCA	.((((((((.((((((((((((((.&.)))))))))))))).))))).))).
srn_0200_Teg4	scRNA	AGAAAGAGGGTATGCATATGGATTTC	49518	49544	qoxB	protein_coding	ATGAAGTTTATGCAAATGCCAATGTT	1081328	1081354	-13.1	2.4631e-05	2	0	2	RPMI	GGGTATGCATATGGATTTC&TGAAGTTTATGCAAATGCCA	.((((((((((..((((((&.))))))))))))..)))).
tnpB_1	protein_coding	GCGAATGCATGCTTAGATTGCACTCACTTCTGTACCAGT	59085	59124	tnpB_2%09	protein_coding	TAGAGCGTACAGAAGAGTTATTA	1735348	1735371	-13.7	0	2	2	0	TSB	CACTCACTTCTGTACC&CGTACAGAAGAGTT	.((((..((((((((.&.)))))))))))).
ccrA	protein_coding	ATGAACCCAAATTATTGTGGTCGTGT	65637	65663	srn_3160_RsaOD	scRNA	GAGTGACTACACTAATTTGGGTGGAACCGCGGGTTAAATACG	1648117	1648159	-24.1	0	5	0	5	RPMI	AACCCAAATTATTGTGGTCG&TGACTACACTAATTTGGGTG	.((((((((((.(((((((.&.))))))).)))))))))).
as_SAA6008_00082	as_protein_coding	AAATGAATCATTTCCGTCGCACGC	91516	91540	cysK	protein_coding	AGCGATGGAAATGTCTCGTCGAGTTGCTAAAGAGGAAGGTAT	564405	564447	-23.5	0	2	2	0	TSB	AATGAATCATTTCCGTCGCA&AGCGATGGAAATGTCTCGTC	.((((..((((((((((((.&.))))))))))))..)))).
SAA6008_00086	protein_coding	GTATTACAGAAAGCTCTACTTATGGTGATAATGATACACCAGCG	97850	97894	as_SAA6008_00086	as_protein_coding	CGCTGGTGTATCATTATCACCATAAGT	97850	97877	-46.4	0	1	0	1	RPMI	TACTTATGGTGATAATGATACACCAGCG&CGCTGGTGTATCATTATCACCATAAGT	.(((((((((((((((((((((((((((&)))))))))))))))))))))))))))
SAA6008_00086	protein_coding	AATCGGATCTGGTCTAGCTTCACTTGC	98661	98688	SAA6008_01220	protein_coding	TAAGTGAAGCTATGGATGCAAATGATCCT	1300624	1300653	-24	0.00181918	1	0	1	RPMI	CGGATCTGGTCTAGCTTCACTTGC&TAAGTGAAGCTATGGATGCAAATGATCCT	.(((((..(((((((((((((((.&)))))))))))..))))......))))).
SAA6008_00088	protein_coding	TAGAAGGTGCAGCAGGATTTGGTGTGCCAATTGCG	100232	100267	rpsE	protein_coding	GAAACCGGCTGCACCTGGTACAGGAGTT	2395188	2395216	-21.2	0.0304642	1	0	1	RPMI	AAGGTGCAGCAGGATTTG&GAAACCGGCTGCACCTG	.(((((((((.((.(((.&))).)).))))))))).
SAA6008_00088	protein_coding	TTTTCAGATTGGAAGCGTCTGAACA	100676	100701	rlpY	protein_coding	AAAGAAGACGAAGAAAAAACTGAAGAGTAATTTTAATCTGTT	549698	549740	-12.9	0.0354396	1	0	1	RPMI	TTTTCAGATTGGAAGCGTCTG&AAGACGAAGAAAAAACTGAAGAG	(((((((.((.....(((((.&.)))))......)).))))))).
SAA6008_00089	protein_coding	ATGATCAAACCTGGTCAAGAACTTGTTGTTGATAAGAAGCAACCAGCAAACCATGCAGATGCTAA	101895	101960	SAA6008_01819	protein_coding	TGGATTGCATGGTTTGCAACGGGTGT	1963492	1963518	-24.7	0.00182166	1	0	1	RPMI	AGCAACCAGCAAACCATGCAGATGCTAA&TGGATTGCATGGTTTGCAACGGGTGT	.(((.((.(((((((((((((...(((.&))).)))))))))))))...)).)))
butA	protein_coding	TATGGCGTGAACGTTGCAGGTGTGCTATGGGGTA	120398	120432	fbaA	protein_coding	AAAGAAGTTTACGATCCTCGTAAATACTTAGGACCTGCACGTGAAGCCATC	2271808	2271859	-29.3	0.0329417	1	0	1	RPMI	TATGGCGTGAACGTTGCAGGTGTGCTATGGGGT&TCCTCGTAAATACTTAGGACCTGCACGTGAAGCCATC	.(((((....(((.((((((((((.(((((((.&.)))))))..))).....))))))))))...))))).
dra	protein_coding	GAAGATGCAATTCAAAATGGTGCAGATGAAATTGACATGGTCATCAACATCGGCGCATTAAAAGA	132204	132269	deoC2	protein_coding	GAAAGCTGCGAAAGGTCACACAGTAAAAGTGATTATTGAGACGGTATTGTTGGACCATGACGAAATTGTAAAAGC	2284839	2284914	-23.1	3.07392e-06	2	2	0	TSB	ATGCAATTCAAAATGGTGCAGATGAAATTGACATGGTCATCAACATCGGCGCA&AGCTGCGAAAGGTCACACAGTAAAAGTGATTATTGAGACGGTATTGTTGGACCATGACGAAATTGTAA	.((((((((...(((((.((.((((.((((.(((((((((.....(((..((.&.))..))).................)))))))).)...)))).)))))).)))))...))).))))).
drm	protein_coding	GTGAAGGTGTAACAGAAGCGGTTCGTACAAAGAGT	133402	133437	dnaB	protein_coding	ACGAATCATTTAGAGGTATTGAATCGACTGTATACACCGCTAATTGGAACG	1765791	1765842	-22.1	0.000102385	2	2	0	TSB	AGGTGTAACAGAAGCGGTTCGTACA&GGTATTGAATCGACTGTATACACCG	.((((((((((...((((((((((.&.)))).)))))).)))).)))))).
as_SAA6008_00118	as_protein_coding	ATGGAATACAGATAATTGCGGCGATGAAAGTACCTACAACGGCTATCGCAAA	134487	134539	SAA6008_09900	protein_coding	CAAAACGATGGCTATTGTAGGTACTATC	489508	489536	-29.8	7.8515e-06	3	3	0	TSB	TGAAAGTACCTACAACGGCTATCGC&ACGATGGCTATTGTAGGTACTATC	.((.(((((((((((.((((((((.&.)))))))).))))))))))).))
adhE	protein_coding	AAGCGTGCAGCAGAAGTTGTATTAGAAGCGGCAATGAAGGC	143853	143894	SAA6008_02223	protein_coding	ATCGCTGCACGTGAAGTTAAA	2351834	2351855	-17.6	0.00395089	2	0	2	RPMI	AGCGTGCAGCA&CGCTGCACGTG	.(((((((((.&.))))))))).
cap5D	protein_coding	GAGCGTGGGAATATGCCAGTGTGAGTGAATTGATTTTA	148689	148727	SAA6008_02754	protein_coding	ATTCAATCCATCATCACACATGGCTATTTCGGTTC	2905382	2905417	-26.9	0	2	0	2	RPMI	GAGCGTGGGAATATGCCAGTGTGAGTGAATTGAT&TTCAATCCATCATCACACATGGCTATTTCGGTTC	((((...((((((.(((((((((((((.(((((.&.))))).)))..)))))).)))))))))).))))
cap5E	protein_coding	TTGAAATCATTGGTACGCGAC	151045	151066	opuCA	protein_coding	AGGACTGATTACGCGTGCCAAT	2609574	2609596	-18.1	0.000437734	1	0	1	RPMI	CATTGGTACGCGA&ACGCGTGCCAAT	.(((((((((((.&.)))))))))))
as_cap5E	as_protein_coding	GTATTATCGGAGTTATATTC	151218	151238	cap5E	protein_coding	ATATAACTCCGATAATACACATATTTTAACGGTGGAAGAGAT	151220	151262	-25.6	0	2	0	2	RPMI	GTATTATCGGAGTTATATT&ATATAACTCCGATAATACA	((((((((((((((((((.&)))))))))))))))))).
SAA6008_00155	protein_coding	TTTCGCAGTTATAAATTAGTTTTGAAAGACCGTAATTATATGTTATTGATTTCGGGGT	175004	175062	as_SAA6008_00155	as_protein_coding	CATCATGATGATACTGAACCCCGAAATCAATAAC	175045	175079	-26.4	0	1	0	1	RPMI	TGTTATTGATTTCGGGGT&AACCCCGAAATCAATAAC	.(((((((((((((((((&.)))))))))))))))))
ausA	protein_coding	TAATGAGGAAATAGCATGGTATAAGT	182301	182327	as_ausA	as_protein_coding	GTCATCAACTTATACCATGCTA	182312	182334	-22	0	2	0	2	RPMI	ATAGCATGGTATAAGT&AACTTATACCATGCTA	.(((((((((((((((&.)))))))))))))))
SAA6008_00165	protein_coding	AAATGCAATGATCTCATTACCACCAAAAGAAGGCGATGAC	191496	191536	ureC	protein_coding	TGGTGAAGAAGCTACTTTTGGTGGTGGTAAATCTATTA	2438499	2438537	-23.4	3.78999e-10	4	4	0	TSB	TGATCTCATTACCACCAAAAGAAGGCG&AGCTACTTTTGGTGGTGGTAAATCT	.(((...((((((((((((((..(((.&.))).))))))))))))))..))).
SAA6008_00168	protein_coding	ATGATGGGTGACGGTATCGCT	194062	194083	rplM	protein_coding	AAAGAAACTGACAAAGTTTACTACCGTCACTCAAATCA	2385343	2385381	-20.5	0.0275075	1	0	1	RPMI	ATGATGGGTGACGGTAT&CTACCGTCACTCAAATCA	.(((((((((((((((.&.))))))))))))..)))
murQ	protein_coding	ATGGTTGGTGTCGGAAAAGTTTACGATAACCTCATGATT	198023	198062	srn_3910_RNAIII,JKD6008scRNA317	scRNA	TAGCATGTAAGCTATCGTAAACA	2176685	2176708	-15.6	0.028905	1	0	1	RPMI	AGTTTACGATAACCTCATGA&GCATGTAAGCTATCGTAAACA	.((((((((((....((((.&.)))).....)))))))))).
murP	protein_coding	TACTTGCTGCGTATGCTGGTGGATTCGTTTGT	199667	199699	aes	protein_coding	AGTTGCAGCATACGCACATATTAGAATTAAAGAAAAACGCAGTGTGAAAAGTT	2701139	2701192	-21.1	4.34119e-08	2	0	2	RPMI	TACTTGCTGCGTATGCTGG&GCAGCATACGCACATATTAGAATTAAAGAAAAACGCAGTGTGA	((((((((((((((((((.&.)))))))))))......................)))).))).
SAA6008_00172	protein_coding	GTGAATTGCAGTCAATTGCACAGGTGGCCA	200329	200359	as_INT_rpsU_SAA6008_01546	as_intergenic	AGTTTTACTGTGCAATTGAC	1656833	1656853	-21.9	0	2	2	0	TSB	AGTCAATTGCACAGGTGGCC&AGTTTTACTGTGCAATTGAC	.(((((((((((((..(((.&.)))...)))))))))))))
SAA6008_00176	protein_coding	AGTGCGATGAAGCGAAA	207825	207842	as_INT_rpsJ_SAA6008_02289	as_intergenic	GATGAAGCGAAAGGTTACTGACACACCCGGCCGCTTTGCCATGGCGCTGTGTAAGAT	2403601	2403658	-16.7	0	1	0	1	RPMI	AGTGCGATGAAGCGA&CCGCTTTGCCATGGCGCTG	(((((.((((((((.&.)))))...))).))))).
pflB	protein_coding	AACTTTGGGAACAAGTA	230420	230437	cobI	protein_coding	GAAGAAAGTTCCCGTATTGAATATGACGAAGAT	2529226	2529259	-11	0.00722794	1	0	1	RPMI	TTGGGAACA&AGTTCCCGT	.(((((((.&.))))))).
pflB	protein_coding	CTGGTAACACACCAGACGGACGTAAAGCTGGCGAACCATTTGCACCAGGTGCAAACC	232094	232151	pdhB	protein_coding	ATACGGTGCAATGGTTCAAGAATC	1116677	1116701	-21.1	3.59665e-05	3	0	3	RPMI	CGAACCATTTGCACCA&CGGTGCAATGGTTCA	.((((((.(((((((.&.))))))))))))).
fadA	protein_coding	GTCGGTTCAAAGATGAAATTATTCCAATACAAGTAAACTCAGT	239240	239283	as_INT_SAA6008_r12_SAA6008_r13	as_intergenic	CGTTTAGCAGACAATGAGTTAAATTATTTTAAAGCAGAGTTTACTTATGTAAATGAGCATTTAAAATAATGAAA	2209291	2209365	-16.1	0.0177601	1	1	0	TSB	AAGATGAAATTATTCCAATACAAGTAAACTCA&AGAGTTTACTTATGTAAATGAGCATTTA	.(((((...(((((...(((.((((((((((.&.)))))))))).))).))))).))))).
INT_SAA6008_00208_SAA6008_00209	intergenic	ATTTCTGTCCCACTCCC	251568	251585	as_srn_4610_scRNA377	as_scRNA	AAGAAATTCTACAGGCAATGCAAGTTGGGGTGGGACGACGATA	2613994	2614037	-21	0	1	0	1	RPMI	CTGTCCCACTCCC&TGGGGTGGGACGA	.(((((((((((.&.))))))))))).
SAA6008_00210	protein_coding	AAACGGTGCCATTGCTTAAAGAAAAAGGAACAGAAATT	252909	252947	SAA6008_02538	protein_coding	AAAGCAGTGGCACCAACTAA	2663145	2663165	-24.8	3.24967e-07	2	0	2	RPMI	CGGTGCCATTGCTTA&AAAGCAGTGGCACCA	.(((((((((((((.&.))))))))))))).
ldh	protein_coding	ATTGTCATGATGCGGATCTAGTTGTCATCTGTGCTGGTGCTGCACA	253764	253810	smc	protein_coding	TGTTTCAGACGAAGCACATGATGAAAA	1260228	1260255	-18.3	3.76321e-05	3	0	3	RPMI	GTCATCTGTGCTGGTGCTGCACA&TGTTTCAGACGAAGCACATGATGAA	.(((((((((((.((.(((.(((&)))..)))))..)))))).))))).
ldh	protein_coding	TGGTGTTGCAATGGGATTAGCTAGAATTACTGAAGCGATTTTCAGAAATGAAGATGCTGTATTG	254254	254318	SAA6008_00214	protein_coding	GCAATCGGATTATCTAGA	256101	256119	-10.1	0	1	1	0	TSB	GCTAGAATTACTGAAGCG&GCAATCGGATTATCTAGA	.(((((....((((.((.&))..))))....))))).
srn_0590_scRNA37	scRNA	TATATTCTGTGTATGAAAATATTTTTCATAAAAATTGTTTGAATCATGTA	256407	256457	rihA	protein_coding	GATGGGTGGTGGTACATTTGGAAATTGGACGCCTACAGCAGAATTCA	257168	257215	-16.7	3.83064e-29	6	6	0	TSB	TATTCTGTGTATGAAAATATTTTTCATAAAAATTGTTTGAATCATGTA&ATGGGTGGTGGTACATTTGGAAATTGGACGCCTACAGCAGAATT	.((((((((((.(....((.((((((.......(((....(((((.((&.)).)))))...)))..)))))).))....).)))).)))))).
as_SAA6008_00226	as_protein_coding	ATTACCTCTAAATGTCGGTGCGAAT	268077	268102	SAA6008_00231	protein_coding	AAAGGTAAGAAAGTCATTCTTTTCGCACCAACATTTAGAGGTAGT	273916	273961	-35.1	0	7	0	1	RPMI	ATTACCTCTAAATGTCGGTGCGAAT&TTTCGCACCAACATTTAGAGGTAGT	(((((((((((((((.((((((((.&.)))))))).)))))))))))))))
as_INT_srn_0640_scRNA41_srn_1930.4_rsaOF	as_intergenic	ACAATGTGCCGGTTGGGGTGGCTGAGACGGCA	268908	268940	as_INT_srn_4440_scRNA361_SAA6008_02396	as_intergenic	TCGAAGACAGGGGCCCCAACAC	2510566	2510588	-18.5	0.000200142	1	0	1	RPMI	GGTTGGGGTGGCTGAGACGG&TCGAAGACAGGGGCCCCAACA	.((((((((..(((...((.&.))....)))..)))))))).
INT_srn_0640_scRNA41_srn_1930.4_rsaOF	intergenic	ATGTCAGCTTCTGTGTTGGGGCCCCTGTCTTCGACTGG	268954	268992	as_INT_srn_4180_scRNA341_SAA6008_02220	as_intergenic	GTGCCAGTCGAAGACCGAGGCTGAGACGGCACCCT	2349624	2349659	-33.6	0.000238318	1	0	1	RPMI	TGTGTTGGGGCCCCTGTCTTCGACTGG&GCCAGTCGAAGACCGAGGCTGAGACGGCACC	.((((((.((((.(.((((((((((((&.)))))))))))).).))))....)))))).
SAA6008_00230	protein_coding	TCAAGTGGACATGATGGGTTTATGCAAGATTTTGTGTTGCTAAATCATGA	272041	272091	as_SAA6008_01892	as_protein_coding	TCTTCTGATTTGTCCGT	2017889	2017906	-10.1	0	1	1	0	TSB	GTGGACATGATGGGT&TCTGATTTGTCCGT	.((((((.(((.((.&.)).))))))))).
srn_1930.5_rsaOF	scRNA	AAGAAATTCTACAGGCAATGCAAGTTGGAGAAGGACAGAAATAAATT	287185	287232	as_INT_opuD_srn_2840_scRNA226	as_intergenic	CGCATTGCCTGTAGAATTTCTTTT	1395447	1395471	-34.7	0	1	0	1	RPMI	AAGAAATTCTACAGGCAATGCA&CGCATTGCCTGTAGAATTTCTTT	(((((((((((((((((((((.&.))))))))))))))))))))).
sssA	protein_coding	AACTCGGCTCAAGCATACACGAATGA	302267	302293	pgm	protein_coding	ATATGGTTGGACATAGTGGTATGCTTGAGCCGACAA	863515	863551	-30.2	0.000841269	1	0	1	RPMI	CTCGGCTCAAGCATACACGAATGA&ACATAGTGGTATGCTTGAGCCGAC	.(((((((((((((((((..(((.&.))).))).)))))))))))))).
SAA6008_00881	protein_coding	GGAGGTTTCTAGTTATGGCAATGATTAAGATGAGTCCAGAGGAAATCAGAG	302583	302634	srn_3910_RNAIII,JKD6008scRNA317	scRNA	AGTTTCCTTGGACTCAGTGCTATG	2176743	2176767	-24.2	2.38762e-09	1	1	0	TSB	TTATGGCAATGATTAAGATGAGTCCAGAGGAAATC&AGTTTCCTTGGACTCAGTGCTATG	.(((((((..........((((((((.(((((((.&.))))))))))))))).)))))))
as_SAA6008_00271	as_protein_coding	ATTAAAGAATACTTCACCTCCTCCATCATCTATATAAGC	318181	318220	SAA6008_00277	protein_coding	CTAGATGATGAAGGTGGAGAAGTCGTTTTT	321649	321679	-27.2	0	6	6	0	TSB	AAAGAATACTTCACCTCCTCCATCATCTAT&CTAGATGATGAAGGTGGAGAAGTCGTTTTT	.(((((((((((.((.(((.(((((((((.&.))))))))).))).)).))))).))))))
SAA6008_00285	protein_coding	TTATTTTAGCGGATGAACCTACCGCGGCGTTAGATACTGAAAATGCGATTGAAGTCATTAAA	329461	329523	SAA6008_00513	protein_coding	AACAGAATCTAGACGCGGTGGCAAAGGTTCAAGACGTTAATTA	557962	558005	-36.6	2.47735e-06	3	0	3	RPMI	TTTAGCGGATGAACCTACCGCGGCGTTAGATACTGA&ACAGAATCTAGACGCGGTGGCAAAGGTTCAAGACGTTAAT	.((((((..(((((((.((((.(((((((((.(((.&.))).)))).))))).))))...)))))))...)))))).
srn_9030_scRNA54	scRNA	GTAAAAGGACTGTTATATGGCCTTT	341751	341776	INT_SAA6008_01289_SAA6008_01290	intergenic	GGTCATGTAAAAGTCCTCCT	1368577	1368597	-22.6	0.0126655	1	0	1	RPMI	AAGGACTGTTATATGGCCT&GGTCATGTAAAAGTCCTC	.((((((.((((((((((.&)))))))))).)))))).
SAA6008_00297	protein_coding	AAGAGAATGGTAAAAGTGGAACAGTGACAGAAGGTAAAGATATGCTTCAATCATCGAAGCATC	343373	343436	purD	protein_coding	ATGACATTTGTTAATGGTGATTTAGCAGTACCTTTCGACTGTATTGCACAAGATCATAAACGCGCATTTGA	1096413	1096484	-28.6	0.0226778	1	0	1	RPMI	AATGGTAAAAGTGGAACAGTGACAGAAGGTAAAGATATGCTTCAATCATCGAAGCAT&TTGTTAATGGTGATTTAGCAGTACCTTTCGACTGTATTGCACAAGATCATA	.(((((....(((.((((((....(((((((......((((..((((((((.((((.&.))))..)))))))).)))).)))))))..)))))..).)))...))))).
as_SAA6008_00318	as_protein_coding	ATGTTGGGGCCCCGCCAACTTGCA	365727	365751	srn_3480_scRNA275	scRNA	ATGTTGGGGCCCCGGGGCGCATTTTCGTTCGGTT	1853617	1853651	-24.4	0	1	0	1	RPMI	ATGTTGGGGCCCCGCCAA&ATGTTGGGGCCCCGGGGC	.(.(((((((((((.((.&.)).))))))))))).).
srn_0860_RsaOB	scRNA	CAGCGATGGAATAACAAATAAAGGTGGTACCGCGA	385130	385165	gsaB	protein_coding	GGAGGCGGTGCACCTGTTGTTATG	1964344	1964368	-22.1	2.08279e-07	3	0	3	RPMI	AATAACAAATAAAGGTGGTACCGCG&GGCGGTGCACCTGTTGTTATG	.(((((((....((((.(((((((.&.))))))))))).))))))).
rpsF	protein_coding	TTGAGGAAGATGCTAAAAAAGCGTTAGTTGAACGTTTCAACGGTATCTTAGCTACTGAAGGTGCAGAAGTTTTA	389492	389566	INT_pemK_SAA6008_02056	intergenic	TTGAGGGCTAAAGGTCCACCTATATTGATTTGAGCTTTCGGCTCACTGACGTCTGTATT	2156789	2156848	-22.5	0.0419851	1	1	0	TSB	AGATGCTAAAAAAGCGTTAGTTGAACGTTTCAACGGTATCTTAGCTACTGAAG&TTGAGGGCTAAAGGTCCACCTATATTGATTTGAGCTTTCGGCTCACTGACGTCTGTATT	.(((((.......((((((((((((.(((((((.((((((((((((.((.((.&)).)))))))).)))..)))....))))....))).))))....))))))))..)))))
rpsF	protein_coding	CTGAAGGTGCAGAAGTTTTAGAAGCAAAAGACTGGGGTAAACGTCGCCTAGCTT	389546	389600	rpmB	protein_coding	GTATTTATATTTATTAAAGGAGGTACTCATATGGGTAAACAATGTTTCGTAACAGGTCGTAAAGCTTCGACT	1249471	1249543	-17.6	1.95166e-29	1	0	1	RPMI	CTGAAGGTGCAGAAGTTTTAGAAGCAAAAGACTGGGGTAAACGTCGCCTAGCTT&AAAGGAGGTACTCATATGGGTAAACAATGTTTCGTAACAGGTCGTAAAGCTTCGA	.(((((.(...((.(((...((((((....(((.(.......((.((((..(((&.))).)))))).....).)))......))))))..)))...))....).))))).
ssb	protein_coding	GTCGCTTACAATCCCGTAATTATGAAAATCAAGAAGGTCGTCGTGTGTTTGTTACTGAAGTTATGTGTGATAGCGTTCAATTCCTTGAACCTAAAAATGCGCA	389992	390095	as_SAA6008_01684	as_protein_coding	TTTAACTCAGTAACAAATGCATTCA	1806357	1806382	-23.2	0	4	0	4	RPMI	CGTGTGTTTGTTACTGAAGTTAT&TTAACTCAGTAACAAATGCATT	.(((((((((((((((.(((((.&.)))))))))))))))))))).
rpsR	protein_coding	TCATGGCAGGTGGACCAAGAAGAGGCGGACGTCGTCGTAAA	390322	390363	INT_pemK_SAA6008_02056	intergenic	AAAGGTCCACCTATATTGATTTGAGCTTTCGGCTCACTGACGTCTGTATTATACAGGCGTCTTTT	2156798	2156863	-20	0.00358265	5	0	5	RPMI	TGGACCAAGAAGAGGCGGACGTCGTCGT&TCGGCTCACTGACGTCTGTATTATACAGGCGTCTT	.(((((........(((((((((((((.&.)))).....))))))))).........).)))).
SAA6008_00346	protein_coding	AATTAGAGGGGATAGGGAGTTAGATGGA	391625	391653	srn_2130_rsaE,JKD6008scRNA183	scRNA	TGAAAAATTTCTCCCATCCCCTTTGTTTAGCGTCG	1015286	1015321	-24.5	4.50581e-05	6	2	4	TSB, RPMI	TTAGAGGGGATAGGGAGT&TCTCCCATCCCCTTTGT	.((((((((((.(((((.&.))))))))))))))).
SAA6008_00346	protein_coding	GATCTGCACGATATTAG	392363	392380	SAA6008_00786	protein_coding	AGTTGCTGTAACTGGCGGATCCACGATGGCATGTGTTAGTGAAGCAATTCATTTATTACC	858466	858526	-10.9	0.0156254	1	1	0	TSB	GATCTGCA&GGCGGATCC	(((((((.&.))))))).
srn_3890_Teg21as	scRNA	AGGTGTTCGGTGGGTAAATGATACGTCTCTTT	399658	399690	rpoA	protein_coding	TAGTGATGTTGAAATTTTAAACCCAGAGCTTAAAATTGCAACAGTATCTAAAGGTGGTCACTTAAAAATTCGTC	2390544	2390618	-16	7.16601e-12	1	0	1	RPMI	TGTTCGGTGGGTAAATGATACGTCTCTT&TAGTGATGTTGAAATTTTAAACCCAGAGCT	.((((..(((((((((...(((((.((.&.)).)))))....))))...))))))))).
srn_3890_Teg21as	scRNA	AGGTGTTCGGTGGGTAAATGATACGTCTCTT	399659	399690	yfiA	protein_coding	GAGAAACTGATGGAACAAGTATCGTTTACCGCCGTA	832736	832772	-22.9	0.00139535	2	0	2	RPMI	TCGGTGGGTAAATGATACGTCTCTT&TGGAACAAGTATCGTTTACCGCCGT	.((((.((((((((((((...(((.&.)))....)))))))))))))))).
srn_3890_Teg21as	scRNA	CAGGTGTTCGGTGGGTAAATGATACGTCTCTT	399659	399691	6S	scRNA	TATGAAGGACGTACAAAACAAGAAACAGGGCACCCACCTGTATATAACAGGCCGAATGATC	1707867	1707928	-20.1	3.06365e-157	5	0	5	RPMI	CAGGTGTTCGGTGGGTAAATGATACGTCTCTT&GAAGGACGTACAAAACAAGAAACAGGGCACCCACCTGT	((((((...((((......((.((((((.(((&.)))))))))))...............)))))))))).
as_SAA6008_00359	as_protein_coding	ACTCTTCGTAACCATCGTTCATTGCTTGAATT	399772	399804	SAA6008_02562	protein_coding	CCTGATTTAATCGCTGCAGTGAACGATGGTACTTTGTTA	2690405	2690444	-27.5	0	1	0	1	RPMI	CGTAACCATCGTTCATTGCTTGAA&ATCGCTGCAGTGAACGATGGTACT	.((.(((((((((((((((.(((.&.)))..))))))))))))))))).
as_SAA6008_00360	as_protein_coding	TATCACCCGTGATTGTTGTAGTTGTCATTTATAAGT	400004	400040	SAA6008_01544	protein_coding	AAATGACAACTATCTTGGAATCAACGGCTGGAGATACTTGGGTTGAAC	1656328	1656376	-25.7	0	2	0	2	RPMI	TCACCCGTGATTGTTGTAGTTGTCATTTA&AAATGACAACTATCTTGGAATCAACGGCTGG	.((.((((((((.(.(((((((((((((.&)))))))))))))...).))))).))).)).
SAA6008_00362	protein_coding	AAAGGCTTCGTTTGTGATTATCATGAGCGAAC	401266	401298	as_SAA6008_00856	as_protein_coding	CATCACTTCTAGTTCGCTCATGATA	915676	915701	-21.7	0	1	0	1	RPMI	TTATCATGAGCGAAC&AGTTCGCTCATGATA	.((((((((((((((&.))))))))))))))
SAA6008_00366	protein_coding	GCAGGATCTTCTCTTGTAATGGATGACAAC	404157	404187	phoH	protein_coding	ATTGAAGAGAGTTTCGATGTTGTCATCCATGCAAGAGGAC	1653547	1653587	-30.1	0.0281961	1	0	1	RPMI	CTTCTCTTGTAATGGATGACAAC&TGTTGTCATCCATGCAAGAGGAC	.(((((((((.((((((((((((&.))))))))))))))))))))).
SAA6008_00366	protein_coding	GGTTTAGGAACTGTTGCAGGTGCTATTATTGGTGGGGTTTCTGGTGGTGCCACAGGTGCCGCAG	404529	404593	JKD6008scRNA381	scRNA	TAAACCCTAACTCCCCACAAATCTGGAACGATACTAAAAGCCACGTCCTATATTGGATGTGGCTTTAGTC	2642175	2642245	-30	0.00275583	5	0	5	RPMI	GGTTTAGGAACTGTTGCAGGTGCTATTATTGGTGGGGTTTCTGGTGGTG&AACCCTAACTCCCCACAAATCTGGAACGATACTAAAAGCCA	(((((((....((((.(((((..........((((((....(((.(((.&.))))))...))))))..))))).))))...))))..))).
SAA6008_00366	protein_coding	TTTCGGTTGATAGGAGAGTGAATTCATG	404600	404628	as_SAA6008_00366	as_protein_coding	GCCAAAGTATAGAGTTTTTCATGAATTCACTCTCCTATCAACC	404604	404647	-41.3	0	1	0	1	RPMI	CGGTTGATAGGAGAGTGAATTCATG&TCATGAATTCACTCTCCTATCAACC	.((((((((((((((((((((((((&.))))))))))))))))))))))))
ahpF	protein_coding	AGTGCAGCGATTTACACAGCACGTAAAGGTTTACGTACTGGTATAGTTGCTGATCGTATCGGTGGCCAAGTT	414113	414185	JKD6008scRNA166,tmRNA	scRNA	TTAAGCGTGTCGGAGGGTTGTCTTCGTCATCAACACACACAGTTTATAATAACTGGC	870253	870310	-16.2	1.34559e-35	1	1	0	TSB	AGGTTTACGTACTGGTATAGTTGCTGATCGTATCGGTGGCCA&GGGTTGTCTTCGTCATCAACACACACAGTTTATAATAACTG	.((((.....((((.....((((.(((.((....(((((((.&.)))))))..))))).)))).....)))).......)))).
ahpF	protein_coding	GTGGTGGTCCTGCTAGTGGTAGTGCAGCGATTTACACAGCACGTAAAGGTTTACGTACTGGTATAGTTGCTGA	414132	414205	rpmB	protein_coding	AGTTATGTGTATTTATATTTATTAAAGGAGGTACTCATATG	1249510	1249551	-17.3	5.24798e-80	1	0	1	RPMI	GTGGTGGTCCTGCTAGTGGTAGTGCAGCGATTTACACAGCACG&AGTTATGTGTATTTATATTTATTAAAGGAGGTACTCATA	((((.(..(((.((..((((((.......(..((((((..((.&.))..))))))..)....)))))).)).)))..))))).
ahpF	protein_coding	AGTGCAGCGATTTACACAGCACGTAAAGGTTTAC	414151	414185	as_ahpF	as_protein_coding	AACCTTTACGTGCTGTGTA	414154	414173	-31.1	0	2	0	2	RPMI	TTACACAGCACGTAAAGGTTT&AACCTTTACGTGCTGTGTA	.(((((((((((((((((((.&)))))))))))))))))))
ahpF	protein_coding	CTTATGATGTCTTAATCGTTGGTGGTGGTCCTGCTAGTGGTAGTGC	414180	414226	SAA6008_02344	protein_coding	AAACCACTAGTAAGGAAA	2459176	2459194	-19.5	0.0150236	3	0	3	RPMI	GTCCTGCTAGTGGTA&AACCACTAGTAAGGAA	.(((((((((((((.&.)))))))))).))).
ahpF	protein_coding	AATCGTTGGTGGTGGTCCTGCTAGTGGT	414185	414213	sdaAA	protein_coding	ACTGGATTGGGTGGACTAGCAGGCACACCAACTGG	2695726	2695761	-27.1	0.00166742	2	0	2	RPMI	CGTTGGTGGTGGTCCTGCTAGTG&GACTAGCAGGCACACCAACT	.((((((.(((..(((((((((.&.)))))))))))))))))).
ahpF	protein_coding	AATGGCGAAGAATTTGGCAATGGTCGTATGACAATCCAAGATATTCTTTCGAAACTAGGCAGTACGGCAGATGC	414249	414323	agrA	protein_coding	GAAGAAAAGCCTATGGAAATTGCCCTCGCAACTGATAATCCTTATGAGGTGCTTGAGCAAGCTAAA	2179386	2179452	-19.8	0.00459231	1	0	1	RPMI	ATGGCGAAGAATTTGGCAATGGTCGTATGACAATCCAAGATATTCTTTCGAAACTAGGCA&AGCCTATGGAAATTGCCCTCGCAACTGATAATCCTTATGAGGTGCTTGAGCAAGCTAA	.((((......((.((((....(((((.((..(((...((.....((((.(...(((((.&.)))))).))))......))......)))..))..)))))..)))).))....)))).
recF_1	protein_coding	AATGTTGGTAGTACTTCGTTTGAATATATCGCTAGCTTGTTTGACGATGATAGAATAC	451792	451850	SAA6008_00688	protein_coding	AGCAATATAATCAAACTAAAAATCACCAACAACAAAAGAA	748320	748360	-21.5	0	1	0	1	RPMI	ATGTTGGTAGTACTTCGTTTGAATATATCGCTA&AGCAATATAATCAAACTAAAAATCACCAACAA	.(((((((.((..((.((((((.(((((.(((.&))).))))).)))))).))..)).))))))).
INT_SAA6008_00419_srn_0960_Teg147	intergenic	TCTTTCCTTTTACGACT	458006	458023	SAA6008_00786	protein_coding	TAAATATAAGGAGGAGGTAGTAGTGAAAGACTT	858013	858046	-10.7	0	1	0	1	RPMI	TCTTTCCTTTTACGACT&AGGAGGTAGTAGTGAAAGAC	((((((((.((((..((&.))..)))).)).)))))).
SAA6008_00438	protein_coding	AGCAACTGGCGTTGTTGGATATGGTAATC	476822	476851	purH	protein_coding	TATCCATTCCAACAAACTGTTGCAAACCCTGATGTGACGATGGACGAAGC	1094640	1094690	-21.4	4.69678e-15	9	0	9	RPMI	AGCAACTGGCGTTGTTGGATATGGT&TCCATTCCAACAAACTGTTGCA	.(((((.....((((((((.((((.&.))))))))))))...))))).
as_cobW	as_protein_coding	ATTGCAAGATGACCCTGCTTGAGATAATAAACATGCTACGTGATTGTA	488499	488547	srn_2200_Sau6053	scRNA	TATAAATGATTCGACACTTTATCGTCATTACGAAGATATCTTCCGGTAAAGTGGGCAATTTAAATTGCTTA	1037125	1037196	-16	0.0181487	1	0	1	RPMI	TGCAAGATGACCCTGCTTGAGATAATAAACATGCTACGTGATT&CATTACGAAGATATCTTCCGGTAAAGTGGGCAATTTAAATTGCT	.((((..(((.(((((((((((((.........((.((((((.&.)))))).)).))))))......)))))))....)))..)))).
as_SAA6008_00454	as_protein_coding	ACTTCACTCATTTTTATGACTGT	489064	489087	nreB	protein_coding	AGGGTGTAAGTCATGATTAATGAGGA	2547021	2547047	-15.9	0	1	0	1	RPMI	TTCACTCATTTTTATGACTG&AAGTCATGATTAATGAGGA	.((.((((((.((((((((.&.))))))))..))))))))
SAA6008_09900	protein_coding	TCGCAAAATAATTTAAGCGAATTGAATACTTAAAATTCTCAGGCCACTATACCAATAGGGATGGTGGCTTTGC	489404	489477	ptsA	protein_coding	TGAAAAAGTCACTGATGTTGAAGGAGAAGTTGC	1105014	1105047	-15.3	0.00238857	1	0	1	RPMI	GGCCACTATACCAATAGGGATGGTGGCTTTG&AAAAGTCACTGATGTTGAAGGAGAAGTTGC	.((.(((...((..(((.(.((((((((((.&.)))))))))).).)))..))...))).))
srn_1070_Sau41	scRNA	AAGCGAATTGAATACTTAAAATTCTCAGGCCACTATACCAAT	489421	489463	srn_1490_Sau6477	scRNA	ATCCTAACATTTCAATAGCAAGAGAATTTTAAGTATTCAA	646231	646271	-26.7	0.00032063	4	0	4	RPMI	ATTGAATACTTAAAATTCTCAGGCC&AGCAAGAGAATTTTAAGTATTCAA	.(((((((((((((((((((..((.&.))..)))))))))))))))))))
srn_1070_Sau41,SAA6008_09900	scRNA	AGGAGGACAAAACGATGGCTATTGTA	489517	489543	srn_3910_RNAIII,JKD6008scRNA317	scRNA	GTAGAGTTAGTTTCCTTGGACTCAGTGCTATG	2176743	2176775	-10.5	6.68394e-34	1	1	0	TSB	GGAGGACAAAACGATGGCTA&GAGTTAGTTTCCTTGGACTCA	.(((..(((.....(((((.&.)))))......)))..))).
srn_1070_Sau41	scRNA	AACATACAGGAGGACAAAA	489531	489550	srn_9290_scRNA236	scRNA	AAAAGTCCTCCTGGGTATGTTTTTGTCGTT	1472971	1473001	-21.3	5.55279e-07	1	0	1	RPMI	AACATACAGGAGGACA&AGTCCTCCTGGGTATGTTT	(((((((((((((((.&.))))))))..))))))).
srn_1070_Sau41	scRNA	AAACATTAACGATCAACAACTCATCACTATGTTAAATCAACATACAGGAGGA	489536	489588	srn_3910_RNAIII,hld	scRNA,protein_coding	ATAACTAGATCACAGAGATGTGATGGAAAATAGTTGATGAGTTGTTTAATTTTAAGAATTTTTATCTTAATTAAGGAAGGAGTGATTTCAATGGC	2176972	2177067	-25.4	5.82201e-17	55	28	27	TSB, RPMI	CAACAACTCATCACTATGTTAAATCAACATA&GATGTGATGGAAAATAGTTGATGAGTTGTTT	.((((((((((((((((.((..(((.((((.&.)))))))..)).))))).))))))))))).
SAA6008_09901	protein_coding	AACAACTAATCTCAAACATTAACGATCAA	489572	489601	SAA6008_00778	protein_coding	GAGATGAATTAGATCAAATGTTTGATGTGAAATA	847890	847924	-13.2	0.012433	1	0	1	RPMI	CTCAAACATTAACGATCA&AGATCAAATGTTTGAT	.(((((((((...((((.&.)))).))))))))).
SAA6008_09903	protein_coding	AATTCACTGGTAAATAAGATTTCATAACAAACAAAGGAGGTCTTTCACATGGGTATCATTGCAGGAATCATTAAATTCATTAAAGGATTAATTGAGAAATTCACTGGT	489718	489826	srn_2130_rsaE,JKD6008scRNA183	scRNA	TGAAATTAATCACATAACAAACATACCCCTTTGTTTGAAGTGAAAAATTTCTCCCATCCCCTTTGTTTAGCGTCGTGTATTCA	1015246	1015329	-29.8	0.000129701	15	15	0	TSB	AGATTTCATAACAAACAAAGGAGGTCTTTCACATGGGTATCATTGCAGGAATCATTAAATTCATTAAAGGA&CCCTTTGTTTGAAGTGAAAAATTTCTCCCATCCCCTTTGTTTAGCGTCGTGTATTCA	.((...(((.(((((((((((.((........(((((.........((((((..((...((((.((((((.&.))))))..))))...))..))))))))))))))))))))))...)).)))...)).
SAA6008_09902	protein_coding	CAAAGGAGGTCTTTCACATGGGTATCATTGCAGGAATCA	489756	489795	INT_srn_3820_SprX_SAA6008_01954	intergenic	TCCTGCAATTGATATCCTTTTTGCC	2080172	2080197	-24.1	3.67669e-14	8	8	0	TSB	TGGGTATCATTGCAGGAA&TCCTGCAATTGATATCCT	.((((((((((((((((.&))))))))).))))))).
SAA6008_09902	protein_coding	AAACAAAGGAGGTCTTTCACATGGGTATCATTGC	489764	489798	trkH	protein_coding	AGGTCGTACTAATGATACTCATGTTTAT	1041866	1041894	-19.4	1.5031e-12	7	7	0	TSB	CACATGGGTATCATTGC&CTAATGATACTCATGTT	.(((((((((((((((.&.))))))))))))))).
SAA6008_09903	protein_coding	ATAAGCAAAGGAGGTAATCTTAATGGGTATCATCGCTGGCATCATTAAAGTTATCAAAAGCTTAATCGAACA	489825	489897	SAA6008_02227	protein_coding	CAACGCCAGAAAACGATGATATCTTAGTCAAAGTAAATAGCATTAGTGTAAATCCTGTAGATACAAAG	2355769	2355837	-26.7	2.4044e-19	9	9	0	TSB	AAGGAGGTAATCTTAATGGGTATCATCGCTGGCA&CGCCAGAAAACGATGATATCTTAGTCAAAGTAAATAGCATTAGTGTAAATCCTG	.((((..((..(.((((((((((((((((((((.&.)))))....)))))))))).................))))))..))..)))).
SAA6008_09903	protein_coding	AAGCAAAGGAGGTAATCTTAATGGGTATCATCGCTGGCATCATTAAAGTT	489845	489895	recJ	protein_coding	TAAAAGATCGATTGATTCCAGCAAAGTATATCAATTAAGA	1716184	1716224	-20.7	2.51643e-17	7	7	0	TSB	ATCTTAATGGGTATCATCGCTGGCATCAT&TTGATTCCAGCAAAGTATATCAATTAAGA	.(((((((.((((((...(((((.((((.&.)))).)))))...).))))).)))))))
SAA6008_09903	protein_coding	TAAGCAAAGGAGGTAATCTTAATGGGTATCATCGCTGGCATC	489854	489896	fhs	protein_coding	AACTGCGATGAGCCCAAC	1827403	1827421	-19.2	0.0120481	3	3	0	TSB	ATGGGTATCATCGCT&TGCGATGAGCCCAA	.(((((.(((((((.&.)))))))))))).
SAA6008_09903	protein_coding	TTAATGGGTATCATCGCTGGCAT	489855	489878	alsS	protein_coding	TACGCAAGTTGTGTCCGTTGCTGGCGATGGTGGCTTTTT	2376802	2376841	-24.4	0.000172012	2	0	2	RPMI	TGGGTATCATCGCTGGCAT&TTGCTGGCGATGGTGGCTT	.((.((((((((((((((.&.)))))))))))))).)).
SAA6008_09903	protein_coding	TAACTCATAAGCAAAGGAGGTAATCTTAATGGGTATCATCGCTGGCA	489856	489903	mnh_A1	protein_coding	TGGCGATGATACTTCTAATGTCTAAACGT	696814	696843	-19.5	0.032859	1	0	1	RPMI	AGCAAAGGAGGTAATCTTAATGGGTATCATCGCTG&TGGCGATGATACTTCTAATGTC	.(((..(((.............((((((((((((.&.)))))))))))))))..))).
SAA6008_00468	protein_coding	ACAGATGTAGGTTACTATGGTCATGTT	505338	505365	INT_srn_3820_SprX_SAA6008_01954	intergenic	TAGCCTGTTAAGTGGCCTAGTAACCTAACA	2080138	2080168	-22	1.08892e-08	3	0	3	RPMI	ATGTAGGTTACTATGGTCATG&AGTGGCCTAGTAACCTAACA	.((((((((((((.((((((.&.)))))))))))))))).))
gltB	protein_coding	TAGCAGATACGATGCCAGTCATT	510624	510647	SAA6008_02586	protein_coding	TGTACATCAAATGCTGGCTTTGGCAATGGCAATGACG	2717162	2717199	-15.7	2.59325e-22	7	0	7	RPMI	AGCAGATACGATGCCAGTCATT&AAATGCTGGCTTTGGCAATGGCA	.((.....(((.(((((.((((&.))))))))).)))......)).
4.5S	scRNA	CGGTTCCCTGTACTCGAAATCCGCTTTATGCGAGGCTTAATTCCTTTGTTGAGGCCGTATTTTTGCGAAG	520995	521065	SAA6008_02489	protein_coding	TGCCTTATTAGCTTTAGTTGAAAAATGGGTAGTTCCCAAAGGCTTAAAAGTATCTGGATAATTAG	2608788	2608853	-19.4	0.00145638	1	1	0	TSB	TTTATGCGAGGCTTAATTCCTTTGTTGAGGCCGTATTTTTGCGAA&GTTGAAAAATGGGTAGTTCCCAAAGGCTTAAAAGTATCTGGATAAT	.((((.(((.((((....((((((..((((((.(((((((.(((.&.)))))))))))))..))).)))))).....)))).)).).)))).
4.5S	scRNA	CGGTTCCCTGTACTCGAAATCCGCTTTATGCGAGGCTTAATTCCTTTGTTGAGGCCGTATTTTTGCGAAGTCTG	520995	521069	INT_rbfA_truB	intergenic	CTGGAAAATGTTTGATAATTTCTTAATATCGGTA	1305605	1305639	-11.9	3.76946e-20	1	0	1	RPMI	TCCTTTGTTGAGGCCGTATTTTTGCGAAGTCTG&TGGAAAATGTTTGATAATTTCTTAATATCGGT	.((..((((((((...((((...(((...(((.&.)))...)))..))))...))))))))..)).
4.5S	scRNA	TGAGGCCGTATTTTTGCGAAGTCTGCCCAAAGCACGTAGTGTTTGAAGATTTCGGTCCTATGCAATATGAACCCA	521044	521119	rpmB	protein_coding	AACTAGAGTTTAATAAATATATTGCACATAAAAAATGTGACCTTATGTGGAGGACACATTTACTTAAGAACTAAGAG	1249260	1249337	-20	0	5	0	2	RPMI	ATTTTTGCGAAGTCTGCCCAAAGCACGTAGTGTTTGAAGATTTCGGTCCTATGCAATATGA&ATATATTGCACATAAAAAATGTGACCTTATGTGGAGGACACATTTACTTAAGAAC	.((((((.(((((.((.((....(((((((.(((...(.((((........(((((((((.&.)))))))))......)))).)))).)))))))..)).)).)))).).)))))).
4.5S	scRNA	GAGGCCGTATTTTTGCGAAGTCTGCCCAAAGCACGTAGTGTTTGAAGATTTCGGTCCTATGCAATATGAACCCA	521045	521119	RNAseP	scRNA	CGAGTGAGCAATCCAAATTTGGTAGGAGCACTTGTTTAACGGAATT	1533648	1533694	-17.4	4.04037e-180	1	1	0	TSB	GAGGCCGTATTTTTGCGAAGTCTGCCCAAAGCACGTAGTGTTTGAAGATTTCGG&CGAGTGAGCAATCCAAATTTGGTAGGAGCACTTGTTTAACGGAATT	((..((((......((.((((((.((((((........((((((.....((((.&)))))))))).......)))))..).)).))))))...))))..))
4.5S	scRNA	GAGGCCGTATTTTTGCGAAGTCTGCCCAAAGCACGTAGTGTTTGAAGATTTCGGTCCTATGCAATATGAACCCA	521045	521119	SAA6008_01037	protein_coding	TGTCTGCAGCAGCAATTCAAGGTAGTCAATTTATTGGTAAAAGAATTTCAAATGC	1104270	1104325	-13.6	2.41632e-05	1	0	1	RPMI	CGTATTTTTGCGAAGTCTGCCCAAAGCACGTAGTGTTTGAAGATTTCGGTCCTATGCAA&CTGCAGCAGCAATTCAAGGTAGTCAATTTATTGGTAAAAGAATTTCAAATGC	.((((((....(((((((..((((...........((((((.......((....((((.&.)))))).....))))))............))))....))).))))))))))
4.5S	scRNA	GAGGCCGTATTTTTGCGAAGTCTGCCCAAAGCACGTAGTGTTTGAAGATTTCGGTCCTATGCAATATGAACC	521045	521117	rplU	protein_coding	AGACGTAAACGAAGGAGATACTTTTACATTTGATAAAGTA	1728182	1728222	-11.4	2.0557e-20	1	0	1	RPMI	GTATTTTTGCGAAGTCTGCCCAAAGCACGTAGTGTTTGAAGATTTCGGTCCTATGCA&CGTAAACGAAGGAGATACTTTTACATTTGATAAAGTA	.((((((..(((...................((((..(((((((((..((...(((.&.)))...))..))))).)))).)))))))..))))))
4.5S	scRNA	GAGGCCGTATTTTTGCGAAGTCTGCCCAAAGCACGTAGTGTTTGAAGATTTCGGTCCTATGCAATATGAACCCA	521045	521119	as_INT_SAA6008_r15_SAA6008_t81	as_intergenic	CATGTTAACGTTTGACTTATAAAAATGGTGGAAA	2327746	2327780	-12.6	2.14782e-08	1	0	1	RPMI	GCCGTATTTTTGCGAAGTCTGCCCAAAGCAC&ATGTTAACGTTTGACTTATAAAAATGGTGGA	.((.((((((((..(((((.......((((.&.)))).......))))).))))))))..)).
4.5S	scRNA	AGGCCGTATTTTTGCGAAGTCTGCCCAAAGCACGTAGTGTTTGAAGATTTCGGTCCTATGCAATATGAACCCA	521046	521119	yhaM	protein_coding	ATTAGGACACATCTCGATTGCGAGTGATGAAGTAGTTGAAGCAGCTCGT	1931695	1931744	-24.8	0.0136719	1	1	0	TSB	TTTGCGAAGTCTGCCCAAAGCACGTAGTGTTTGAAGATTTCGGTCCTAT&TTAGGACACATCTCGATTGCGAGTGATGAAGTAGTTGAAGCAGC	.((((.....((((......(((...(((.(((.((((....((((((.&.))))))..))))))).)))..))).....)))).....)))).
4.5S	scRNA	AAAGCACGTAGTGTTTGAAGATTTCGGTCCTATGCAATATGAACCCATGAACCATGTCAGGTCCTGACGGAA	521072	521144	SAA6008_02225	protein_coding	AGTACGTAAGTTAGAAGTTAATGTGAGAGATCAGAAAACTTCTGGTCCA	2352343	2352392	-15.6	9.75447e-117	1	0	1	RPMI	TGAAGATTTCGGTCCTATGCAATATGAACCCATGAACCATGTCAGGTCCTGACG&AGTTAGAAGTTAATGTGAGAGATCAGAAAACTTCT	.((((.((((((((((.....................(((((.((.(.(((((.&.))))).).)).))))))).)))).)))).)))).
4.5S	scRNA	AGATTTCGGTCCTATGCAATATGAACCCATGAACCATGTCA	521090	521131	pdhB	protein_coding	CACCTTTAGCTGAATCAGGTATTGGTGGTTTAGCGATGGGTCTTGCAGTTGAAGGATTCCGTCCGGTTATGGAAGTACAATTCTTAGGTTTCGT	1116217	1116311	-23.3	2.72982e-10	10	0	10	RPMI	AGATTTCGGTCCTATGCAATATGAACCCATGAACCATG&GGTGGTTTAGCGATGGGTCTTGCAGTTGAAGGATTCCGTCCGGTTA	.((((.(((((((.(((((...(.(((((((((((((.&.)))))))....)))))))))))).....))))..)))...)))).
4.5S	scRNA	TTCGGTCCTATGCAATATGAACCCATGAACCATGTCAGGTCCTGACGGAAGCAGCATTAAGTGGATCA	521094	521162	ctaB	protein_coding	AATGGGACTTGTTCAAGGTAACTT	1140352	1140376	-16.4	0.00142316	1	0	1	RPMI	AACCATGTCAGGTCCTG&TGGGACTTGTTCAAGGTA	.(((.((.((((((((.&.))))))))..)).))).
4.5S	scRNA	TTAAGTGGATCATCATATGTGCCGTAGGGTAGCCGAGATTTAGCTAACGACT	521150	521202	tal	protein_coding	CGAATTATCAGTAGATACAGTTAAAGGCTTTGCGAAAGATAT	1887605	1887647	-14.7	9.17328e-08	1	1	0	TSB	CATATGTGCCGTAGGGTAGCCGAGATTTAGCTA&CAGTTAAAGGCTTTGCGAAAGATAT	.((((.(..(((((...((((....(((((((.&.))))))))))))))))..).))))
4.5S	scRNA	AGTGGATCATCATATGTGCCGTAGGGTAGCCGAGATTTAGCTAACGACTTTGGTTACGTTCGTG	521153	521217	as_INT_thiN_rpmB	as_intergenic	GCACATAAAAAATGTGACCTTATGTGGAGGACACATTTACTTAAGAACTAAGAGCTCAACCTCTTAGTTCTTT	1249241	1249314	-18.6	0	1	1	0	TSB	AGTGGATCATCATATGTGCCGTAGGGTAGCCGAGATTTAGCTAACGACTTTGGTTACGTTC&AAATGTGACCTTATGTGGAGGACACATTTACTTAAGAACTA	(((..........(((((((...(.((((......................(((((((((.&.))))))))))))).)...)).)))))..........))).
4.5S	scRNA	AGTGGATCATCATATGTGCCGTAGGGTAGCCGAGATTTAGCTAACGACTTTGGTTACGTTCGTGA	521153	521218	ackA	protein_coding	GAATCAGGTAAAGCACGTTCACAAATGGCTTTAGATGTATTTGCTTCTAA	1801311	1801361	-19.2	3.82784e-11	1	1	0	TSB	AGTGGATCATCATATGTGCCGTAGGGTAGCCGAGATTTAGCTA&CAGGTAAAGCACGTTCACAAATGGCTTTAGATGTATTTGCTT	(((((((((((.((...(((((..(..(((.....((((.((.&.)).))))....)))..)..)))))..)))))).))))))).
4.5S	scRNA	TCATATGTGCCGTAGGGTAGCCGAGATTTAGCTAACGACTTTGGTT	521162	521208	qoxA	protein_coding	GTTGCTGCTTTAGCTATTCCTACAGTTAAAACTTTATACGATTACGAAAAACCACCGAAGAGTGAGAAAGATCC	1082743	1082817	-19.3	4.19016e-232	1	0	1	RPMI	TGCCGTAGGGTAGCCGAGATTTAGCTAACG&GTTGCTGCTTTAGCTATTCCTACAGTT	.((.((((((((((.(((...((((.(((.&))))))).))).))))).))))).)).
4.5S	scRNA	TCATATGTGCCGTAGGGTAGCCGAGATTTAGCTAACGACTTTGGTTA	521162	521209	srn_3190_Teg68	scRNA	TAAATGTGTTGAATTGCATTTATAACTAGGGTGGTACCGCGATAACGTTCGTCCCTTTTGAGGATGGGCGTTTT	1696803	1696877	-23.3	3.88801e-09	1	0	1	RPMI	TATGTGCCGTAGGGTAGCCGAGATTTAGCTAACGACTTTGGTTA&ATAACTAGGGTGGTACCGCGATAACGTTCGTCCCTTTTGAGGATGGGCGTT	.((((.((((((((....((((.....((..((.((((((((((&.)))))))))).))...)).......)))).)))).......)))))))).
4.5S	scRNA	TCATATGTGCCGTAGGGTAGCCGAGATTTAGCTAACGACTTTGGTTACGTTCGTGAATTACGTT	521162	521226	rpsG	protein_coding	GGTTTACGTTGGTTAGTTAACTATGCACGTCTTCGTGGTGAAAAAACGATGGAAGATC	607600	607658	-21.3	5.57493e-21	2	1	1	TSB, RPMI	TCATATGTGCCGTAGGGTAGCCGAGATTTAGCTAACGACTTTGGTTACGTTCGTGAATTA&GGTTTACGTTGGTTAGTTAACTATGCACGTCTTCGTGGTGAA	(((((((.(.(((.(.((((.......(((((((((...............((((((((.&))))))))...))))))))))))).)))).)..)))).))).
4.5S	scRNA	TATGTGCCGTAGGGTAGCCGAGATTTAGCTAACGACTTTGGTTACGTTCGTGAATTACGTTCGATGC	521165	521232	putA	protein_coding	GAGTTAGCAGAAGAAATCGCAAATGAAGGCTATA	1875336	1875370	-17.2	0.000555636	1	0	1	RPMI	GGTAGCCGAGATTTAGCTAACGACTTTGGTTACGTTCG&GAGTTAGCAGAAGAAATCGCAAATGAAGGCTATA	.((((((...((((.((......((((.((((..(((.&))).)))).)))).....))))))...)))))).
dnaX	protein_coding	AAATTTGTAGCAGATGCACAACAAATTGAATGTGAAGATGAAGCCTTGGCATTTATCGCT	522705	522765	srn_3260_Teg69	scRNA	AATGCACGCTTATAAAAAGTAATGATGATTACAATTAGGCATGTTTTTTAAACCAATGAGGGTGGCAACAC	1711299	1711370	-17.4	0.0102507	1	0	1	RPMI	TTGTAGCAGATGCACAACAAATTGAATGTGAAGATGAAGCCTTGGCATTTATCG&TGATGATTACAATTAGGCATGTTTTTTAAACCAATGAGGGTGGCAACAC	.(((.((.....(((.....((((....((((((....((((((....(((((.&.)))))...))...))))....))))))...))))....))))).))).
SAA6008_00483	protein_coding	AGGAACAGCTGGCGGTGGCATGGTTGCAGTTACTGTAACTGGTC	524032	524076	SAA6008_02702	protein_coding	ATGGATCTGAAGAAAGTAGCTAAGACGCCAGCTGTGTGGATTATCTTA	2844153	2844201	-28.1	0.000166961	2	0	2	RPMI	AACAGCTGGCGGTGGCATGGTTGCAGTTACTGTAACTGGTC&GGATCTGAAGAAAGTAGCTAAGACGCCAGCTGTG	.(((((((((.........(((..(((((((......((((&.)))).......)))))))..)))))))))))).
INT_recR_SAA6008_r01	intergenic	TTGAAAACTGAATGACAATATGTCAACGTTAATTCCAAAAAAC	525606	525649	INT_SAA6008_r05_SAA6008_t12	intergenic	GAAGATGCGGAATAACGTGACATATTGTATTCAGTTTTGAATGT	571573	571617	-36.7	0.00178117	4	2	2	TSB, RPMI	TTGAAAACTGAATGACAATATGTCAACGTTAATTCCA&CGGAATAACGTGACATATTGTATTCAGTTTTGAAT	((.((((((((((.((((((((((.(((((.(((((.&.)))))))))))))))))))))))))))))).)).
INT_recR_SAA6008_r01	intergenic	TGAAAACTGAATGACAATATGTCAACGTTAATTCCAAAAAACGTAACTATAAGTTACAAACA	525607	525669	as_INT_SAA6008_t82_SAA6008_r16	as_intergenic	CAGAAGATGCGGAATAACGTGACATATTGTATTCAGTT	2328152	2328190	-33	0.00256602	2	2	0	TSB	AAACTGAATGACAATATGTCAACGTTAATTCCA&CGGAATAACGTGACATATTGTATTCAGTT	.((((((((.((((((((((.(((((.(((((.&.))))))))))))))))))))))))))))
INT_recR_SAA6008_r01	intergenic	ACTGAATGACAATATGTCAACGTTAATTCCAAAAAACGTAACTATAAGTTACAAA	525612	525667	as_INT_SAA6008_t52_SAA6008_r10	as_intergenic	CAGAAGATGCGGAATAACGTGACATATTGTATTC	1959864	1959898	-25.9	5.92904e-13	8	0	8	RPMI	TGAATGACAATATGTCAACGTTAATTCCA&CGGAATAACGTGACATATTGTATTC	.((((.((((((((((.(((((.(((((.&.))))))))))))))))))))))))
INT_recR_SAA6008_r01	intergenic	ACTGAATGACAATATGTCAACGTTAATTCCAAAAAACGTA	525612	525652	as_INT_SAA6008_r12_SAA6008_r13	as_intergenic	AGAAGATGCGGAATAACGTGACATATTGTATTC	2209731	2209764	-25.9	0.00688597	2	0	2	RPMI	TGAATGACAATATGTCAACGTTAATTCCA&CGGAATAACGTGACATATTGTATTC	.((((.((((((((((.(((((.(((((.&.))))))))))))))))))))))))
INT_recR_SAA6008_r01	intergenic	CTGAATGACAATATGTCAACGTTAATTCCAAAAAACGTA	525613	525652	INT_SAA6008_r01_SAA6008_r02	intergenic	TTCGGAACATCTTCTTCAGAAGATGCGGAATAACGTGACATATTGTATTCAG	527269	527321	-30.1	0.00579631	2	0	2	RPMI	CTGAATGACAATATGTCAACGTTAATTCCA&CGGAATAACGTGACATATTGTATTCAG	((((((.((((((((((.(((((.(((((.&.))))))))))))))))))))))))))
INT_SAA6008_r01_SAA6008_r02	intergenic	TTCGGAACATCTTCTTCAGAAGATGCGGAATAACGTGACATATTGTATTCAGTTTTGA	527269	527327	as_INT_SAA6008_r10_perR	as_intergenic	TTGTAAGTGACAAACGAACATTGAAAACTGAATGACAATATGTCAACGTTAATTCCAAAAACGTAACTATAAGTTACAAAC	1961515	1961596	-35.7	1.52663e-24	11	11	0	TSB	CGGAATAACGTGACATATTGTATTCAGTTTTG&GAAAACTGAATGACAATATGTCAACGTTAATTCCA	.((((((((((((((((((((((((((((((.&.))))))))))).)))))))))).))))).)))).
INT_SAA6008_r01_SAA6008_r02	intergenic	TTCGGAACATCTTCTTCAGAAGATGCGGAATAACGTGACATATTGTATTCAGTTTTGAATGTTTATTTAACATTCAA	527269	527346	as_INT_SAA6008_r13_SAA6008_t53	as_intergenic	AATTTTAATGAACATTGAAAACTGAATGACAATATGTCAACGTTAATTCCAAAAACGTAACTATAAGTTACAAACAT	2211380	2211457	-47.2	1.16963e-22	11	11	0	TSB	CGGAATAACGTGACATATTGTATTCAGTTTTGAATGTTTATTT&TAATGAACATTGAAAACTGAATGACAATATGTCAACGTTAATTCCA	.((((((((((((((((((((((((((((((.((((((((((.&.)))))))))).))))))))))).)))))))))).))))).)))).
INT_SAA6008_r01_SAA6008_r02	intergenic	TTCGGAACATCTTCTTCAGAAGATGCGGAATAACGTGACATATTGTATTCAGTTT	527269	527324	INT_SAA6008_t11_SAA6008_r05	intergenic	ATGAACATTGAAAACTGAATGACAATATGTCAACGTTAATTCCAAAAAAACGTAACTAT	569884	569943	-33.9	2.41761e-18	15	9	6	TSB, RPMI	CGGAATAACGTGACATATTGTATTCAGTTT&AAAACTGAATGACAATATGTCAACGTTAATTCCA	.(((((((((((((((((((((((((((((&.)))))))))).)))))))))).))))).)))).
INT_SAA6008_r01_SAA6008_r02	intergenic	TTCGGAACATCTTCTTCAGAAGATGCGGAATAACGTGACATATTGTATTCAGTTT	527269	527324	srn_4160_Sau25	scRNA	ATTGAAAACTGAATGACAATATGTCAACGTTAATTCCAAAAACGTAACTATTAGTTACAAACAT	2329805	2329869	-33.9	0.002293	3	2	1	TSB, RPMI	CGGAATAACGTGACATATTGTATTCAGTTT&AAAACTGAATGACAATATGTCAACGTTAATTCCA	.(((((((((((((((((((((((((((((&.)))))))))).)))))))))).))))).)))).
INT_SAA6008_r01_SAA6008_r02	intergenic	ATAAAGCAGTATGCGAGCGCTTGACTAAAAAGAAATT	527380	527417	as_INT_SAA6008_r12_SAA6008_r13	as_intergenic	ATTAAGAAAAATTAAAGCGGAGTTTACTTTTGTAAATGAGCATTTGATTTTTTGA	2209567	2209622	-11.6	0.0495671	6	0	6	RPMI	ATAAAGCAGTATGCGAGCGCTTG&AAAGCGGAGTTTACTTTTGTA	(((((..((((.((...(((((.&.)))))..)).))))))))).
SAA6008_00487	protein_coding	AATATTGTCTGTGATTAATCAAACGTGTGGTAATAGAGAACAGTTGGTTTCACCTATTACACCTATGGGAGGCA	533763	533837	rocA	protein_coding	AAATAATCGCGAGCATTGGATTAAAGCGGTAA	2723969	2724001	-12.8	0.0456285	1	0	1	RPMI	TCTGTGATTAATCAAACGTGTGGTA&AATCGCGAGCATTGGATTAAAGCGGT	.((((..((((((...(.((((((.&.)))))).).....)))))).)))).
holB	protein_coding	AGAAAGAACAAGTTGAACAACTTGTGCGTCATATGAATCAA	534356	534397	as_uspA_1	as_protein_coding	AATTGAGTTGTTGCAACTTGTGGTTGGAAGTCTGCT	1800725	1800761	-19.6	3.05334e-08	2	0	2	RPMI	AACAAGTTGAACAACTTG&TGAGTTGTTGCAACTTGTG	.((((((((((((((((.&.)))))))).)))))))).
holB	protein_coding	AAGCCAGTAGCTGAAATGATT	534637	534658	rpoC	protein_coding	TTACGCGATGAGTTGGAATCAGCTACTGGTCAAAGACTTA	603282	603322	-22	4.72378e-06	2	0	2	RPMI	AGCCAGTAGCTGAA&ATCAGCTACTGGTC	.((((((((((((.&.)))))))))))).
purR	protein_coding	AGAATCAAAAGAAGTTAAACAAAGATTGATTGAAGATTATACTTCCTTAGTGAAATTATCTGATGTAGATGAATATAATCAAGAGTTTAACGT	545219	545312	spoVG,INT_spoVG_SAA6008_00503	protein_coding,intergenic	AAAACGCTACATCAGAAGATTCAGAAGAAGCTTAATCAATTTTATATTTA	546082	546132	-27.3	0.000368038	7	7	0	TSB	AAAGATTGATTGAAGATTATACTTCCTTAGTGAAATTATCTGATGTAGA&GCTACATCAGAAGATTCAGAAGAAGCTTAATCAATTTTA	.(((((((((((.((......((((.....((.((((.((((((((((.&.)))))))))).))))))...))))))))))))))))).
purR	protein_coding	AAAGAAGTTAAACAAAGATTGATTGAAGATTATACTTCCTTAGTGAAATTATCTGATGTAGATGAATATAATCAAGAGTTTA	545226	545308	relA	protein_coding	TACGGCTCTTCGTTATATT	1714548	1714567	-12.5	1.832e-05	3	3	0	TSB	GAATATAATCAAGAGTTT&CGGCTCTTCGTTATATT	.((((((((.(((((((.&.))))))).))))))))
INT_SAA6008_00501_spoVG	intergenic	AAAACAGAGAGATATATACTATAGGGGGGCTCA	545777	545810	srn_3800_sprD,JKD6008scRNA300	scRNA	TTGCTCCCCTTCGGGCTAGTATATTA	2080884	2080910	-20	0.000572042	3	0	3	RPMI	TATATACTATAGGGGGGCT&TGCTCCCCTTCGGGCTAGTATATT	.((((((((.((((((((.&.))))))))......)))))))).
spoVG	protein_coding	AAACAGAGAGATATATACTATAGGGGGGCTCACTACATGAAAGTGACAGATGTA	545778	545832	JKD6008scRNA292,srn_3820.1_SprX2	scRNA	AGAGAGCATAGTTTTCATACTACTCCCCGTAGTATATATGACTTTAGCATTCCCGTATAACAGTTTACGGGGTGCTT	1978782	1978859	-29.2	9.85028e-13	103	22	81	TSB, RPMI	CAGAGAGATATATACTATAGGGGGGCTCACTACATGAAAGTGACAGATGTA&AGCATAGTTTTCATACTACTCCCCGTAGTATATATGACTTTA	.((((..(((((((((((.((((((........(((((...(((..((((.&.)))).))))))))....)))))))))))))))))..)))).
rplY	protein_coding	GGTCGTAACGGTGTTATCGAATTAGGCGTTGGTTCTAAAACTATCA	549239	549285	6S	scRNA	ATACGGACTCTATCGATACGCAAGACTTTGTCTTGC	1707811	1707847	-17.7	1.52147e-71	1	0	1	RPMI	GGTCGTAACGGTGTTATCGAATTAGGCGTTGGTT&TACGGACTCTATCGATACGCAAGACTT	((((......(((.((((((..((((.(((.((.&.)).))))))))))))))))..)))).
as_mazG_1	as_protein_coding	ATGCGTTTGCACTTTATCCCATGGACA	556385	556412	SAA6008_00573	protein_coding	AATTTAACTGGGATAGAGAAAG	638818	638840	-14.8	0	2	0	2	RPMI	ACTTTATCCCAT&CTGGGATAGAGA	.((((((((((.&.)))))))))).
tilS	protein_coding	ATTAGAAGCGGATGTATTGCTAACGGCGCATCATTTGGA	558504	558543	as_tilS	as_protein_coding	GATCGTCCAAATGATGCGCCGTTAG	558523	558548	-35.6	0	2	0	2	RPMI	GCTAACGGCGCATCATTTGGA&GTCCAAATGATGCGCCGTTAG	.((((((((((((((((((((&.))))))))))))))))))))
as_cysK	as_protein_coding	CCTGTATTACCACTTGTTGGTTCT	563868	563892	hisS	protein_coding	TCCAAGTGAAACAGGTATTGGTTTTGCGCT	1710224	1710254	-12.7	0	1	0	1	RPMI	CTGTATTACCACTTGTTG&AAACAGGTATTGGTTTTGCGC	.((((..((((((((((.&.)))))))...)))..)))).
cysK	protein_coding	TTTCATCAGGTGCTGCGATTTATGCTGCCATTCAAAAAGC	564458	564498	sulB	protein_coding	TATATTTTTAAGGAGTGATTGAAATGGCTAAAAAAGCACCTGATGTTGGGGATT	924918	924972	-27.6	0.0158981	1	1	0	TSB	TCATCAGGTGCTGCGATTTATGCTGCCATTCAAA&ATTGAAATGGCTAAAAAAGCACCTGATGT	.(((((((((((....((((....(((((((((.&.))))).))))))))..))))))))))).
INT_lysS_srn_9210_scRNA114	intergenic	TGTGTATGCGAGGGCTTTCTT	568499	568520	SAA6008_02651	protein_coding	TTCAAAAGAAGCCCTTGCATATTACGAAGAAGTATTTG	2780507	2780545	-25.6	0.0179116	1	0	1	RPMI	TGTGTATGCGAGGGCTTTC&AGAAGCCCTTGCATATTACGA	((((((((((((((((((.&.))))))))))))))).))).
INT_SAA6008_t11_SAA6008_r05	intergenic	CGATGAACATTGAAAACTGAATGACAATATGTCAACGTTAATTCCAAAAAAACGTAACTATAAGTTACAAACA	569882	569955	as_INT_SAA6008_r12_SAA6008_r13	as_intergenic	ATTCGGAACATCTTCCTCAGAAGATGCGGAATAACGTGACATATTGTATTCAGTT	2209727	2209782	-33	3.70899e-21	11	11	0	TSB	AAACTGAATGACAATATGTCAACGTTAATTCCA&CGGAATAACGTGACATATTGTATTCAGTT	.((((((((.((((((((((.(((((.(((((.&.))))))))))))))))))))))))))))
INT_SAA6008_t11_SAA6008_r05	intergenic	ATGAACATTGAAAACTGAATGACAATATGTCAACGTTAATTCCAAAAAAACGTA	569884	569938	INT_SAA6008_r05_SAA6008_t12	intergenic	AGGATATATTCGGAACATCTTCTTCAGAAGATGCGGAATAACGTGACATATTGTATTCAGTTT	571547	571610	-33.9	1.38937e-06	4	0	4	RPMI	AAAACTGAATGACAATATGTCAACGTTAATTCCA&CGGAATAACGTGACATATTGTATTCAGTTT	.(((((((((.((((((((((.(((((.(((((.&.)))))))))))))))))))))))))))))
INT_SAA6008_t11_SAA6008_r05	intergenic	CTGAATGACAATATGTCAACGTTAATTCCAAAAAAACGTA	569898	569938	as_INT_SAA6008_t52_SAA6008_r10	as_intergenic	AGAAGATGCGGAATAACGTGACATATTGTATTCAGTTTTGAATG	1959853	1959897	-30.7	0.0010465	9	2	7	TSB, RPMI	CTGAATGACAATATGTCAACGTTAATTCCA&CGGAATAACGTGACATATTGTATTCAGT	((((((.((((((((((.(((((.(((((.&.)))))))))))))))))))))))))).
INT_SAA6008_t11_SAA6008_r05	intergenic	GAATGACAATATGTCAACGTTAATTCCAAAAAAACGTA	569900	569938	as_INT_SAA6008_t82_SAA6008_r16	as_intergenic	ATTCGGAACATCTTCCTCAGAAGATGCGGAATAACGTGACATATTGTATTCAGTT	2328152	2328207	-27.6	7.24775e-07	7	4	3	TSB, RPMI	GAATGACAATATGTCAACGTTAATTCCA&CGGAATAACGTGACATATTGTATTCA	((((.((((((((((.(((((.(((((.&.)))))))))))))))))))))))).
INT_SAA6008_r05_SAA6008_t12	intergenic	AGGATATATTCGGAACATCTTCTTCAGAAGATGCGGAATAACGTGACATATTGTATTCAGTTTTGAATGTTTATTTAACATTCAAAAAAAT	571547	571638	as_INT_SAA6008_r10_perR	as_intergenic	TTGTAAGTGACAAACGAACATTGAAAACTGAATGACAATATGTCAACGTTAATTCCAAAAACGTAACTATAAGTTACAAAC	1961515	1961596	-46.3	5.55766e-21	12	12	0	TSB	CGGAATAACGTGACATATTGTATTCAGTTTTGAATGTTTATTTAACATTC&AAGTGACAAACGAACATTGAAAACTGAATGACAATATGTCAACGTTAATTCCA	.((((((((((((((((((((((((((((((.(((((((.(((..((((.&.))))..))).))))))).))))))))))).)))))))))).))))).)))).
INT_SAA6008_r05_SAA6008_t12	intergenic	AGGATATATTCGGAACATCTTCTTCAGAAGATGCGGAATAACGTGACATATTGTATTCAGTTTTGAATGTTTATTTAACA	571547	571627	as_INT_SAA6008_r13_SAA6008_t53	as_intergenic	AATTTTAATGAACATTGAAAACTGAATGACAATATGTCAACGTTAATTCCAAAAACGTAACTATAAGTTACAAAC	2211382	2211457	-47.2	1.59635e-17	10	9	1	TSB, RPMI	CGGAATAACGTGACATATTGTATTCAGTTTTGAATGTTTATTT&TAATGAACATTGAAAACTGAATGACAATATGTCAACGTTAATTCCA	.((((((((((((((((((((((((((((((.((((((((((.&.)))))))))).))))))))))).)))))))))).))))).)))).
INT_SAA6008_r05_SAA6008_t12	intergenic	ATTCGGAACATCTTCTTCAGAAGATGCGGAATAACGTGACATATTGTATTCAGTT	571554	571609	srn_4160_Sau25	scRNA	ACTGAATGACAATATGTCAACGTTAATTCCAAAAACGTAACTATTAGTTACAAACAT	2329805	2329862	-31.9	7.66486e-07	7	4	3	TSB, RPMI	CGGAATAACGTGACATATTGTATTCAGTT&ACTGAATGACAATATGTCAACGTTAATTCCA	.(((((((((((((((((((((((((((.&)))))))).)))))))))).))))).)))).
cysE	protein_coding	GCGGCACGTTCAACATT	589984	590001	SAA6008_01441	protein_coding	GTGAACGTGCTGCACGTAAAGGTCGTAACCCTCAAACTGGTAAAGAAAT	1560516	1560565	-22.5	0.00585555	2	2	0	TSB	GCGGCACGTTCAA&GTGAACGTGCTGCA	((((((((((((.&.)))))))))))).
rplJ	protein_coding	AATCAGGCGTTATGGAAGGCAATGTTATTACAGCAGAAGAAGT	597440	597483	rpmB	protein_coding	TATTAAAGGAGGTACTCATATGGGTAAACAATGTTTCGTAACAGGTCGTAAAGCTTCGACTGGTAACAGACGTT	1249458	1249532	-14.8	2.31794e-172	1	0	1	RPMI	AATCAGGCGTTATGGAAGGCAATGTTATTACAGCAG&ATGTTTCGTAACAGGTCGTAAAGCTTCGACTGGTA	.(((((.((........(((..((((((...((((.&.))))..)))))).))).........)).))))).
rplL	protein_coding	AACTGCAGCTGCTCCAGTAGCAGTAGCAGGTGCAGCTGGTGGCGCTGACGCTGCAGC	597753	597810	infC	protein_coding	AGACTTAGTGGTCGTTGCACCGAATGCGAAACCACCAGTTGCAAGAATT	1758910	1758959	-35.4	2.17152e-05	8	0	8	RPMI	GTGCAGCTGGTGGCGCTGACGCTGCAGC&CGTTGCACCGAATGCGAAACCACCAGTTGCAA	.(((((((((((((((...((.((((((&.)))))).))...)))...)))))))))))).
SAA6008_00547	protein_coding	AGTGTAATTAGCAATGAACAACGT	598228	598252	SAA6008_02549	protein_coding	AAGATGGGATTATATTGGTATTTTTAGTTTTTTGCTCGTTATATCTATCGT	2678306	2678357	-14.4	0.000886704	1	0	1	RPMI	AGTGTAATTAGCAATGAACA&AGTTTTTTGCTCGTTATATC	.(((((((.(((((.((((.&.)))).))))).))))))).
rpoB	protein_coding	TATTAGAAATCTATGAACGTTTACGTCCAGGTGAACCACCAACTGTT	599721	599768	gap	protein_coding	AGTTGATGGTGGTTTCCGCGTAAATGGTAAAGAAGTT	859280	859317	-26	0.0286997	2	0	2	RPMI	ATCTATGAACGTTTACGTCCAGGTGAACCACCAA&ATGGTGGTTTCCGCGTAAATGGTAAAGAA	.(((.....(((((((((...((.(((((((((.&.))))))))))))))))))))....))).
rpoB	protein_coding	AACAGCGAAGTGTTTGAATTGCA	600002	600025	fmhB	protein_coding	AAAAACATTTGCTGAGTTAATGAAAATCACTGGGGAACG	2416503	2416542	-12.5	4.63927e-06	3	0	3	RPMI	ACAGCGAAGTGTTTG&AAAACATTTGCTGA	.((((.((((((((.&.)))))))))))).
rpoB	protein_coding	AAGTATATGTTCCTAACGATGATGAAGGTCGTACGACAACTG	600066	600108	SAA6008_01060	protein_coding	ATTAAATTCGATCATCGCAGTTCAA	1127877	1127902	-10.4	0.00358357	1	0	1	RPMI	ACGATGATGAAG&ATTCGATCATCGC	.((((((((((.&.))).))))))).
as_rpoC	as_protein_coding	TTTTTCAGGTTTTAATGTACGGTAGT	602815	602841	rpoC	protein_coding	TACCGTACATTAAAACCTGAAA	602817	602839	-32.8	0	1	0	1	RPMI	TTTTCAGGTTTTAATGTACGGTAG&TACCGTACATTAAAACCTGAAA	.((((((((((((((((((((((.&))))))))))))))))))))))
rpoC	protein_coding	GATGGTGGACGATTTGCAACAAGTGACTTAAACGACTTATACCGTCGTGT	603444	603494	INT_SAA6008_00591_SAA6008_00592	intergenic	CTTCATTCGGAGGCGTATCGTGCGAT	654771	654797	-15.1	0.0110508	1	1	0	TSB	GTGGACGATTTGCAACAAGTGAC&TTCATTCGGAGGCGTATCGTGCGA	.((.(((((.(((..(.(((((.&.)))))..)..))).))))).)).
rpoC	protein_coding	CATCTTCATTCCGTGAAGGTTTAACAGTACTTGAATACTTCATCTCAACTCACGGTGCACGTA	605014	605077	yajC	protein_coding	AGCATCGTGAGTTGATTAAT	1721283	1721303	-24.9	0.0399409	1	0	1	RPMI	CTCAACTCACGGTGCA&AGCATCGTGAGTTGAT	.((((((((((((((.&.)))))))))))))).
INT_rpsL_rpsG	intergenic	AGGAAGGGAGGATTTACATT	607283	607303	as_INT_SAA6008_t25_SAA6008_t26	as_intergenic	CTGGAATGAGGTATAGGTGTAAATCCTATCTTCCGCTCC	1954017	1954056	-23.6	0.0351106	1	0	1	RPMI	AGGAAGGGAGGATTTACATT&AGGTGTAAATCCTATCTTCCG	.((((((.((((((((((((&.)))))))))))).)))))).
fus	protein_coding	CAACAGCAGCTTGGGAAGGTCACCGTGT	608098	608126	SAA6008_02223	protein_coding	AAGGTGTATCTGTTGAAGTTGGTGAAAAACAAGCTGCTGTAGACTT	2351715	2351761	-27.8	0.00136206	1	0	1	RPMI	AACAGCAGCTTGGGAAGGTCACCG&TGGTGAAAAACAAGCTGCTGTA	.(((((((((((......(((((.&.)))))....))))))))))).
fus	protein_coding	ATGCTTGACGCTGTAATTGATTACTTACCTTCACCACTA	608703	608742	ileS	protein_coding	ATGGACGGTGAAGGTAAGAAAATGAG	1215244	1215270	-21.3	0.000193919	2	0	2	RPMI	ACTTACCTTCACCA&CGGTGAAGGTAAGA	.((((((((((((.&.)))))))))))).
fus	protein_coding	CTCTGGAGATATCGCTGCTGCGGTAGGTCTTAAAGATA	609005	609043	as_SAA6008_02481	as_protein_coding	TAAGATCAGAACAGCAC	2601073	2601090	-12.7	0.00286481	1	0	1	RPMI	CTGCTGCGGTAGGTCTTAA&TAAGATCAGAACAGCAC	.(((((.....(((((((.&)))))))....))))).
fus	protein_coding	AATCTGGTGGTCGTGGTCAATACG	609391	609415	as_SAA6008_01684	as_protein_coding	GACCACCACCATGGACA	1806475	1806492	-18.8	0	2	2	0	TSB	CTGGTGGTCGTGGTCA&GACCACCACCATGGA	.(.(((((.((((((.&)))))).))))).).
fus	protein_coding	GGCGCAGGTTTCGAATTCGAAAACGCTATCGTTGGTGGTGTAGTTCCTCGTGAATACA	609450	609508	purD	protein_coding	GTGATTTAGCAGTACCTTTCGACTGTATTGCACAAGATCATAAACGCGCATTTGATCATGATGAAGGAC	1096429	1096498	-19.1	5.82131e-06	1	1	0	TSB	GGCGCAGGTTTCGAATTCGAAAACGCTATCGTTGGTGGTGTA&AGCAGTACCTTTCGACTGTATTGCACAAGATCATAAACGCGCA	.((((..((((.....((...((.((..(((..((((.(((.&.))).))))...)))..)).))......))....)))))))).
fus	protein_coding	GCGCAGGTTTCGAATTCGAAAACGCTATCGTTGGTGGTGTAGTTCCTCGTGAATACATTCCATCAGTAGAAGC	609451	609524	aldA	protein_coding	AAAATTATATTAATAAAGGTATTGAAGAAGGTGCTGAATTATTT	2268330	2268374	-16.5	4.52084e-35	1	0	1	RPMI	GCGCAGGTTTCGAATTCGAAAACGCTATCGTTGGTGGTGTAGTTC&AAATTATATTAATAAAGGTATTGAAGAAGGTGCT	((((...((((((............((((.(((.((((((((((.&.)))))))))).))).))))))))))...)))).
fus	protein_coding	GGTTTCGAATTCGAAAACGCTATCGTTGGTGGTGTAGTTCCTCGTGAATACATTCCATCAGTAGAAGCTGGTCTTA	609456	609532	SAA6008_01128	protein_coding	AGTAATCAGTATTATTTCAAAGGTGAGGGAGAGATTTAAATGACTGGACTAG	1194954	1195006	-22.4	1.25726e-63	1	1	0	TSB	GTGGTGTAGTTCCTCGTGAATACATTCCATCAGTAGAAGCTGGTC&AATCAGTATTATTTCAAAGGTGAGGGAGAGATTTAAATGACTGGACTAG	.((((.(((((.....(((((.(.((((.(((.(.(((((((((.&.)))))).....)))...).))).)))).))))))...))))).)))).
fus	protein_coding	GTTTCGAATTCGAAAACGCTATCGTTGGTGGTGTAGTTCCTCGTGAATAC	609457	609507	SAA6008_02225	protein_coding	TATCCTTGGCTTATTAATAGTAGTAATCGTGGGGTTCCTGTTATTCATGTATATCCAAGATGGACGTATAACTGAA	2352772	2352848	-21.1	3.91894e-33	1	0	1	RPMI	AACGCTATCGTTGGTGGTGTAGTTCCTCGTGAATAC&AGTAATCGTGGGGTTCCTGTTATTCATGTATATCCAAGATGGACGTA	.((((((((.((((..((((((..((((((((.(((&.))).))))))))..)............)))))))))))))).))).
fus	protein_coding	AACGCTATCGTTGGTGGTGTAGTTCCTCGTGAATAC	609471	609507	rplU	protein_coding	CGTAAAAAAGGCCATCGTCAACCATACACTAAATTAACA	1728008	1728047	-11.4	3.15503e-06	1	0	1	RPMI	CGTTGGTGGTGTAGTTCCTCGTGA&CCATCGTCAACCATACACTAAATTAACA	.((((((((((((......((((.&.)).)).......))))))..)))))).
fus	protein_coding	TCGTTGGTGGTGTAGTTCCTCGTGAATACATTC	609478	609511	SAA6008_02562	protein_coding	ATTAAATTGGGGGAAAAAGAATAATGTCGAAGTAACTACTTCTAAAGAGCTATTATCAAGTGCTACAGTCGATC	2689732	2689806	-14.4	1.26022e-09	1	1	0	TSB	TCGTTGGTGGTGTAGTTCCTCGTGAATACATTC&TAATGTCGAAGTAACTACTTCTAAAGAGCTATTATCAAGTGCTACAGTCGAT	(((...((((((((((((.(((.....(((((.&.)))))))).).))))))......................)))))...))).
fus	protein_coding	TCGTTGGTGGTGTAGTTCCTCGTGAATACATTCCATC	609478	609515	as_INT_SAA6008_t25_SAA6008_t26	as_intergenic	GAATACATTCCTTCCTGGAATGAGGTATAGGTGTAAAT	1954032	1954070	-11.2	0	1	0	1	RPMI	TCCTCGTGAATACATTCCAT&CTGGAATGAGGTATAGGT	.(((.(((....(((((((.&.)))))))...)))))).
tuf	protein_coding	TAGCAAAAAATGGTGACTCAGTTGCACAATCATATGACATGATTGACAACGCTCCAGAAGAAAAAGAACGTGGT	610300	610374	rpmB	protein_coding	GTATATAAGTAGTTATGTGTATTTATATTTATTAAAGGAGGTACTCATATGGGTAAACAAT	1249500	1249561	-13.3	1.45656e-174	1	0	1	RPMI	AGTTGCACAATCATATGACATGATTGACAACGCTCCA&AGGAGGTACTCATATGGGTAAACAAT	.((((.....((((((((...........((.((((.&.))))))..)))))))).....))))
tuf	protein_coding	AAAAATGGTGACTCAGTTGCACAATCATATGACATGATTGACAACGCTCCAGAAGAAAAAGAAC	610305	610369	rbs	protein_coding	AGTGATAGTAGTTAAAGTTCTCCCAAGGAAGACTACTCGGGTACACTTTGCTATGAGCAAAGTGTACTTTGTT	656427	656500	-13.9	1.24151e-36	1	0	1	RPMI	TGACTCAGTTGCACAATCATATGACATGATTGACAACGCTCCAGAAGAAAAAGAAC&AGTTAAAGTTCTCCCAAGGAAGACTACTCGGGTACACTTTGCTATGAGCAAAGTGTACTTTGTT	.(((..((.(((((..((((((((..((.((((.....((((.(.((((....(((&.)))....)))).)...))).).....))))...))..))).))))).....)))))))..)))
tuf	protein_coding	TTGACTGCCCAGGACACGCTGACT	610432	610456	gltT	protein_coding	AAGCGGATCGCTTGAAGCTGTGTTCTGGATGAT	2539160	2539193	-18.9	2.8249e-10	6	0	6	RPMI	CCCAGGACACGCTG&AAGCTGTGTTCTGGA	.((((((((((((.&.))).))))))))).
tuf	protein_coding	GCTGACGGTCCAATGCCACAAACTCGTGAACACATT	610518	610554	SAA6008_01712	protein_coding	CAGAGGTACCGTCAGCTATTTT	1842916	1842938	-20.9	0.024923	1	0	1	RPMI	GCTGACGGTCCAATGC&CAGAGGTACCGTCAGCT	(((((((((((..((.&))..)).))))))))).
tuf	protein_coding	AAAGTTGACATGGTTGACGATGAA	610602	610626	ilvE	protein_coding	ATATTATTAGGAGGCAATCACCATGTCACAAGCA	618626	618660	-14.4	0.0385409	1	0	1	RPMI	TTGACATGGTTGAC&ATCACCATGTCAC	.((((((((.(((.&.))))))))))).
tuf	protein_coding	CGTGGTGTTGCTCGTGAAGACGTA	611031	611055	SAA6008_00803	protein_coding	TGTTTCAACAACGCAAGATACTTCAACTGAAGCAACACCTTCA	875413	875456	-20.2	0.0236162	2	0	2	RPMI	TGGTGTTGCTCGTGAAGA&ACTTCAACTGAAGCAACACCT	.((((((((((((((((.&.)))))..))).)))))))).
tuf	protein_coding	AACTGGTGTTGTTCACTTACCAGAAGGTACTGAAATGGTAATGCCTGGTGATAACGTTGAAATGACAGTAGAATT	611207	611282	SAA6008_00741	protein_coding	ATTGGCATTTTACCAGGCGGTACTT	803604	803629	-21.8	0.0228414	2	0	2	RPMI	TGGTAATGCCTGGTGATAACGTTGAAATGACAGTA&ATTGGCATTTTACCAGGCGGTACTT	.((((.((((((((((.........((((.((((.&)))).)))))))))))))).)))).
tuf	protein_coding	CTTACCAGAAGGTACTGAAATGGTAATGCCTGGTGATAACGTTGAAATGACAGTAGAATTAA	611222	611284	as_INT_SAA6008_r12_SAA6008_r13	as_intergenic	TTAAAGTGATATTGCTTATGCGAGCGCTTGACAATCTATTCTTTTTAAAGAAAGCGGTTGTTAGACAATGCAT	2209620	2209693	-13.6	1.68733e-07	1	0	1	RPMI	GGTACTGAAATGGTAATGCCTGGTGATAACGTTGAAATGACAGTAGAATTA&AAGTGATATTGCTTATGCGAGCGCTTGACAATCTATTCTTTTTAAAGAAAGCGGTTGTTAGACA	.((.(((((((.((((((....((.(...((((...(((((((((..(((.&.)))..))))).))))...))))..).))....)))).............)).))).)))))).
ilvE	protein_coding	TTGAAAGAGATTGGATTCCTGAAGGGGAAGGT	619009	619041	srn_3800_sprD,JKD6008scRNA300	scRNA	TATTGCTCCCCTTCGGGCTA	2080882	2080902	-21.4	2.6497e-05	2	2	0	TSB	TCCTGAAGGGGAA&CTCCCCTTCGGGC	.(((((((((((.&.))))))))))).
sdrD	protein_coding	ATAATGGTAATTATAAAGTTGAA	629954	629977	SAA6008_01954	protein_coding	GACTGGTAATTACACAGTTGCCAATGTTAAAGGTAATAACGTAAGGGATGGCTATTCAACTAATTCA	2080391	2080458	-10.1	0	1	0	1	RPMI	ATGGTAATTATAAAGTTG&GACTGGTAATTACACAG	.((((((((((..((((.&)))).)))))))).)).
srn_1470_scRNA129	scRNA	TCTGAGTCGCTATCCGAATCTGAGTCGCTGTCTG	631541	631575	SAA6008_00803	protein_coding	GACTCAGACAGCGATTCAGATTCCG	876962	876987	-33.7	0.000574254	1	0	1	RPMI	CGAATCTGAGTCGCTGTCTG&TCAGACAGCGATTCAGATTCC	.(((((((((((((((((((&.))))))))))))))))))).
as_sdrE	as_protein_coding	AACAGTGACATTTTGGCTTGTTTCTTT	633487	633514	SAA6008_01723	protein_coding	AGGAAGAATTGAGGCAGGTAAAGGAAA	1853154	1853181	-11	0.000269972	1	0	1	RPMI	GGCTTGTTTCT&TGAGGCAGGTA	.(((((((((.&.))))))))).
as_SAA6008_00574	as_protein_coding	ACCTTCTCGTGTCGATA	640000	640017	6S	scRNA	ATAACTACGGCAATACGGACTCTATCGATACGCAAGACTTTGTCTTGCGTATTTT	1707804	1707859	-13.6	0	1	1	0	TSB	CCTTCTCGTGTCGATA&CTATCGATACGCAAGA	.(((..((((((((((&.)))))))))).))).
srn_1490_Sau6477	scRNA	ATTCAAAGCTAAACATATGCTTTAAGTCCCCTCTTTCCCCCATT	646193	646237	rpsA	protein_coding	GAAGTTGAAGCATATGTC	1564402	1564420	-16.5	0.00865375	1	0	1	RPMI	AACATATGCTTTAAGTC&AAGTTGAAGCATATGTC	.(((((((((((((.(.&.).))))))))))))).
SAA6008_00591	protein_coding	ACGATTCGTGGCGCAAGTGTATCTGGATCATTACAATATTATTTCTGTGTGGCGATGGTAATCGT	653742	653807	as_SAA6008_02022	as_protein_coding	TCGATACGTGGTGCAAG	2138782	2138799	-11.6	0	1	0	1	RPMI	GGCGCAAGTGTATCT&CGATACGTGGTGCA	.((((...((((((.&.))))))..)))).
srn_1510_rsaA	scRNA	GAGTAGCGACTGTATAATTTCTATTGAGGTTAACGTTTATATGTAGTGATAGTAGTTAAAGTTCTCCCAAGGAAGACTACTCGGGTACACTTTGCT	656383	656479	INT_srn_3820_SprX_SAA6008_01954	intergenic	CATATATCTCAACAACATAGAAATATTACAGTCGCTACACCGCA	2080209	2080253	-33.6	4.08581e-09	7	7	0	TSB	AGTAGCGACTGTATAATTTCTATTGAGGTTAACGTTTATATGT&CATATATCTCAACAACATAGAAATATTACAGTCGCTACA	.((((((((((((..((((((((((((((........(((((.&))))))))))).....))))))))..)))))))))))).
srn_1510_rsaA	scRNA	ACTGTATAATTTCTATTGAGGTTAACGTTTATATGTAGTGATAGTAGTTAAAGTTCTCCCAAGGAAGACTACTCGGGTACACTTTGCTATGAGCAAAGTGTACTTTGTTAT	656391	656502	SAA6008_00703	protein_coding	AAACAATCAACTTTTTAATGATTACCAATCCGAAAAGAGAAAAAAACGGATAGTATGTCTGGAGGAGAACTTTAATGTCTGATCAACATAATTTAAAAGAAC	761120	761222	-37.9	8.00344e-45	281	77	204	TSB, RPMI	TTTCTATTGAGGTTAACGTTTATATGTAGTGATAGTAGTTAAAGTTCTCCCAAGGAAGACTACTCGGGTACACTTTGCTATGAGCAAAGTGTACTTTGTTA&AAACAATCAACTTTTTAATGATTACCAATCCGAAAAGAGAAAAAAACGGATAGTATGTCTGGAGGAGAACTTTAATGTCTGATCAACATAATTTAAAAGAAC	.((((.(((((...........(((((..((((((..((((((((((((((.(((...((((.(((......((((.....((..(((((.....(((((.&.)))))...)))))..............)).....)))).......))).))))...))).).)))))))))))))..))).)))))))).))))).)))).
srn_1510_rsaA	scRNA	TTGAGGTTAACGTTTATATGTAGTGATAGTAGTTAAAGTTCTCCCAAGGAAGA	656406	656459	rpmG_1	protein_coding	GAATGTGGCGATCGTAACTATATCACTACTAAAAATAAACGTAATAATCCTGAGCGTATTGAAA	1380451	1380515	-31.1	0.0349199	11	11	0	TSB	TTGAGGTTAACGTTTATATGTAGTGATAGTAGTTAAAGTTCTCCCAA&ATGTGGCGATCGTAACTATATCACTACTAAAAATAAACGTAATAATCCTGAGC	((.((((((((((((((..((((((((.(((((((..(.((.((((.&.)).)).)).).))))))))))))))).....))))))))..))).))).)).
srn_1510_rsaA	scRNA	TAACGTTTATATGTAGTGATAGTAGTTAAAGTTCTCCCAAGGAAGACTACTCGGGTACACTTTGCTATGAGCAAAGTGTACTTTGTTA	656413	656501	srn_3910_RNAIII,JKD6008scRNA317	scRNA	CAAGTGAGTAACATTTGCTAGTAGAGTTAGTTTCCTTGGACTCAGTGCTATGTATTTTTCTTAATTATCATTACAGATAATT	2176713	2176795	-44.1	3.19476e-63	443	313	130	TSB, RPMI	TTTATATGTAGTGATAGTAGTTAAAGTTCTCCCAAGGAAGACTACTCGGGTACACTTTGCTATGAGCAAAGTGTACTTT&TGAGTAACATTTGCTAGTAGAGTTAGTTTCCTTGGACTCAGTGCTATGTATTTTTCTTAATTATCATTACAGATAAT	.((((.(((((((((((((((...(((....((((((.((((((.........((((((((...((((((...(((((.&.)))))...)))))))))))))))))))))))))))))....)))))..............)))))))))).)))).
srn_1510_rsaA	scRNA	AGTGATAGTAGTTAAAGTTCTCCCAAGGAAGACTACTCGGGTACACTTTGCTATGAGCAAAGTGTACTTTGTTA	656427	656501	INT_pemK_SAA6008_02056	intergenic	TTTGAGCTTTCGGCTCACTGACGTCTGT	2156817	2156845	-13.5	2.74035e-69	1	1	0	TSB	AAGACTACTCGGGTACACTTTGCTATGAGCAAAGTG&AGCTTTCGGCTCACTGACGTCTG	.((((...((((.............((((((((((.&.)))))..))))))))).)))).
srn_1510_rsaA	scRNA	TAAAGTTCTCCCAAGGAAGACTACTCGGGTACACTTTGCTATGAGCAAAGTGTACTTTGT	656439	656499	rpmB	protein_coding	GAGTTTAATAAATATATTGCACATAAAAAATGTGACCTTATGTGGAGGACACATTT	1249276	1249332	-25.9	3.77061e-237	1	0	1	RPMI	AGTTCTCCCAAGGAAGACTACTCGGGTACACTTTGCTATGAGCAAAGTGTA&AATATATTGCACATAAAAAATGTGACCTTATGTGGAGGACA	.(((((((((.............((((.((((((..((((.((((.((((.&.)))).)))).))))..))).)))))))..)).))))))).
as_SAA6008_00594	as_protein_coding	CTACCGAATTCACCGTATCGTGCTGTTGTTTCATCAAAGCGC	656727	656769	SAA6008_02344	protein_coding	AAGGCTTATTTAGAACGGTTGGACACGGCGGTGACTC	2458919	2458956	-22.8	0.00185084	1	0	1	RPMI	TTCACCGTATCGTGCTGTTGTTTCATCAAAGCG&GGCTTATTTAGAACGGTTGGACACGGCGGTGAC	.(((((((..((((((.((((((.....((((.&.)))).....))))))..)).))))))))))).
INT_SAA6008_00594_eutD	intergenic	TTGGTGACGTGGCATTA	657504	657521	qoxB	protein_coding	AGATGGTATGCCACGTCGTTTA	1080562	1080584	-18.6	2.91205e-05	2	0	2	RPMI	GTGACGTGGCATT&TATGCCACGTCGT	.(((((((((((.&.))))))))))).
mvaD	protein_coding	AACAGCAGCAGGGTTGGCTTCATC	661219	661243	qoxB	protein_coding	ATCCCTGCTGCTGAAGTTGCAGAAACTGAAGCTAGATTAAG	1080053	1080094	-23.7	0.000505475	2	0	2	RPMI	ACAGCAGCAGGGT&TCCCTGCTGCTGA	.(((((((((((.&.))))))))))).
mvaK2	protein_coding	AATTTAGATGATTCAAATGGTCATAAATATGGATTAGGTTCAAGTGCAGCAGTACTTGTGTCAGTTATA	662243	662312	msrB	protein_coding	AAAAAAGATAAAAGTGAACTAACAGATATAGAATATATTGTTACACAAGAAAACGGCACTGAACC	1480666	1480731	-22.8	0.00590002	1	0	1	RPMI	AGGTTCAAGTGCAGCAGTACTTGTGTCAGTT&TATTGTTACACAAGAAAACGGCACTGAACC	.(((((.(((((.......(((((((((((.&.))))..)))))))......))))))))))
SAA6008_00623	protein_coding	AAAACCTGGTGAAGCGTTGGTA	682178	682200	SAA6008_02647	protein_coding	AAAAGATATTAAAGAGATTTCACCAGTGAGTGG	2777432	2777465	-13.2	0.0081231	1	0	1	RPMI	CCTGGTGAAGCGTTGGTA&ATATTAAAGAGATTTCACCAGT	.((((((((((.((((((&.))))))...).))))))))).
SAA6008_00623	protein_coding	AAGCTGGTGCAAGAGTTGTTGCCG	682867	682891	srn_2240_sprF2,JKD6008scRNA190	scRNA	AGGAACATGTCGCCTAATGAGCCCGTTAA	1047626	1047655	-12.5	0.00618879	3	0	3	RPMI	AGCTGGTGCAAGAGTTGTTGCCG&AGGAACATGTCGCCTAATGAGCC	.(((.((....((..((((.((.&.))))))..)).....)).))).
SAA6008_00624	protein_coding	CATTTCGTAAGTGGAGACGGTGGCAAGCTAAAGATTC	683701	683738	SAA6008_00720	protein_coding	GTTGAAGGTTTTATGGAAGGCTATGATCAAGTGATTGCAAAGCGTGATAGAAGTGGTGAAAATTTTAGTCGCA	779842	779915	-14.9	0.00601248	1	1	0	TSB	CATTTCGTAAGTGGAGACGGTGGCAAGCTAAAGATTC&AGGTTTTATGGAAGGCTATGATCAAGTGATTGCAAAGCGTGATAGAAGTGG	((((((((((.....((..(((((...(((((((((.&.)))))).)))...)))))..))......))))...........)))))).
INT_argS_SAA6008_00626	intergenic	ATGTTCTATGCTCTACAAAGTTATAATGGCAGT	685641	685674	srn_5100_scRNA410	scRNA	ATATAACATCGTAGAGCATA	2903419	2903439	-18.6	2.93111e-06	2	0	2	RPMI	CTATGCTCTACAAAGTTATAA&ATATAACATCGTAGAGCATA	.((((((((((...((((((.&.))))))...))))))))))
INT_argS_SAA6008_00626	intergenic	AGTTGGGGTGGGACGACGA	685785	685804	INT_gudB_glpQ	intergenic	AATAAATTTTGCGAAAATATCATTTCTGTCCCACTCCCAAAAAGACAGCAGTA	964493	964546	-22.7	8.04037e-05	1	0	1	RPMI	GTTGGGGTGGGACGA&CTGTCCCACTCCCAAA	.(((((((((((((.&.)))))))).))))).
as_INT_argS_SAA6008_00626	as_intergenic	AGGGAGTGGGACAGAAA	685826	685843	srn_3480_scRNA275	scRNA	AAATTTATTTCGTCGTCCCACCCCGGCAAGGTTGACTAGAATTGAAAAAAGCTTGTTACAAGCGT	1853952	1854017	-20.6	0.00113969	1	0	1	RPMI	AGGGAGTGGGACAGAAA&ATTTCGTCGTCCCACCCCG	.(((.(((((((.((((&.))))...)))))))))).
as_INT_argS_SAA6008_00626	as_intergenic	AGGGAGTGGGACAGAAA	685826	685843	srn_5100_scRNA410	scRNA	TTCGTCGTCCCACCCCGGCAAGGTTGACTAGAATTGAAAAAAGCTTG	2903337	2903384	-20.4	0.000217496	1	0	1	RPMI	AGGGAGTGGGACA&CGTCCCACCCCG	.(((.(((((((.&.)))))))))).
SAA6008_00631	protein_coding	AGTATAATTGCATGTTCTGTTGTAATGGGAGTAGGCTTAGTGAACACTAGTGCCGAAGCA	690575	690635	RNAseP	scRNA	CAGTGACGTAGCTTTTATAGAAATATAAAAGGTGGAACGCGGTAAACCCCTCGAGTGAGCAATCCAAATTTGG	1533672	1533745	-20.4	0.0157053	1	0	1	RPMI	ATGTTCTGTTGTAATGGGAGTAGGCTTAGTGAACACTAGTGCCGAAGCA&AGTGACGTAGCTTTTATAGAAATATAAAAGGTGGAACGCGGTAAACCCCTCGAGTGAGCAA	.(((((..(((....(((.((..(((..((...(((((((..((..((.&.))..))..))).................))))..))..)))..))))).)))..))))).
mnh_A1	protein_coding	TTGTGATTATGGCGATGATACTTCTAATGT	696805	696835	as_mnh_A1	as_protein_coding	TTAGAAGTATCATCGCCATAATCACA	696806	696832	-42.4	0	1	0	1	RPMI	TTGTGATTATGGCGATGATACTTCTAAT&TTAGAAGTATCATCGCCATAATCACA	.((((((((((((((((((((((((((.&))))))))))))))))))))))))))
srn_1590_rsaC	scRNA	ATGGTTTCCTCCCCCCATAGATCCTTAAGCCACACTCATCCGATGTCATATGAGTGT	705197	705254	SAA6008_01067	protein_coding	GAGGGGGAGCGTGTCATGG	1132954	1132973	-16.7	0.0185497	1	0	1	RPMI	ATGGTTTCCTCCCCCCA&GAGGGGGAGCGTGTCATG	((((....((((((((.&).)))))))....)))).
mntC	protein_coding	AAACAAGATCCACACGCATGGTTAAGTT	706382	706410	atpE	protein_coding	AGAGAGAGCAAATAACCGTTTGCGTGTGGCTGAATTAAA	2250843	2250882	-21.8	3.73736e-05	4	0	4	RPMI	TCCACACGCATGGTTAA&ATAACCGTTTGCGTGTGGC	.(((((((((((((((.&.))))))..))))))))).
mntC	protein_coding	AAATTTAGAGACTGGTAACGGTTGGTTTGAAAAAGCCTTAGAACAGGCTGGTAAATCATTAAAAGATAAAAAAGTTATCGCAGTA	706461	706546	mntB	protein_coding	ATATTCTGTTTGGTAATTTACTGGCAATCACAAATAGTG	707248	707287	-16.8	5.01672e-23	10	10	0	TSB	GACTGGTAACGGTTGGTTTGAAAAAGCCTTAGAACAGGC&TTCTGTTTGGTAATTTACTGGCAATCACAAATAGTG	.((((.....(((((.(...(((..(((...(((((((.&.))))))))))..)))...).))))).....)))).
mntC	protein_coding	AGAGACTGGTAACGGTTGGTTTGAAAAAGCCTTAGAACAGGCTGGT	706494	706540	ald	protein_coding	ATTTAAATCAAATCAACCATT	1799126	1799147	-15.4	0.0150101	1	0	1	RPMI	CGGTTGGTTTGAA&ATCAAATCAACCA	.(((((((((((.&.))))))))))).
mntC	protein_coding	AAAAATGTTGGTGGAGACAACGTCGATATTCATAGTATTGTACCTGTTGGTCAAGATCCTCA	706615	706677	SAA6008_02404	protein_coding	ATTGGACAAACAGGTACAGCTATTT	2518679	2518704	-22.4	0.000214435	2	2	0	TSB	CATAGTATTGTACCTGTTGGTCA&GGACAAACAGGTACAGCTATT	.(((((..((((((((((.(((.&.))).))))))))))))))).
INT_abcA_srn_1630_Teg99	intergenic	AGTAAGCTTGGAGCAAATACACATATACCATCGAGGAAAT	719291	719331	as_INT_abcA_srn_1630_Teg99	as_intergenic	TAATTTCCTCGATGGTATAT	719313	719333	-26.9	1.78858e-05	2	0	2	RPMI	CATATACCATCGAGGAAAT&AATTTCCTCGATGGTATAT	.((((((((((((((((((&.))))))))))))))))))
srn_1640_rsaD,JKD6008scRNA138	scRNA	AGTCCTTACTGTCATATGTACAATAATATTCATTTCCCATAAAAGCCAAGTGTATTAC	721033	721091	SAA6008_02570	protein_coding	AGAGAGAGGTTTTTGGGAAATGGATATTCTGTTAGGTGTAGGCAC	2698282	2698327	-32.3	4.66723e-11	4	4	0	TSB	CTGTCATATGTACAATAATATTCATTTCCCATAAAAGCCA&AGGTTTTTGGGAAATGGATATTCTGTTAGGTGTAGGCAC	.((((((((.((((..(((((((((((((((..((((((.&.))))))))))))))))))))).))).).)))).)))).
srn_1640_rsaD,JKD6008scRNA138	scRNA	AGAGAAGTTATCTCCTTTGTGTTGTTTATAATAACA	721126	721162	INT_acpP_rnc	intergenic	AAGAGCAACACATAAAGGAGATAAAAT	1258216	1258243	-25.4	0.00940333	1	0	1	RPMI	GTTATCTCCTTTGTGTTGTTTA&AGAGCAACACATAAAGGAGATAAA	.((((((((((((((((((((.&.))))))))))..)))))))))).
SAA6008_00662	protein_coding	ATAAAGGGGATGGTTTCGTGAATA	721373	721397	srn_2130_rsaE,JKD6008scRNA183	scRNA	ACCCCTTTGTTTGAAGTGAAAAATTTCTCCCATCCCCTTTGTTTAGCGTCGTGTATTCAGACACGACG	1015270	1015338	-21.6	6.43916e-07	3	0	3	RPMI	ATAAAGGGGATGGT&CCCATCCCCTTTGTT	(((((((((((((.&.))))))))))))).
SAA6008_00673	protein_coding	ATCGTGGAATTGGCCAAGCACTTCTTGATGCCATTATGGCTTGGTG	732003	732049	rpsA	protein_coding	TAAAGGTCAATTCCACGAAAATGATGTCATTGAAGGTGTCG	1563759	1563800	-24.8	0.000138413	2	0	2	RPMI	ATCGTGGAATTGGCCA&AGGTCAATTCCACGAA	.((((((((((((((.&.)))))))))))))).
pitA	protein_coding	ATTGCGGGTGCAGCAATCGCATCTGAAGGCTCA	739583	739616	pldB	protein_coding	CACGTAATTTAGAAATTGTTGAAGAAACAGTTAACGATGGTTTAATGTTAAAAAAAGCAACGTATCATTGGTAT	1873804	1873878	-10.9	0.00754242	1	0	1	RPMI	TTGCGGGTGCAGCAATCGCATCTGA&ACAGTTAACGATGGTTTAATGTTAAAAAAAGCAACGTAT	.((((..((((((.((((...(((.&.)))....)))).)))..............))).)))).
pitA	protein_coding	TTAATCGTTTCACCGATTATCGCATTTTGTGTTGGTTTCTTGATGTATTCAATTTTTAAAGTTATCTTTAAAAATGCAAAT	739661	739742	agrB,agrD	protein_coding,protein_coding	AATGAATACATTATTTAACTTA	2177831	2177853	-14.7	1.32288e-08	3	0	3	RPMI	TGGTTTCTTGATGTATTCAA&ATGAATACATTATTTAACTT	.((((...(((((((((((.&.)))))))))))...)))).
pitA	protein_coding	AAATGGAGCACTGCGCAACGAATGATCATTACATGGGTGA	740144	740184	SAA6008_01886	protein_coding	AGAATCATCCAATGTTCAAA	2014455	2014475	-11.1	5.93301e-11	3	0	3	RPMI	ATGATCATTACATGGGTGA&ATCATCCAATGTTCAA	.(((.(((....(((((((&.)))))))))).))).
SAA6008_00681	protein_coding	AGCAGATATGGTGTTTCAGTTGATCA	741299	741325	SAA6008_01233	protein_coding	CTGCTGAAACACTATATCAT	1316337	1316357	-23.8	0	1	0	1	RPMI	AGATATGGTGTTTCAGTT&TGCTGAAACACTATATCA	.((((((((((((((((.&.)))))))))))))))).
SAA6008_00703	protein_coding	AGAATTAAGTAATGCATCTGAC	760806	760828	srn_9570_scRNA305	scRNA	GAGAGGAGGTGCATTACTTTGCT	2096525	2096548	-17.7	0.0089906	4	0	4	RPMI	TAAGTAATGCATCTG&GAGGTGCATTACTTT	.(((((((((((((.&.))))))))))))).
SAA6008_00703	protein_coding	ATTTTATGGGATGAATCTCCTGTAAACGTCAAGAAAGTCGTAACTGAATTAGCACTCGATACTGGTACAGTATC	760939	761013	as_SAA6008_00703	as_protein_coding	TACTGTACCAGTATCGAGTGCTAATTCAGT	760941	760971	-53.4	7.7622e-11	8	0	4	RPMI	AACTGAATTAGCACTCGATACTGGTACAGTAT&TACTGTACCAGTATCGAGTGCTAATTCAGT	.((((((((((((((((((((((((((((((.&))))))))))))))))))))))))))))))
saeR	protein_coding	AGGTGCAGATGACTATGTCAAAAAACCATTTAGTCCAAGGGAACTCGTTTTA	781979	782031	srn_3910_RNAIII,JKD6008scRNA317	scRNA	GTAACATTTGCTAGTAGAGTTAGTTTCCTTGGACTCAGTGCT	2176746	2176788	-25.9	0.00010194	8	0	8	RPMI	CCATTTAGTCCAAGGGAACTCGTTTTA&GTAGAGTTAGTTTCCTTGGACTCAGTGC	.((((.((((((((((((((..(((((&.)))))..)))))))))))))).)))).
INT_SAA6008_00723_SAA6008_00724	intergenic	TATGTGAACAGGAAGTGTTTGAGCTCATGGGTTGCTTAAGCTAAACAAACCT	782835	782887	as_INT_SAA6008_00723_SAA6008_00724	as_intergenic	TTTGTTTAGCTTAAGCAACCCATGAGC	782857	782884	-46.5	0.000767205	1	0	1	RPMI	AGCTCATGGGTTGCTTAAGCTAAACAAAC&TTTGTTTAGCTTAAGCAACCCATGAGC	.(((((((((((((((((((((((((((.&)))))))))))))))))))))))))))
INT_SAA6008_00739_SAA6008_00740	intergenic	CAATTTCTCTTTGTTGGGGCCCCGCCGGCAAGGTTGACTAGAATTGAAAAAAGCTTGTTACAAGCGCA	801507	801575	INT_srn_1600.1_Sau6912_srn_1790_scRNA150	intergenic	ATGCAAGTTGGCGGGGCCCCAACATAGAGAAATTGGAACGCCAATTTCTA	802475	802525	-56.1	6.4843e-06	2	0	2	RPMI	CAATTTCTCTTTGTTGGGGCCCCGCCGGCA&AGTTGGCGGGGCCCCAACATAGAGAAATTGG	((((((((((.((((((((((((((((((.&.)))))))))))))))))).)))))))))).
nrdE	protein_coding	TGGTTGCAAACCCAAATGTTGAGAAAAAGAAAAAGAATGCGCGT	809550	809594	as_fumC	as_protein_coding	TCATCATTTGGGTGGATACTTTCATCACTTTGATGATCTTTTA	1944009	1944052	-18.3	0	14	0	14	RPMI	TGGTTGCAAACCCAAATGTTGAG&TCATCATTTGGGTGGATACTT	.(((..(..(((((((((.(((.&))).))))))))).)..))).
srn_9230_scRNA153	scRNA	ATGTTGGGGCCCCGCCAACTTGCA	812019	812043	srn_3480_scRNA275	scRNA	ATGTTGGGGCCCCGGGGCGCATTTTCGTTCGGT	1853618	1853651	-24.4	7.81427e-05	1	0	1	RPMI	ATGTTGGGGCCCCGCCAA&ATGTTGGGGCCCCGGGGC	.(.(((((((((((.((.&.)).))))))))))).).
INT_srn_9230_scRNA153_sstA	intergenic	GCAAGTTGGCGGGGCCCCAACATAGAAGCAGGCGGAAAGTCAGCTAACAATATTGTGCAAGTTGGCGGGGCCCCAACATAA	812020	812101	as_srn_1820_scRNA154	as_scRNA	AGTTGGCGGGGCCCAAACA	816550	816569	-23.2	0	1	0	1	RPMI	TTGGCGGGGCCCCAACATAGAAGCAGGCGGAAAGTCAGCTA&AGTTGGCGGGGCCCAAACA	.((...(((((((....................(((((((.&))))))))))))))...))
as_SAA6008_00754	as_protein_coding	TTTCAATACGTGTATTATAATAGTTCTGCAGACTGTAAT	819389	819428	SAA6008_00754	protein_coding	ATTACAGTCTGCAGAACTATTAT	819389	819412	-34.5	0	5	0	5	RPMI	TATAATAGTTCTGCAGACTGTAAT&ATTACAGTCTGCAGAACTATTAT	.(((((((((((((((((((((((&)))))))))))))))))))))))
SAA6008_00755	protein_coding	CTTTTACATGACCCAAGTACATTTTACACTGAAAAGCGAAGAGATTCAA	820790	820839	rsb,INT_rsb_SAA6008_02419	protein_coding,intergenic	TTGATAAAGTCCGTATAATTGTGTAAAAGTAAAAAGGCCATATAAC	2534851	2534897	-16.6	0.000953109	1	1	0	TSB	TTTACATGACCCAAGTACATTTTACACTGAAAAGCGAAGAGATTCAA&TTGATAAAGTCCGTATAATTGTGTAAAAGTAAAAAGGCCATATAAC	.(((.(((.((....(((.((((((((......(((.......(((.&.))).......)))......)))))))))))....)).))).))).
SAA6008_00761	protein_coding	TTAACAGGCTTAGGTAATGTAAAAGAATTTGATAGACATT	826257	826297	as_SAA6008_00761	as_protein_coding	CATTACCTAAGCCTGTTAAGT	826278	826299	-30.3	0	1	0	1	RPMI	TTAACAGGCTTAGGTAATGT&CATTACCTAAGCCTGTTAAG	(((((((((((((((((((.&))))))))))))))))))).
yfiA	protein_coding	GAGAAACTGATGGAACAAGTATCGTTTACCGCCGTA	832736	832772	srn_3890.1_Teg21as	scRNA	AGGTGTTCGGTGGGTAAATGATACGTCTCTT	913911	913942	-22.9	0.00169342	2	0	2	RPMI	TGGAACAAGTATCGTTTACCGCCGT&TCGGTGGGTAAATGATACGTCTCTT	.(((....((((((((((((((((.&.)))))).))))))))))...))).
secA	protein_coding	TATGGTTGTTGATGGCGAAGTATTAATTGTCGATC	834161	834196	secA	protein_coding	TGAGCGTATGATTTTACTTCGTTCTATTGATAGCCATTGGACTGATCATAT	835367	835418	-26.6	0.00660993	1	1	0	TSB	TATGGTTGTTGATGGCGAAGTATTAATTGTCGA&GCGTATGATTTTACTTCGTTCTATTGATAGCCATT	.(((((((((((((((((((((..((((((((.&.)).)))))).)))))))..)))))))))))))).
SAA6008_00769	protein_coding	ATTCAGAGCTTCTGGTGCAGGTGGTCAGC	836801	836830	SAA6008_00781	protein_coding	TCAGAGATGAAATGGATATACCAGCACCAGGAGACATCA	851839	851878	-25.3	3.93952e-06	2	0	2	RPMI	AGAGCTTCTGGTGCAGGTGGTCA&GGATATACCAGCACCAGGAGACATCA	.(((((((((((((.(((((((.&.))).)))).)))))))))).).)).
SAA6008_00769	protein_coding	AGCAGGCACGTGAAATGGCTGAAATTCGTGGCGAACAAAAAGAAATCGGCTGGGGAAGCCAAATTAGATCATATGTTTTCCATCCATACTC	836977	837068	atpB	protein_coding	GAAGAAATTAGTGATTCTGTTCGCCGCGATCCT	2252334	2252367	-24.3	0.0069812	1	0	1	RPMI	TTCGTGGCGAACAAAAAGAAATCGGCTGGG&ATTAGTGATTCTGTTCGCCGCGAT	.(((((((((((....((.((((.(((((.&.)))))))))))))))))))))).
INT_uvrA_hprK	intergenic	GGGAGTGGGACAGAAATGATAAAGAATCACTAATG	844738	844773	INT_srn_1890_scRNA161_SAA6008_00780	intergenic	TTATCGTTGTCCCACCCCAACTTGCACAT	850322	850351	-25.9	0	1	0	1	RPMI	GGGAGTGGGACAGAAATGATAAA&TTATCGTTGTCCCACCCCA	(((.((((((((...(((((((.&)))))))))))))))))).
INT_uvrA_hprK	intergenic	TGTTGGGGCCCCGCCAACTTGCAT	844892	844916	srn_3480_scRNA275	scRNA	ATGTTGGGGCCCCGGGGCGCATTTTCGTTCGGTTAATTACT	1853610	1853651	-24.3	0	1	1	0	TSB	TGTTGGGGCCCCGCCAA&ATGTTGGGGCCCCGGGGC	(.(((((((((((.((.&.)).))))))))))).).
trxB	protein_coding	GGTGCAGAATACAAGAAAATTGGTGTTCCGGGTGAACAAGAACTTGGTGGACGCGGTGTAAGT	849374	849437	srn_3820_SprX,JKD6008scRNA299	scRNA	TCTATCCTTGTTCACCCAAGCATGTCA	2079970	2079997	-25.7	0.00963259	1	0	1	RPMI	GGTGTTCCGGGTGAACAAGAACTTGGTGGAC&TCTATCCTTGTTCACCCAAGCATG	.(((((..(((((((((((.....((((((.&))))))))))))))))).))))).
INT_srn_1890_scRNA161_SAA6008_00780	intergenic	TATGGGAGTGGGACAGAAATGATAAAGAGCCACTAATGATTT	850168	850210	INT_gudB_glpQ	intergenic	AAAATATCATTTCTGTCCCACTCCCAAAAA	964506	964536	-41.6	1.14233e-15	4	4	0	TSB	ATGGGAGTGGGACAGAAATGATAA&ATATCATTTCTGTCCCACTCCCAA	.((((((((((((((((((((((.&.)))))))))))))))))))))).
INT_srn_1890_scRNA161_SAA6008_00780	intergenic	TCGTTGTCCCACCCCAACTTGC	850325	850347	INT_icaC_lip	intergenic	TGGGAGTGGGACAGAAATGATA	2877889	2877911	-23.1	0	1	0	1	RPMI	TCGTTGTCCCACCCCAA&TGGGAGTGGGACAGAAATGAT	((((((((((((((((.&)))).))))))))...)))).
INT_srn_1890_scRNA161_SAA6008_00780	intergenic	TTGTCCCACCCCAACTTGCACATTAT	850328	850354	INT_SAA6008_01018_folD	intergenic	GGAGTGGGACAGAAATGATA	1084625	1084645	-19.1	0	1	1	0	TSB	TTGTCCCACCCCA&GGAGTGGGACAGA	(((((((((.((.&)).))))))))).
INT_srn_1890_scRNA161_SAA6008_00780	intergenic	TGGGGCCCCGCCAACTTGCATTGTCTGTAGAAATTGGGAATCCAATTTCTCT	850440	850492	as_INT_opuD_srn_2840_scRNA226	as_intergenic	CGAAATTCTCTGTGTTGGGGCCCCTGAC	1395419	1395447	-25	0.000213121	1	0	1	RPMI	TGGGGCCCCGCCAACTTGCATTGTCTGTAGAAATTGGGAATC&AATTCTCTGTGTTGGGGCCCCT	.(((((((((.((......................((((((.&.))))))..)).))))))))).
INT_srn_1890_scRNA161_SAA6008_00780	intergenic	TGGGGCCCCGCCAACTTGCATTGTCTGTAGAAATTGGGAATCCAATTTCTCT	850440	850492	srn_4610_scRNA377	scRNA	CGAAATTCTCTGTGTTGGGGCCCCTGAC	2613964	2613992	-25	2.83257e-05	1	0	1	RPMI	TGGGGCCCCGCCAACTTGCATTGTCTGTAGAAATTGGGAATC&AATTCTCTGTGTTGGGGCCCCT	.(((((((((.((......................((((((.&.))))))..)).))))))))).
SAA6008_00781	protein_coding	AGACAAGCTGGACAACCGTTT	852417	852438	whiA	protein_coding	AAGAAATTTCGTTGAAAGAGCTTGGAGAAATGGTA	853622	853657	-12	1.08995e-11	5	0	5	RPMI	ACAAGCTGGACAACC&CGTTGAAAGAGCTTGG	.((((((...((((.&.))))....)))))).
whiA	protein_coding	GTTAACCGACTCGTTAATTGTGAAACGGCCAATCT	853465	853500	glmS	protein_coding	AAAGAAAAAGGTCGTATTGCAG	2302167	2302189	-13.5	1.57432e-05	2	0	2	RPMI	TTGTGAAACGGCCA&AGGTCGTATTGCAG	.(((((.((((((.&.)))))).))))).
whiA	protein_coding	AACCGACTCGTTAATTGTGAAACGGCCAATCT	853468	853500	recQ	protein_coding	AAGAAATTGGCCGTGCGGGTCGCGATGGTGAACTA	1570563	1570598	-25.1	9.21686e-09	3	0	3	RPMI	CCGACTCGTTAATTGTGAAACGGCCAATC&AATTGGCCGTGCGGGTCGC	.((((((((..........(((((((((.&.))))))))))))))))).
as_clpP	as_protein_coding	CTGAGTCTTGCGCTTGTAAGA	854476	854497	clpP	protein_coding	TACAAGCGCAAGACTCAGAGA	854479	854500	-33.5	0	3	3	0	TSB	CTGAGTCTTGCGCTTGTAA&TACAAGCGCAAGACTCAGA	((((((((((((((((((.&)))))))))))))))))).
as_INT_clpP_SAA6008_00784	as_intergenic	TAATGTCTAGAGCGACTTACAAACAAAGGATTGAAATGTTCCTTTCAATGTCTACTTTGAAGGGAACATTTCAT	855040	855114	as_INT_atpI_mnaA	as_intergenic	ATGAGTGGAACGGTTTTCATGA	2257769	2257791	-13.2	0.00995474	1	1	0	TSB	TTGAAATGTTCCTTTCAA&ATGAGTGGAACGGTTTTCAT	.(((((((((((.((((.&.)))).))))))..))))).
srn_1900_Sau15	scRNA	TGGTAGTTTCATTGTTTGTAACGCACCGCCTTCA	855518	855552	manA1	protein_coding	AATTCTTATGCTTATGAGCATGAAAACGGGCAATATGGCAAATCTGAATGTTGGTATATTATAGATGCAGAAGAAGATGCAGAA	2290784	2290868	-14.5	0	14	0	14	RPMI	GGTAGTTTCATTGTTTGTAACGCACCGCCTTCA&ATGAAAACGGGCAATATGGCAAATCTGAATGTTGGTATA	.(((.(..((((((((((...((.(((..((((&.))))..)))))......))))))...))))..).))).
srn_1910_rsaH,JKD6008scRNA162	scRNA	AAAGTATGTGTAAAACGCTGCATGATACAAACGAAGGTA	856239	856278	as_srn_1910_rsaH	as_scRNA	TAAAGGGAGTCAAATTTTTACCTTCGTTTGTATCATGCAGCGTTTTACACATACTT	856240	856296	-64.2	1.04948e-05	4	0	4	RPMI	AAAGTATGTGTAAAACGCTGCATGATACAAACGAAGGTA&TTACCTTCGTTTGTATCATGCAGCGTTTTACACATACTT	.((((((((((((((((((((((((((((((((((((((&.))))))))))))))))))))))))))))))))))))))
SAA6008_00786	protein_coding	TCAGCCTGTCGGACGTCGAAGTTT	858130	858154	SAA6008_00803	protein_coding	GCGATTCAGATTCCGACAGTGATTCCGACTCAGACAGCGATTCTGACTCCGACAGTGATTCCGACTCAGACAGCGATTCAGATTCCGACAGTGATTCCGACTCAGATAGCGATTC	876900	877015	-19.9	0.000151411	5	0	5	RPMI	TCAGCCTGTCGGACGTCGAAGTTT&CGATTCTGACTCCGACAGTGAT	(((..((((((((.((((.((((.&.)))).))))))))))))))).
SAA6008_00786	protein_coding	AGCTGGCGGTTATTATACGACGATGTATGTACCT	858616	858650	as_SAA6008_00786	as_protein_coding	TATCAGGTACATACATCGTCGTATAA	858628	858654	-35.1	0	2	2	0	TSB	ATTATACGACGATGTATGTACCT&CAGGTACATACATCGTCGTATAA	.((((((((((((((((((((((&.))))))))))))))))))))))
gap	protein_coding	GTTGATGGTGGTTTCCGCGTAA	859281	859303	RNAseP	scRNA	GGAACGCGGTAAACCCCTCGAGTGAGCAATCCAAATTTGGTAGGAGCACTTG	1533660	1533712	-22.5	0.000130584	3	0	3	RPMI	GTTGATGGTGGTTTCCGCGTA&AACGCGGTAAACCCCTCGAG	.((((.((.(((((((((((.&.)))))).))))))))))).
gap	protein_coding	GAAAAGGTGACAAACGTCGTGCTCGTGCAGCGGCAGAAAACA	859675	859717	SAA6008_02406	protein_coding	ACAAAATGCCGCGCCGGTTGCACGTC	2522171	2522197	-23.9	2.05542e-06	5	0	5	RPMI	CGTCGTGCTCGTGCAGCGGCAG&ATGCCGCGCCGGTTGCACGTC	.(.((((((((.((.((((((.&.)))))))))))..))))).)
gap	protein_coding	CGATGGTAAATTAGATGGTGGTGCAC	859772	859798	mnaA	protein_coding	AGATTCAGGTGGAATTCAGGAAGAAGCGCCATCATTTAATAAGCCAGTTT	2258145	2258195	-27.2	1.57193e-16	10	0	10	RPMI	ATGGTAAATTAGATGGTGGTGCA&AGCGCCATCATTTAATAAGCCAG	.((((..(((((((((((((((.&.)))))))))))))))..)))).
eno	protein_coding	CAACTGGTGAACACGAAGCTGTTGAATTACGTGATG	864097	864133	srn_4230_scRNA344	scRNA	AAGCAGCTCGTCGTTCACCTCA	2379115	2379137	-25.1	0.00746142	2	0	2	RPMI	TGGTGAACACGAAGCTGTTG&AAGCAGCTCGTCGTTCACCT	.((((((((((.(((((((.&.)))))))))).))))))).
eno	protein_coding	GAAGACGGTATGGACGAAAACGACTGGGATGGTTGGAAACAACTTAC	864843	864890	srn_3580_SprA1	scRNA	ACGCAGAGAGGAGGTGTATAAGGTGATGCTTATTTTCGTTCACATCATAGCACCAGTCATCAGTGGCTGTG	1913862	1913933	-19.7	0.000245293	1	0	1	RPMI	GAAGACGGTATGGACGAAAACGACTGGGATGGTTGGAAACAACTTA&GGAGGTGTATAAGGTGATGCTTATTTTCGTTCACATCATAGCACCAGTCATCA	((.((((((.((((((((((.....((.((.(((..(.(((.(((.&.))).))).)..))).)).))..)))))))))).........))).))).)).
JKD6008scRNA166,tmRNA	scRNA	GGGACGTTCATGGATTCGACAGGGGTCCCCCGAGCTCATTAAGCGTGTCGGAGGGTTGTCTTCGTCAT	870215	870283	srn_3840_sprG1,JKD6008scRNA310	scRNA	TTGAGCAAGTTGGATAGATGGTGGCTATCTGAGTATAAGGAGGTGGTGCCTATGGTGGCATTACT	2120140	2120205	-25.7	1.34869e-139	1	1	0	TSB	GGATTCGACAGGGGTCCCCCGAGCTCATTAAGCGTGTCGGAGGGTTGTCTTCGTCA&AGATGGTGGCTATCTGAGTATAAGGAGGTGGTGCCTATGGTGGCATTA	.(((.(.((..((((...((.(.(((.(((.((...(((((.....(((.(((((.&.))))).)))..))))))).))).))).))).))))...)).).))).
JKD6008scRNA166,tmRNA	scRNA	GGGACGTTCATGGATTCGACAGGGGTCCCCCGAGCTCATTAAG	870215	870258	as_JKD6008scRNA166	as_scRNA	AATGAGCTCGGGGGACCCCTGTCG	870231	870255	-54	0	1	0	1	RPMI	TCGACAGGGGTCCCCCGAGCTCATTA&AATGAGCTCGGGGGACCCCTGTCG	.((((((((((((((((((((((((.&))))))))))))))))))))))))
JKD6008scRNA166,tmRNA	scRNA	AGGGGTCCCCCGAGCTCATTAAGCGTGTCGGAGGGTTGTCTTCGTCATCAACACACACAGTTTATAATAACTGG	870235	870309	srn_4830_Sau6072	scRNA	CGAATTTATGCAAAGTTTTCTTGGTGATGACACACCATTAGGTGAATTGGTTGATTGGATTAA	2709037	2709100	-23.8	4.4315e-319	1	1	0	TSB	GGGTCCCCCGAGCTCATTAAGCGTGTCGGAGGGTTGTCTTCGTCATCAAC&CTTGGTGATGACACACCATTAGGTGAATTGGTTGATTGGATTA	.(((((....((((.(((..((.((......((.(((..((((((((((.&.)))))))))).)))))..)).)).))).))))....))))).
JKD6008scRNA166,tmRNA	scRNA	GGGTCCCCCGAGCTCATTAAGCGTGTCGGAGGGTTGTCTTCGTCATCAACACACACAGTTTATAATAACTGGCA	870237	870311	rpsC	protein_coding	GGACTTCGTGTTGGTATTATCCGTGATTGGGAAGC	2399949	2399984	-19	7.76358e-16	1	0	1	RPMI	CCCCGAGCTCATTAAGCGTGTCGGAGGGTTGTCTTCGTCATCAACACACACAGTTTA&GGACTTCGTGTTGGTATTATCCGTGATTGGGA	.(((((..(((..........((((.(((..........((((((((....(((((.&)))))..))))))))))).)))))))))))).
JKD6008scRNA166,tmRNA	scRNA	TTAAGCGTGTCGGAGGGTTGTCTTCGTCATCAACACACACAGTTTATAATAACTGGCAAATCAAA	870253	870318	rpmB	protein_coding	TGTATTTATATTTATTAAAGGAGGTACTCATATGGGTAAACAATGTTTCGTAACAGGTCGTAAAGCTTCGAC	1249472	1249544	-16.5	0	1	1	0	TSB	AGCGTGTCGGAGGGTTGTCTTCGTCATCAACACACACAGTTTATAATAACTGGCAAATCAA&TGTATTTATATTTATTAAAGGAGGTACTCATATGGGTAAACAATGTTTCGTAACAGGTC	.((.((((((((.(((((.....((((......((.(..(((.((((((.((..((((((.&)).)))).)).)))))))))..)))......))))....))))).)))))..))).)).
JKD6008scRNA166,tmRNA	scRNA	TTAAGCGTGTCGGAGGGTTGTCTTCGTCATCAACACACACAGTTTATA	870253	870301	tig	protein_coding	GTATGAAAGTTGACGAAGAAAAAGATGTTGTCGTAACATTCCCAGAAGAATACCATGCTGAAGAATTAGCCGGT	1755389	1755463	-22.2	1.98402e-08	1	0	1	RPMI	AAGCGTGTCGGAGGGTTGTCTTCGTCATCAACACACA&GTATGAAAGTTGACGAAGAAAAAGATGTTGTCGTAACATTCCCAGAAGAATACCATGCTG	.((((((((((((.(((((((((((((....((.((.&)).)).....)))))))))..............)))).))))..)).......)))))).
JKD6008scRNA166,tmRNA	scRNA	TTAAGCGTGTCGGAGGGTTGTCTTCGTCATCAACACACACAGTTTATAATAACTGGCAAATCAAACA	870253	870320	srn_3910_RNAIII,JKD6008scRNA317	scRNA	AGAGTTAGTTTCCTTGGACTCAGTGCTATGTA	2176741	2176773	-14.6	1.24493e-135	1	0	1	RPMI	AACACACACAGTTTATAATAACTGGCA&AGTTAGTTTCCTTGGACTCAGTGCTATGTA	.((((((..((((((....(((((((.&.)))))))....))))))..)))...))).
JKD6008scRNA166,tmRNA	scRNA	AGCGTGTCGGAGGGTTGTCTTCGTCATCAACACACACAGTTTATAATAACTGGC	870256	870310	RNAseP	scRNA	CAGTGACGTAGCTTTTATAGAAATATAAAAGGTGGAACGCGGTAAACCCCTCGAGTGAGCAATCCAAATTTGG	1533672	1533745	-25.6	1.28975e-87	1	1	0	TSB	AGCGTGTCGGAGGGTTGTCTTCGTCATCAACACACACAGTTTATAATAACTGG&CAGTGACGTAGCTTTTATAGAAATATAAAAGGTGGAACGCGGTAAACCCCTCGAGTGAGCA	.((...((((.(((((..((.(((((((...........(((((((..((((.&))))..........))))))).........))))..))).))..))))).))))....)).
JKD6008scRNA166,tmRNA	scRNA	ATAGGATATGCTAAACACTGCCGTTTGAAGTCTGTTTAGAAGAAACTTAATCAAACT	870401	870458	narY	protein_coding	CAAAGGTGGTTGGGTACTAAATCGTAAAGGGAAACTTGAA	2550103	2550143	-12.9	0.0162487	1	1	0	TSB	GCCGTTTGAAGTCTGTTTAGAAGAAACTTAATCAA&GTGGTTGGGTACTAAATCGTAAAGGGA	.((.((((....(.((((((.....(((((((((.&.))))))))).)))))).))))).)).
JKD6008scRNA166,tmRNA	scRNA	TTGAAGTCTGTTTAGAAGAAACTTAATCAAACTAGCATCATGTTGGTTGTTTATCACTTTTCATGATGCGAAACCTATC	870425	870504	6S	scRNA	ATAAGATAGTCATCTGAGTTGTTCGTAAGTTTGCTTTT	1707994	1708032	-16.1	3.51659e-227	1	0	1	RPMI	TAGAAGAAACTTAATCAAACTAGCATCATGTTGGTTGTTTA&AAGATAGTCATCTGAGTTGTTCGTAAGTTTGCTTTT	.((((((((((((....(((.(((.(((.(.(((((((((.&.))))))))).))))))))))..))))))).)))))
JKD6008scRNA166,tmRNA	scRNA	GAAGTCTGTTTAGAAGAAACTTAATCAAACTAGCATCATGTTGGTTGTTTATCACTTTTCATGATGCGAAACCT	870427	870501	srn_9390_scRNA306	scRNA	GAAAGGAGGTGTGATGTACAAATGACTATTGCACTTTTCGTCG	2104163	2104206	-18.2	2.77971e-91	1	0	1	RPMI	AGCATCATGTTGGTTGTTTATCACTTTTCA&GGAGGTGTGATGTACAAATGACTATTGCA	.(((....((((.((((.((((((.((((.&.)))).)))))).)))).))))...))).
SAA6008_00803	protein_coding	AATGGTGTAATCGATAGTGATGGTAATGTTAT	875816	875848	fhs	protein_coding	TATTACTATTGGTTACACTAGAGATCGCAAGCCAGT	1826899	1826935	-25	1.1559e-05	2	2	0	TSB	ATGGTGTAATCGATAGTGATGG&TATTACTATTGGTTACACTAG	.((((((((((((((((((((.&)))))))))))))))))))).
SAA6008_00813	protein_coding	ATAAATGAAGGGGGCAAGTCTTA	885912	885935	srn_1990_Teg40as,JKD6008scRNA170	scRNA	TTGTAAAACGTCATAAGACTTGCCCCCTTCATTT	885914	885948	-36.4	1.33473e-13	4	0	4	RPMI	TAAATGAAGGGGGCAAGTCTTA&ATAAGACTTGCCCCCTTCATTT	.(((((((((((((((((((((&.)))))))))))))))))))))
SAA6008_00814	protein_coding	GAGTACAGAATTTTAAAGGAGTGAGTGTTTATGGATAATCATAATCAATGTAATTATGTGAATCCAC	886334	886401	as_INT_srn_2740_Teg108_SAA6008_01269	as_intergenic	ACATAACAACTCACTCCTTGTATAGTGGTGAAGAAAG	1355608	1355645	-24	0	6	6	0	TSB	ACAGAATTTTAAAGGAGTGAGTGTTTATGG&ACATAACAACTCACTCCTTGTATAGTGGTGA	.((..(((...(((((((((((..(((((.&.)))))..)))))))))))....)))..)).
SAA6008_00814	protein_coding	GAAGAGTACAGAATTTTAAAGGAGTGAGTGTTTATG	886368	886404	INT_SAA6008_00814_gpmA1	intergenic	AAACACTCACTCCTTTA	886371	886388	-25.9	0	4	0	4	RPMI	TTAAAGGAGTGAGTGTTTA&AAACACTCACTCCTTTA	.(((((((((((((((((.&)))))))))))))))))
osmC	protein_coding	TTCAGACTCAGAAAGTCCTAAAT	889063	889086	as_INT_SAA6008_01685_ezrA	as_intergenic	AATATGAGCACTCTGTCAAATTGGACTGATGAGTTT	1807466	1807502	-15.8	0.0319301	1	0	1	RPMI	CAGACTCAGAAAGTCCT&TGGACTGATGAGTTT	.(((((((...(((((.&.)))))..)))))))
gcvH	protein_coding	TTATATGCACCAATCTCTGGTA	892151	892173	SAA6008_01230	protein_coding	TATGGCAGAGATTGGTGAAGAAGGCGTA	1311297	1311325	-22.2	4.26978e-23	9	0	9	RPMI	GCACCAATCTCTGGTA&ATGGCAGAGATTGGTGA	.((((((((((((.((&.)).)))))))))))).
SAA6008_00826	protein_coding	AGGTTCAAAGGATAGAAGTGGAGAATAAGCCGTATCCATTGTATTTATTACTAGATAA	893235	893293	SAA6008_01627	protein_coding	TAGTTAAAGTATTTAAAGAGGTGGGAACATGT	1738225	1738257	-10.9	5.9608e-05	1	1	0	TSB	CGTATCCATTGTATTTATTACTA&AAGTATTTAAAGAGGTGGGAACA	.((.((((((...((((.((((.&.))))..))))..)))))).)).
SAA6008_00829	protein_coding	GCAGAATGGGCTATACCTCTTTTACCTAAAGAGCATGTAACTTTACTGGATATAGCTAGAAAAGGCTATCGGGG	897358	897432	SAA6008_0162	protein_coding	CAATTAGGCTAATTTTATTGCAATAACAGGTG	1733910	1733942	-10.9	0	1	1	0	TSB	ACTGGATATAGCTAGAAAAGGCTA&AGGCTAATTTTATTGCAATAACAGG	.(((..(((.(((((((..((((.&.))))..)))))..)).))).))).
SAA6008_09900	protein_coding	AATTAGGCTAATTTTATTGCAATAACAGGTGC	897517	897549	SAA6008_0162	protein_coding	TGCAGAATGGGCTATACCTCTTTTACCTAAAGAGCATGTAACTTTACTGGATATAGCTAGAAAAGGCTATCGGG	1734027	1734101	-11.1	0	1	1	0	TSB	AGGCTAATTTTATTGCAATAACAGGTGC&AGCATGTAACTTTACTGGATATAGCTAGAAAAGGCTA	.((((..(((((..((.(((.(((((((&.)))).........)))..))).)))))))..)))).
SAA6008_00831	protein_coding	AAGAAAGGCAGAGCATTAGATATCGGATGTGGCTCGGGTTTGTTAGTGGAGAAATTA	898990	899047	SAA6008_01622	protein_coding	TAAACGTCAACTAACAAATACGGTCTATCTGAATATGAATGCAGAACAACTTAATTTTAATGAGAAGTTTGATTTT	1732270	1732346	-30.9	6.30374e-11	11	6	1	TSB, RPMI	AGCATTAGATATCGGATGTGGCTCGGGTTTGTTAGTGGAG&GTCAACTAACAAATACGGTCTATCTGAATATGAATGCA	.(((((..((((((((((.(((.((.((((((((((.((.&.)).)))))))))).)))))))))))).))).))))).
as_SAA6008_00831	as_protein_coding	GCTAATTTCTCCACTAACAAACCC	899025	899049	SAA6008_0162	protein_coding	CAGAGCATTAGATATCGGATGTGGCTCGGGTTTGTTAGTGGAGAAATTAG	1732410	1732460	-37.3	0	1	1	0	TSB	GCTAATTTCTCCACTAACAAACCC&CGGGTTTGTTAGTGGAGAAATTAG	.(((((((((((((((((((((((&.)))))))))))))))))))))))
sei	protein_coding	ATAATTTAAGGAGAAAAGGCAATGAAAAAATTAATAAGCATCTTATTAATAAAT	906441	906495	srn_3910_RNAIII,JKD6008scRNA317,hld	scRNA,scRNA,protein_coding	TAAAAAATAAGATGAATAATTAATT	2176881	2176906	-11.7	1.96588e-05	2	0	2	RPMI	AAATTAATAAGCATCTTATTA&AAATAAGATGAATAATTAATT	.(((((((...(((((((((.&.)))))))))....)))))))
srn_3890.1_Teg21as	scRNA	AGGTGTTCGGTGGGTAAATGATACGTCTCT	913912	913942	6S	scRNA	TATGAAGGACGTACAAAACAAGAAACAGGGCACCCACCTGTATAT	1707883	1707928	-19.4	1.18404e-151	6	0	6	RPMI	AGGTGTTCGGTGGGTAAATGATACGTCTC&AGGACGTACAAAACAAGAAACAGGGCACCC	.(((((((.((..((...((.(((((((.&.)))))))))..)).....)).))))))).
srn_3890.1_Teg21as	scRNA	ACTTGCAGGTGTTCGGTGGGTAAATGA	913921	913948	tgt	protein_coding	AAATTCAAAATGATTTAGGATCTGATATTATGATGGCATTTGATGAATGTCCACCGATGCCTGCTGAAT	1722080	1722149	-26.7	0.000204945	1	0	1	RPMI	TGCAGGTGTTCGGTGGGTAAATGA&GCATTTGATGAATGTCCACCGATGCCTGCT	.(((((((.((((((((((((((.&.)))))).......))))))))))))))).
as_SAA6008_00852	as_protein_coding	TACTCTTCGTAACCATCGTTCATTGCTTGAATT	914024	914057	SAA6008_02562	protein_coding	CCTGATTTAATCGCTGCAGTGAACGATGGTACTTTGTTA	2690405	2690444	-27.5	4.81701e-11	3	0	3	RPMI	CGTAACCATCGTTCATTGCTTGAA&ATCGCTGCAGTGAACGATGGTACT	.((.(((((((((((((((.(((.&.)))..))))))))))))))))).
srn_2035_tsr15	scRNA	ATGAATCCAGCAAGCACGCCAAATCCGACTGCAAGTAATATAGGAAGACCTGCAAAGTTAAGTT	919843	919907	accD	protein_coding	TATGAAATTTGGCGTTGCTGTCATGGATTCACGTTTTAGAATGGGAAGTATGGGATCGGTTATCGGTGAAAAGAT	1787840	1787915	-28.5	1.15261e-77	20	20	0	TSB	ATGAATCCAGCAAGCACGCCAAATC&AATTTGGCGTTGCTGTCATGGATTCAC	.((((((((...((((((((((((.&.))))))))).)))....)))))))).
srn_2035_tsr15	scRNA	GAGTAAGTGTTTCTCCAGCATGTTTATCACCATTATTCA	920051	920090	SAA6008_00863	protein_coding	AATGAATAATGGTGATAAACATGCTGGA	920064	920092	-42.2	2.90063e-08	2	0	2	RPMI	CTCCAGCATGTTTATCACCATTATTCA&ATGAATAATGGTGATAAACATGCTGGA	.((((((((((((((((((((((((((&.))))))))))))))))))))))))))
sufC	protein_coding	TGTAATGTATGCTGGTAAAGTCGTTAAATCTGGTGGTCCAGAATTAGCA	921467	921516	SAA6008_01192	protein_coding	TCTAGGACCACTGGATGATATTA	1265311	1265334	-22.5	0.0138107	1	0	1	RPMI	AATCTGGTGGTCCAGAA&TCTAGGACCACTGGATG	.(((((((((((((((.&))).)))))))))))).
as_sufS	as_protein_coding	ACGACGAACGGTTTCACGGGCATTTTCATAACCA	923304	923338	gpm	protein_coding	ATGATGTGAAACCACCTGCTGAAACCGAAGAACAACGTGAAGCTTACTTAGCTGATCGTCGAT	2571453	2571516	-27.1	0	3	0	3	RPMI	ACGACGAACGGTTTCACGGGCATTTTCATAA&ATGTGAAACCACCTGCTGAAACCGAAGAACAACGTGAAGCTTACTTAGCTGATCGTCGA	.((((((.((((((((((((...(((((((.&.)))))))...)))).))))))))............................)))))).
lipA	protein_coding	TGGACCTTTAGTACGTAGT	933620	933639	as_lipA	as_protein_coding	CATCCGCATGATAAGAACTACGTACTAAAGGTC	933622	933655	-26.8	0	1	0	1	RPMI	GGACCTTTAGTACGTAGT&AACTACGTACTAAAGGTC	.(((((((((((((((((&.)))))))))))))))))
SAA6008_00879	protein_coding	TGCATTTGAACGCATTGCTCAAATGTTGATAGAATCATCGGTAGATATA	934764	934813	valS	protein_coding	TTGGACGTGCATTATATAATTTCATTTGGGATGATTTCTGTGATTGGTACATTGAAATGAGTAAAATTCCAATGAAT	1741823	1741900	-22.7	0.0100697	1	1	0	TSB	GCATTTGAACGCATTGCTCAAATGTTGATAGAATCATCGGTAGATA&CATTTGGGATGATTTCTGTGATTGGTACATTGAAATGAGTAAAATTCCAATGA	.((((.(((....(((((((((((((.(((((((((((..(((((.&.))))).))))))).)))).).....)))))....)))))))..))).)))).
SAA6008_00881	protein_coding	AAGTAGGTGAATTGATTTGGTAAAAATAGTTGTTTCGAGGAAAATTCCAGA	935902	935953	dnaK	protein_coding	AGACGAAGAAATCGACCGTATGGTAAAAGATGCTGAAGTTAACGCTGAAGCAGATAAAAAACGTCGTGAAGAA	1661737	1661810	-11	0.00664122	1	1	0	TSB	GTTGTTTCGAGGAAAATTCCAGA&GCTGAAGTTAACGCTGAAGCAGA	.((((((((..(..((((.(((.&.))).))))..)..)))))))).
dltA	protein_coding	AGAAACCGATGATTTTATTCGGTCACATGTCACCATATATGATTGTTGGGATGATTGGTGCCATTA	937599	937665	srn_3910_RNAIII,hld	scRNA,protein_coding	AAAATGGATTATCGACACAGTGAACA	2176913	2176939	-12.4	5.50529e-08	9	9	0	TSB	ATGATTGTTGGGATGATTGGTG&AATGGATTATCGACACAGTGAA	.(.(((((...(((((((.((.&.)).)))))))...))))).).
dltC	protein_coding	ATGGACTTTGATAGAGATGAGTGGGCAACACCAAATAAAAT	940311	940352	ptaA	protein_coding	ATATATGGTGTTGCCAATAGATTATT	1817259	1817285	-20.5	4.66486e-28	10	0	10	RPMI	AGATGAGTGGGCAACACCAAATAA&ATATATGGTGTTGCCAATAGATTA	.(((..((.((((((((((.(((.&.))).)))))))))).))..))).
dltD	protein_coding	AAGAATACTTGAAATCTTATGCTAAAAACCCTAAAGAAACT	940914	940955	srn_3910_RNAIII,hld	scRNA,protein_coding	AAGGAAGGAGTGATTTCAATGGCACAAGATATCATTTCA	2176956	2176995	-13.6	0.000216434	2	2	0	TSB	TTGAAATCTTATGCTAAAAACCCTA&AAGGAGTGATTTCAATGGCACAAGATATCAT	.(((.(((((.(((((...(((((.&.))).))........))))).))))).))).
dltD	protein_coding	ACAATGCGTGCTGCTGGTGCAGAT	941258	941282	pdhC	protein_coding	AAGAAGAACCTGCGAAAGAGGAAGCGCCAGCAGAGCAAGCACCTGTA	1117405	1117452	-25	0.0108738	2	0	2	RPMI	ACAATGCGTGCTGCTGGTGCA&AGCGCCAGCAGAGCAAGCACCTGTA	(((.(((.((((((((((((.&.)))))))))..))).)))..))).
as_INT_SAA6008_00889_SAA6008_00890	as_intergenic	TACGATCGGATTCATACTTCACCTTCT	943908	943935	INT_SAA6008_00889_SAA6008_00890	intergenic	AGAAGGTGAAGTATGAATCCGATCGTA	943908	943935	-46.4	0	1	0	1	RPMI	TACGATCGGATTCATACTTCACCTTCT&AGAAGGTGAAGTATGAATCCGATCGTA	(((((((((((((((((((((((((((&)))))))))))))))))))))))))))
SAA6008_00892	protein_coding	ATATGAAAGCTTAGGTGAAATTAAATGGCTCAAGATCGTA	944958	944998	SAA6008_01709	protein_coding	AGGTTCAAAAGAGAGTCAATTAACTGAAGCGTT	1836969	1837002	-13.5	6.8282e-07	3	0	3	RPMI	AGCTTAGGTGAAATTAAATGGCTCA&AGAGTCAATTAACTGAAGCG	.((((.(((.....(((.((((((.&.)))))).)))))).)))).
srn_9260_scRNA178	scRNA	GTGTCAGATGACATTAAATAGCATCTCCTCGTGTTGATTATTTTGGTTGGCTGACC	946367	946423	INT_SAA6008_01767_SAA6008_01768	intergenic	GATGCATTTTTTGTGACAATGGT	1902487	1902510	-13.3	1.27788e-12	1	1	0	TSB	GTGTCAGATGACATTAAATAGCATCT&GATGCATTTTTTGTGACAA	.((((.....(((..((((.(((((.&)))))))))..))))))).
mnhD	protein_coding	AGAGTCAGGTATGATTGGGGC	953733	953754	cls2	protein_coding	TCCCTATTTCATACCTGA	2239822	2239840	-21.8	0	1	0	1	RPMI	GTCAGGTATGATTGGGGC&TCCCTATTTCATACCTGA	.((((((((((.(((((.&.)))))..))))))))))
pgi	protein_coding	CCTGGTTTTGAAGACTTGAAAAAAGAATTAGAAGAACGTTT	970015	970056	rpmB	protein_coding	TTATGTGTATTTATATTTATTAAAGGAGGTACTCATATGGGTAAACAATGTTTCGTAACAGGTCGTAAAGCTT	1249476	1249549	-13.2	0.000895413	1	1	0	TSB	TGGTTTTGAAGACTTGAAAAAAGAATTAGAAGAACGTTT&CAATGTTTCGTAACAGGTCGTAAAGCTT	.(((((((..((((((.........(((...(((((((.&.)))))))..))))))))).))))))).
lepB	protein_coding	TTAACAAAGGGGATCGTGTTA	971082	971103	srn_2130_rsaE,JKD6008scRNA183	scRNA	CTTTGTTTGAAGTGAAAAATTTCTCCCATCCCCTTTGTTTAGCGTCGTGTATTCAGACACGACGTTTTTTTA	1015274	1015346	-18.5	1.84526e-05	3	0	3	RPMI	TAACAAAGGGGATC&CATCCCCTTTGTTT	.((((((((((((.&.)))))))))))).
INT_paaD_SAA6008_00926	intergenic	ACATTGTAGAGTATAATTCATTGTGAATAAGCTCCCTTCAAAGTAGACATTGAAAAATGAAAATT	984008	984073	as_INT_srn_2730_Teg106_srn_2740_Teg108	as_intergenic	TGAAAATGCCCCCTTCGAAGTCGACATTGAAAA	1355384	1355417	-12.4	0.0170682	1	0	1	RPMI	CTTCAAAGTAGACATTGAAA&CTTCGAAGTCGACATTGAAA	.(((((.((.(((.(((((.&.))))).))).)).))))).
SAA6008_00935	protein_coding	ATGAAACACCTCGTAACATTCTTTTGGGCAT	994688	994719	mqo1	protein_coding	TCGTGACGATGTTATCTGCAGGTATCAAAGAAATGAGTCTTACGAAGTATTTAGTGTCACAATTGATGTTATCT	2516683	2516757	-13.3	0.00530524	1	1	0	TSB	CGTAACATTCTTTTGGGCAT&AGTGTCACAATTGATGTTATC	.((((((.((..((((((((&.))))).)))..)))))))).
opp3B	protein_coding	TAGAGGAGGGGATTAGATGGGGAAATATA	997863	997892	srn_2130_rsaE,JKD6008scRNA183	scRNA	CCTTTGTTTGAAGTGAAAAATTTCTCCCATCCCCTTTGTTTAG	1015273	1015316	-24.6	3.21286e-07	4	0	4	RPMI	TAGAGGAGGGGATTAGATGGGGAAATA&AATTTCTCCCATCCCCTTTGTTTAG	((((.((((((....(((((((((((.&.))))).)))))))))))).)))).
opp3A	protein_coding	TTACGGTACGGCAGCTGATAGAGCGGTATACAATGGTCCATTTAAAGTTGATGATTGGAAACAAGAAGAT	1002517	1002587	recO	protein_coding	AGTTATGCCGCTCTGGCAGCTGAAACTAT	1650275	1650304	-30.5	1.12906e-44	15	0	15	RPMI	CGGTACGGCAGCTGATAGAGCGGTATAC&TTATGCCGCTCTGGCAGCTGAAACTA	.(((....((((((.((((((((((((.&.)))))))))))).))))))..))).
opp3A	protein_coding	ACAAGCCGGTGCATCATTGT	1002673	1002693	opp3A	protein_coding	AGAAGAAATGTTCCTAGGAGATGCACCGGTAGCACCAATTTATCAA	1003402	1003448	-22.7	8.97183e-26	9	6	3	TSB, RPMI	AGCCGGTGCATCA&AGATGCACCGGTA	.(((((((((((.&.))))))))))).
as_srn_2130_rsaE	as_scRNA	ATGCTATCTCTACCATTTC	1015212	1015231	SAA6008_01901	protein_coding	TGGAGGAATCAAAATGGTAGATGTAGCATTTGTCTG	2025222	2025258	-21.5	0	1	0	1	RPMI	ATGCTATCTCTACCATTTC&AAAATGGTAGATGTAGCATT	(((((((.((((((((((.&.)))))))))).))))))).
srn_2130_rsaE,JKD6008scRNA183	scRNA	TTAATCACATAACAAACATACCCCTTTGTTTGAAGTGAAAAATTTCTCCCATCCCCTTTGTTTAGCGTCGTGTATTC	1015251	1015328	SAA6008_01128	protein_coding	TATTTCAAAGGTGAGGGAGAGATTTAAATGACTGGACTAGCAGAAGCAATCGCA	1194966	1195020	-29.9	3.77027e-15	24	24	0	TSB	CTTTGTTTGAAGTGAAAAATTTCTCCCATCCCCTTTGT&TCAAAGGTGAGGGAGAGATTTAAATGACTGGACTAGCAGAA	.((((((...(((.(.(((((((((((.((.((((((.&.)))))).)))))))))))))...).))).....)))))).
srn_2130_rsaE,JKD6008scRNA183	scRNA	CACATAACAAACATACCCCTTTGTTTGAAGTGAAAAATTTCTCCCATCCCCTTTGTTTAGCGTCGTGTATTCA	1015256	1015329	purH	protein_coding	GAGAAAATCCACAACAATCAGCGTATTTTGTGAGAACTTCGAATGCTAAGCACACGATTGCAGG	1094929	1094993	-17.9	1.2502e-27	13	13	0	TSB	TTTGTTTGAAGTGAAAAATTTCTCCCATCCCCTTTGTTTAGCGTCGTGTATTCA&GTGAGAACTTCGAATGCTAAGCACACGATTGCAGG	.((((.....(((.....................((((((((((((.((.((((&.)))).))..))).))))))))))))....)))).
srn_2130_rsaE,JKD6008scRNA183	scRNA	AACAAACATACCCCTTTGTTTGAAGTGAAAAATTTCTCCCATCCCCTTTGTTTAGCGTCGTGTATTC	1015261	1015328	srn_4390_rsaOG	scRNA	TGTAACAGGGGGAGCGATTAAACAAAGGGGTAGAGCT	2462822	2462859	-32.7	3.93215e-24	75	12	63	TSB, RPMI	ATACCCCTTTGTTTGAAGTGAAAAATTTCTCCCATCCCCTTTGTTTAGCG&TGTAACAGGGGGAGCGATTAAACAAAGGGGTAG	.(((((((((((((((.((...............(((((.(((((..((.&.))))))))))))))..))))))))))))))).
srn_2130_rsaE,JKD6008scRNA183	scRNA	CCTTTGTTTGAAGTGAAAAATTTCTCCCATCCCCTTTGTTTAGCGTCGT	1015273	1015322	SAA6008_02244	protein_coding	TAAATAATCGAGAACTTATCAAAGGGGATGTGGTCTGCGGAT	2372784	2372826	-24.4	0.000320874	3	0	3	RPMI	TCCCATCCCCTTTGTTTAGCGTCGT&TCGAGAACTTATCAAAGGGGATGTGGT	.(((((((((((((...((..(((.&.)))...))...))))))))))).)).
srn_2130_rsaE,JKD6008scRNA183	scRNA	CTTTGTTTGAAGTGAAAAATTTCTCCCATCCCCTTTGTTTAGCGTCG	1015274	1015321	SAA6008_00989	protein_coding	AGAGGTGCGCTATGGAAAAGGGGATTTTCA	1052098	1052128	-22.5	9.3342e-06	3	0	3	RPMI	GTGAAAAATTTCTCCCATCCCCTTTGTTTAGCGTC&TGCGCTATGGAAAAGGGGATTTTCA	.(((((..........(((((((((...((((((.&.))))))....))))))))))))))
srn_2130_rsaE,JKD6008scRNA183	scRNA	TTCTCCCATCCCCTTTGTTTAGCGTCGTGT	1015294	1015324	purK	protein_coding	GTACGCTAAATTTGAGGGGAGTAATT	1087416	1087442	-23.8	6.01693e-06	4	4	0	TSB	ATCCCCTTTGTTTAGCGTCG&GTACGCTAAATTTGAGGGGAG	.(((((((.((((((((((.&).)))))))))..))))))).
srn_2130_rsaE,JKD6008scRNA183	scRNA	CTCCCATCCCCTTTGTTTAGCGTCGTGTATTCA	1015296	1015329	INT_glnA_SAA6008_01264	intergenic	CGCTAAACAATGATGGGAAATC	1350477	1350499	-23.3	0.0485047	1	1	0	TSB	CTCCCATCCCCTTTGTTTAGCGT&CGCTAAACAATGATGGGAA	.(((((((....((((((((((.&)))))))))).))))))).
srn_2130_rsaE,JKD6008scRNA183	scRNA	CATCCCCTTTGTTTAGCGTCGTGTATTC	1015300	1015328	as_INT_SAA6008_01130_SAA6008_01131	as_intergenic	AGTAAACAAATAAGGGGTAGA	1196501	1196522	-13	0.00374103	2	0	2	RPMI	TCCCCTTTGTTTAG&GTAAACAAATAAGGGGT	.((((((((((((.&.)))))))...))))).
as_ppnK	as_protein_coding	GACCTGTATGAACTCCAACAAAT	1018886	1018909	ppnK	protein_coding	TTGTTGGAGTTCATACAGGTC	1018888	1018909	-36.5	0	1	0	1	RPMI	GACCTGTATGAACTCCAACAAA&TTGTTGGAGTTCATACAGGTC	(((((((((((((((((((((.&)))))))))))))))))))))
fabI	protein_coding	GGAATCGCTAATAAGCGTAGTATTGCTTTTGGTGTCGCTAAAGTTTTAGATCAATTAGGT	1025264	1025324	atl	protein_coding	ATCAGCACCTAAAGCTAAAACTGAAGCGACACCTAAAGTAACTACTTTTAGCGCTT	1072462	1072518	-47.3	0.0156974	1	1	0	TSB	TCGCTAATAAGCGTAGTATTGCTTTTGGTGTCGCTAAAGTTTTAGATCAATTAGGT&CACCTAAAGCTAAAACTGAAGCGACACCTAAAGTAACTACTTTTAGCGC	.((((((.....(((((..((((((.(((((((((..((((((((.....((((((&.))))))..))))))))..))))))))).)))))))))))..)))))).
fabI	protein_coding	ATGTTCAAAGCGATGAAGAGGTTATTAATGGTTTTGAGCA	1025424	1025464	acsA2	protein_coding	CATTCCATGTTCTGAAATGCTAAGAAC	2797454	2797481	-10.6	0.0207442	1	0	1	RPMI	TGTTCAAAGCGATGAAGAGGTTATTAATGG&CATTCCATGTTCTGAAATGCTAAGAAC	.((((..((((.(..((((......((((.&)))).....))))..).))))..))))
murE	protein_coding	ATGGAAGCATACGGACACGCGAAGTCTTTATTGTTTAGTCAATT	1034313	1034357	ccpA	protein_coding	TGATGTAGCAAGAGAAGCGCGTGTCTCTATGGCCAC	1832772	1832808	-31.3	2.01075e-32	10	0	10	RPMI	ATGGAAGCATACGGACACGCGAAGTCTTTATTGTTTAGTCAA&TGATGTAGCAAGAGAAGCGCGTGTCTCTATGGCCAC	.(((...((((.(((((((((...((((..(((((..((((.&))))..)))))))))..))))))))).)))).))).
SAA6008_00974	protein_coding	AAGAAGAGGAAGAGGCAGAATCGATTGCATCACAACTA	1035329	1035367	ezrA	protein_coding	CGAAGAAAGAAGAAGTGTATCGTCGATTACTTGCTTCTAACTTAACA	1807903	1807950	-23.3	3.63748e-05	2	0	2	RPMI	AGAGGAAGAGGCAGAATCGATTGCATC&AGTGTATCGTCGATTACTTGCTTCTAACTTA	.(((..((((((((((((((((((((.&.)))))..))))))).)).))))))..))).
SAA6008_00982	protein_coding	AGTAAGAAGAATTTCTGGTGGTGGCGCTGTTTATCATGAT	1045955	1045995	6S	scRNA	GAAGGACGTACAAAACAAGAAACAGGGCACCCACCTGT	1707887	1707925	-21.7	0.000650347	5	0	5	RPMI	TGGTGGTGGCGCTGTTTA&GAAACAGGGCACCCACCT	.(((((..((.((((((.&.)))))).))..))))).
SAA6008_00984	protein_coding	AAATGGGTAGCTATATTAATAACTGCAATTTGTTCTAGTTCATTA	1046989	1047034	as_SAA6008_00984	as_protein_coding	TAAATAAATAATGAACTAGAACAAATTGCAGTTATTAA	1047004	1047042	-41.6	0	1	0	1	RPMI	ATTAATAACTGCAATTTGTTCTAGTTCATTA&ATAATGAACTAGAACAAATTGCAGTTATTAA	.((((((((((((((((((((((((((((((&.))))))))))))))))))))))))))))))
srn_2230_sprG2	scRNA	AGCAAGTTGAATTGATGGTGGCTATCTGAGTAAAGGGGGGTGGTGCCTATGGCATTACTTA	1047368	1047429	srn_2250_sprG4	scRNA	AAGAAAATCTCATTTAGTCACCGTCTTTTTAACGGG	1047967	1048003	-29.5	2.00628e-08	5	0	5	RPMI	AGTTGAATTGATGGTGGCTATCTGAGT&TCTCATTTAGTCACCGTCTTTTTAACG	.((((((..(((((((((((..((((.&.))))..)))))))))))..)))))).
srn_2230_sprG2	scRNA	AGTTGAATTGATGGTGGCTATCTGAGTAAAGGGGGGTGGTG	1047372	1047413	srn_3840_sprG1,JKD6008scRNA310	scRNA	AATCTTTAGAAAGGAGACGCCTA	2120115	2120138	-12.4	1.74003e-39	1	0	1	RPMI	TGGTGGCTATCTGAGTAAAGGG&ATCTTTAGAAAGGAGACGCCT	.((((.((.(((...((((((.&.))))))...))))).)))).
srn_2240_sprF2,JKD6008scRNA190	scRNA	AGGAACATGTCGCCTAATGAGCCCGTTAAAAAGACGGTGACTAAATGAGATTTTCTTTAACCATCATTCTATG	1047582	1047655	6S	scRNA	AAGATAGTCATCTGAGTTGTTCGTAAGTTTGCTTTTTAATTTGGGCCTAAC	1707979	1708030	-22.6	1.04188e-141	1	0	1	RPMI	AGCCCGTTAAAAAGACGGTGACTAAATGAGATTTTCTTT&AAGATAGTCATCTGAGTTGTTCGTAAGTTTGCTTTTTAATTTGGGCC	.(((((((((((((((((.((((....((((((.((((.&)))).)))).))..))))..)))).......)))))))))..)))).
srn_2240_sprF2,JKD6008scRNA190	scRNA	AATGAGCCCGTTAAAAAGACGGTGACTAAATGAGATTTT	1047601	1047640	srn_3840_sprG1,JKD6008scRNA310	scRNA	TTTAACGGGCTCATTAG	2119926	2119943	-23.6	0.0142521	1	1	0	TSB	AATGAGCCCGTTAAAA&TTTAACGGGCTCATTA	(((((((((((((((.&))))))))))))))).
srn_2290_sbrA,SAA6008_00993	scRNA,protein_coding	TAGAGAAATGAGGTATGTAACGATGCGCC	1055931	1055960	SAA6008_r16,srn_4160_Sau25	rRNA,scRNA	GAGCTAATCAAACATCATAATTTTTATGGAGAGTTTGATCCTGGCTCAGGATGAACGCTGGCGGCGTGCCTAA	2329718	2329791	-15.1	0.0115015	1	0	1	RPMI	GAGGTATGTAACGATGCGC&ACGCTGGCGGCGTGCCTA	.((((((((..(.(.(((.&.)))).)..)))))))).
menD	protein_coding	GATGTCTATGCGAATCGTGGTGCGAAT	1060682	1060709	uspA_1	protein_coding	CACATGAAGCGGAATGGGCATTTAACAGA	1800322	1800351	-16.9	0.0296302	1	0	1	RPMI	GATGTCTATGCGAATCGTGG&ACATGAAGCGGAATGGGCATTT	(((((((((.((..(((((.&.)))))..))..))))))))).
menB	protein_coding	TAAAGAAAAACGTGATCCTGACTTCGATCAATTCCCTAAATTCCCAT	1062696	1062743	narG	protein_coding	ATTTAATGGGAATTGGTCGA	2553946	2553966	-20.9	1.40196e-18	6	0	6	RPMI	TTCGATCAATTCCCT&TGGGAATTGGTCGA	.(((((((((((((.&.)))))))))))))
SAA6008_01004	protein_coding	ATTGGCCAACCAGACTTCCCGATGCCTGATGTTGTGAAAAAGGC	1067159	1067203	ctaA	protein_coding	TGGTGGTTGGCCATTGCCAT	1139250	1139270	-19.2	0.00111754	1	0	1	RPMI	TTGGCCAACCAG&GTGGTTGGCCAT	.((((((((((.&.)))))))))).
atl	protein_coding	ATACTTCGACATCCCACAATAT	1069295	1069317	qacA%3B	protein_coding	TAGTGGGCGCTGTCGAAGTAGCTAAAGCTACGGGGATAAAACAGCTTGCAAACGAGGCTG	2114819	2114879	-23.6	1.00531e-17	10	0	10	RPMI	ATACTTCGACATCCCACA&AGTGGGCGCTGTCGAAGTAG	.((((((((((.(((((.&.)))))...)))))))))).
as_INT_SAA6008_01008_SAA6008_01009	as_intergenic	ACAATTATACGGACTTTATC	1073794	1073814	INT_SAA6008_01321_srn_9280_scRNA228	intergenic	CTTTGAGAGACATCGATAAAGTCCGTATAA	1407455	1407485	-21.8	0	1	1	0	TSB	ATTATACGGACTTTATC&CGATAAAGTCCGTATAA	.((((((((((((((((&.))))))))))))))))
SAA6008_01011	protein_coding	AACAGTGATTCCAGCAATCAACAACAACCT	1075814	1075844	SAA6008_02223	protein_coding	CTGATGAAGTTGTTGAAAAAATTGCTGGTATCGCTGCACGTGAAGTTAAAGGTATCTTAGATATGAAAGGTGGCTTAACTGAT	2351801	2351884	-30.6	0	1	0	1	RPMI	ACAGTGATTCCAGCAATCAACAACA&AGTTGTTGAAAAAATTGCTGGTATCGCTGC	.(((((((.(((((((((((((((.&.)))))))).....))))))).))))))).
qoxC	protein_coding	TTTGGATGATCATTACGT	1079720	1079738	as_pyrAA	as_protein_coding	ACGTAAAAGTAATGATC	1224359	1224376	-10.8	0	1	0	1	RPMI	TGATCATTACG&AGTAATGATC	.(((((((((.&.)))))))))
qoxB	protein_coding	GACATTCATATGCCAAACAATACTCCTGTTGGATTCTGGATTGGTATCTTTATGACTATCGGCGGTTTCTTC	1080190	1080262	SAA6008_01775	protein_coding	TCTGTAGGACCATCTCTTGCACCAACA	1908782	1908809	-13.8	0.0282495	1	0	1	RPMI	CTGTTGGATTCTGGATTGGTATCTTTATGACTATCGGCGGT&TCTGTAGGACCATCTCTTGCACCAACA	.((((((.....(((.((((.(((............((((.&.)))))))))))..)))....))))))
qoxB	protein_coding	ATTACACCAGATTGGAATGACTAC	1080322	1080346	qoxB	protein_coding	CAATTTCAACAATGCTGATTGGTATTCCAACTGGTGTGAAATTGTTT	1080919	1080966	-24.6	2.48635e-06	9	0	6	RPMI	ATTACACCAGATTGGAATGACTAC&TTGGTATTCCAACTGGTGTGAA	.(((((((((.(((((((.((((.&.)))))))))))))))))))).
qoxB	protein_coding	AATTCCACCTAAATACAACTTTGCCATTACACCAGATTGGAATGAC	1080325	1080371	purM	protein_coding	TCGGTGGTTTAGGTGGATT	1092828	1092847	-19.3	3.38506e-07	8	0	8	RPMI	TTCCACCTAAATACAACTTTGCCATTACACCA&CGGTGGTTTAGGTGGAT	.(((((((((((...............((((.&.))))))))))))))).
qoxB	protein_coding	AAATGGTGCTTCTGGTTCTTCATGATCGGATTT	1080619	1080652	SAA6008_01813	protein_coding	AAAGCCAAGATTAGTACCTTTACT	1947482	1947506	-13.8	0	2	0	2	RPMI	TGGTGCTTCTGGTTC&AAGCCAAGATTAGTACCT	.(((((((((((((.&.))))).))..)))))).
qoxA	protein_coding	ATGAAGTTGATGATTCTTGGAAATGACGAACCATATAACAA	1082095	1082136	qoxA	protein_coding	TCATGCTTGTTATTTGTTTCGTTG	1082936	1082960	-12.9	0.0218145	5	0	5	RPMI	TGACGAACCATATAACAA&TTGTTATTTGTTTCGTTG	.((((((.((.((((((.&.)))))).)).)))))).
INT_SAA6008_01018_folD	intergenic	AAATTTATTTCGTCGTCCCACCCCGGCAAGGTTGACTAGAATTGAAAAAAGCTTGTTACAAGCG	1084653	1084717	srn_3480_scRNA275	scRNA	AAGGGAGTGGGACAGAAATGATAAGGGAGTGGGACAGAAAT	1854029	1854070	-24.5	1.26481e-17	8	0	8	RPMI	TTTATTTCGTCGTCCCACCCCG&AGGGAGTGGGACAGAAATGAT	.(((((((...((((((((((.&.))).))))))).))))))).
as_INT_SAA6008_01018_folD	as_intergenic	AATTCTAGTCAACCTTGCCGGGGTGGGACGACGAAAT	1084659	1084696	as_INT_SAA6008_01918_srn_1600.2_Sau6912	as_intergenic	TATTTCTGTCCCACTCCCT	2042283	2042302	-22.5	0.000206647	1	0	1	RPMI	CGGGGTGGGACGACGAAAT&TATTTCTGTCCCACTCCC	.(((((((((((..(((((&.)))))))))))))))).
INT_SAA6008_01018_folD	intergenic	TTTCGTCGTCCCACCCCGGCAAGGTTGACTAGAATTGAAAAAAG	1084660	1084704	INT_SAA6008_01400_SAA6008_01401	intergenic	AGGGAGTGGGACAGAAATAAT	1487313	1487334	-20.9	3.50141e-09	2	0	2	RPMI	TTTCGTCGTCCCACCCCG&AGGGAGTGGGACAGAAAT	((((...((((((((((.&.))).))))))).)))).
INT_SAA6008_01018_folD	intergenic	TTTCGTCGTCCCACCCCGGCAAGGTTGACTAGAATTG	1084660	1084697	INT_hemN_srn_9310_scRNA251	intergenic	AGGGAGTGGGACAGAAATGAT	1666432	1666453	-20.9	0.000487096	2	1	1	TSB, RPMI	TTTCGTCGTCCCACCCCG&AGGGAGTGGGACAGAAAT	((((...((((((((((.&.))).))))))).)))).
folD	protein_coding	TCGTAAAGAGCCTGAGACATAAATCAATGTTCTATGCTCTACAAAGTTA	1084746	1084795	srn_3480_scRNA275	scRNA	TATTGTAAACTATAGGACATTTAT	1853897	1853921	-14	8.84159e-05	2	0	2	RPMI	CAATGTTCTATGCTCTACAAA&ATTGTAAACTATAGGACATTT	.(((((((((((...(((((.&.)))))...))))))))))).
purK	protein_coding	CAATTGTATGTGAACGAGATAGCACCAAGGCCTCA	1087102	1087137	SAA6008_01038	protein_coding	TGAGCCTTGGTGTTGGTAAAGATGCTGAAATT	1104801	1104833	-24.6	2.10083e-30	13	0	13	RPMI	TGTATGTGAACGAGATAGCACCAAGGCCTCA&TGAGCCTTGGTGTTGGTAAAGATGCT	.((((.(..((....(((((((((((.((((&)))))))))))))))))..).)))).
purF	protein_coding	AGGTGCTATCTTCCATTCGTCTTCTGATACTGAAGTCATTATGCATTTGATACGTCGAAGT	1091631	1091692	purM	protein_coding	GGAGAGACTGCTGAAATGGGTGAAATGTATCACGAAGGCGAATATGATGTAGCTGGAT	1093133	1093191	-34.4	1.19998e-08	5	5	0	TSB	TGCTATCTTCCATTCGTCTTCTGATACTGAAGTCATTATGCATTTGATACGTCG&AGACTGCTGAAATGGGTGAAATGTATCACGAAGGCGAATATGATGTAGCT	.(((((.((..((((((((((((((((.....(((((...(((((.(...(((.&.)))...).))))))))))...)))))).))))))))))..)).))))).
purN	protein_coding	TGATAGTGGTATGGATACGGGAGAAATTATTGAACAGAGAAAATGTGATATTAGACCGGACGATTCAAAAGAACA	1094178	1094253	citB	protein_coding	ATGAAATATAAAGAAGATGGTACAGGTTTAGTTGTATT	1398235	1398273	-11.7	0.00676307	1	0	1	RPMI	TGTGATATTAGACCGGACGATTC&AGATGGTACAGGTTTAGTTGTATT	.(((..((((((((..((.(((.&.))).))...))))))))..))).
purH	protein_coding	AGATTATCAAGAAGTATTGACGCGATT	1094777	1094804	purH	protein_coding	GTAACGAAGAAGAGTTTGTTTCAGTATCTGGCGGATATTTAGTTCAA	1095355	1095402	-12	0.00138086	2	0	2	RPMI	AGATTATCAAGAAGTATTGACGCGAT&TTTGTTTCAGTATCTGGCGGATATTTA	.((.((((....((((((((.((((.&.)))).)))))).))....)))).)).
purH	protein_coding	TGCTAAGCACACGATTGCAGGCGCT	1094972	1094997	SAA6008_01060	protein_coding	ATTACACGTTCTCTTGCTGTCATTCCTGTTATCGTATGCTTAAT	1126847	1126891	-21	0.0127295	1	1	0	TSB	CTAAGCACACGATTGCAGGC&TCCTGTTATCGTATGCTTAA	.((((((.(((((.(((((.&.))))).))))).)))))).
ptsA	protein_coding	ATCGTTAATCCAACTGAAGATGAGTTAATCGCTTATCAAGATAAACGTGAGCGTTATTTTGCTGACA	1105606	1105673	as_INT_thiN_rpmB	as_intergenic	CACATAAAAAATGTGACCTTATGTGGAGGACACATTTACTTAAGAACTAAGAGCTCAACCTCTTAGTTCTTTT	1249240	1249313	-20	7.97739e-38	1	0	1	RPMI	CAACTGAAGATGAGTTAATCGCTTATCAAGATAAACGTGAGCGTTATT&TGTGACCTTATGTGGAGGACACATTTACTTAAGAACTAAGAGCTCAACCTCTTAGTTC	.(((((.(((((((((.....((((...((((..(((((((.(((((.&.)))))))))))).........))))...)))).......))))))...)))))))).
ptsA	protein_coding	ATTTGAAGCTTATAAAGAAGTATTAGAAGCAATGGGCGGTA	1105863	1105904	INT_pemK_SAA6008_02056	intergenic	GTATTGAGGGCTAAAGGTCCACCTATATTGATTTGAGCTTTCGGCTCACTGACGTCTGTATTATACAGGCGTCTTT	2156786	2156862	-14.8	1.17211e-12	1	0	1	RPMI	TGAAGCTTATAAAGAAGTATTAGAAGCAATGGGCGGT&TCGGCTCACTGACGTCTGTATTATACAGGCGTCT	.((.((((.((....((((.((((.(((.(((((.(.&.).))))).)).).)))))))).)).)))).)).
pdhD	protein_coding	AATCGTTGAGAAAGGTAATCTTGGTGGTGTTTGCTTA	1118522	1118559	SAA6008_02586	protein_coding	TTCGAAGAACACCATCAAGTAAAA	2716292	2716316	-18.7	0.0429011	1	0	1	RPMI	TCTTGGTGGTGTTTG&AGAACACCATCAAGT	.(((((((((((((.&.))))))))))))).
SAA6008_01060	protein_coding	TTCTGTTTAATACCATTACAATTGGCTACTAGTAAT	1126735	1126771	as_SAA6008_01060	as_protein_coding	ATTACTAGTAGCCAATTGTAATGGTATTAAACAGAATGGCAGAGCAATACTTAAAAATACTTG	1126735	1126798	-55.1	0.00332924	1	0	1	RPMI	TTCTGTTTAATACCATTACAATTGGCTACTAGTAAT&ATTACTAGTAGCCAATTGTAATGGTATTAAACAGAAT	((((((((((((((((((((((((((((((((((((&)))))))))))))))))))))))))))))))))))).
SAA6008_01060	protein_coding	CAGTGAGATTAGGAATAGCAACAGGTATGGACTTAGCTC	1127670	1127709	INT_pemK_SAA6008_02056	intergenic	TTGAGGGCTAAAGGTCCACCT	2156789	2156810	-16.8	8.65287e-05	6	0	6	RPMI	CAGGTATGGACTTAGCTC&AGGGCTAAAGGTCCACCT	.((((..(((((((((((&.))))))..)))))))))
SAA6008_01060	protein_coding	TAGTCGCTGTTGGTTACATGGATCCCGGAAACTGGATAACATCAATGCAAGGTGGCGCCCAATATGGCTATACTTTGCTATT	1127756	1127838	maeB	protein_coding	ATTCCGGTATTCCATGACGATCAACATGGT	1789212	1789242	-25.6	1.86976e-18	6	0	6	RPMI	GTCGCTGTTGGTTACATGGATCCCGGAAA&ATTCCGGTATTCCATGACGATCAACATGGT	.(((.((((((((.((((((..((((((.&.))))))...))))))..))))))))))).
SAA6008_01060	protein_coding	GTTATTAGTCGCTGTTGGTTACATGGATCCCGGAAACTGGATAACATCAATGCAAGGTGGCGCCC	1127778	1127843	scpB	protein_coding	GAACAGCGTAGCCAACAGTTAATTAC	1583983	1584009	-19.6	0.0151667	1	0	1	RPMI	CGCTGTTGGTTACATGG&ACAGCGTAGCCAACAGTT	.((((((((((((.((.&.))..)))))))))))).
INT_SAA6008_01066_SAA6008_01067,SAA6008_01067	intergenic,protein_coding	ATAGAGGGGGAGCGTGTCATGGCGAAACAAGCAACAATGAAAAATGCA	1132951	1132999	srn_3800_sprD,JKD6008scRNA300	scRNA	AGGAGCGCCTTTCATTTTTTATGTATTGCTCCCCTTCGGGCTA	2080859	2080902	-29.2	1.58679e-09	5	5	0	TSB	AGAGGGGGAGCGTGTCATGGCGAAACAAGCAACAATGAAAAATGCA&AGCGCCTTTCATTTTTTATGTATTGCTCCCCTTCG	.(((((((((((...(((((.............(((((((..(((.&.)))..)))))))..)))))...))))))))))).
pycA	protein_coding	AGGTTCAGTAACTGAAGTCAAGGTTAGTGTAGGTGAAACTGTGAAAGCT	1138592	1138641	SAA6008_01075	protein_coding	GCTATACTAACCTTCGATGAGTTGCTGAAGC	1144034	1144065	-34.3	0	1	0	1	RPMI	AGGTTCAGTAACTGAAGTCAAGGTTAGTGTAGG&GCTATACTAACCTTCGATGAGTTGCTGAAGC	.(.((((((((((...((((((((((((((((.&.))))))))))))).))).)))))))))).)
ctaA	protein_coding	GGAGCTGCTGCTGTTATTTGGC	1139496	1139518	gcvPB	protein_coding	ATGAAAATACAGCAGCTAT	1621617	1621636	-16	0.00107325	1	0	1	RPMI	GAGCTGCTGCTGTTA&AAATACAGCAGCTA	.((((((((.((((.&.)))))))))))).
srn_2390_scRNA200	scRNA	TGAGTAAACGTGGATTACATAATTATCCCAAT	1140030	1140062	as_srn_2390_scRNA200	as_scRNA	ATTGGGATAATTATGTAATCCACGTTTACT	1140030	1140060	-45.7	0	4	0	4	RPMI	GAGTAAACGTGGATTACATAATTATCCCAAT&ATTGGGATAATTATGTAATCCACGTTTACT	.((((((((((((((((((((((((((((((&))))))))))))))))))))))))))))))
SAA6008_01076	protein_coding	AATTGTACATAAACTAATGCAACTTAAATACGTTAGACAC	1144866	1144906	as_SAA6008_01076	as_protein_coding	TGTCTAACGTATTTAAGTTGCATTAGTTTATGTACA	1144869	1144905	-54.3	0.000327028	1	0	1	RPMI	TTGTACATAAACTAATGCAACTTAAATACGTTAGACAC&TGTCTAACGTATTTAAGTTGCATTAGTTTATGTACA	.((((((((((((((((((((((((((((((((((((.&))))))))))))))))))))))))))))))))))))
SAA6008_01080	protein_coding	TTGTCATGCGTGGCGAACCAGCAATCT	1147516	1147543	SAA6008_02223	protein_coding	ATTCTCTGATGAAGTTGTTGAAAAAATTGCTGGTATCGCTGCACGTGAAGTTA	2351836	2351889	-30.9	0.00257247	1	0	1	RPMI	GTCATGCGTGGCGAACCAGCAATC&AATTGCTGGTATCGCTGCACGTGAA	.(((((.((((((((((((((((.&.))))))))).))))))).))))).
srn_2440_Teg56	scRNA	TAAATTTGGGTGGTACCACGGAAATGACTTTCGTCCCTT	1158283	1158322	tpx	protein_coding	AGTGTGGTACCATCAATTGAT	1803715	1803736	-20.6	3.38618e-08	3	0	3	RPMI	GGGTGGTACCACGG&GTGTGGTACCATCA	.((((((((((((.&.)))))))))))).
sdhA	protein_coding	GCGGCTTCCATTGTTTACCAACAAGG	1172509	1172535	thyA_1	protein_coding	ATGGTAAACAATGGAGAGATTGGGAAGAT	2094312	2094341	-22.2	0.0268451	1	0	1	RPMI	GCGGCTTCCATTGTTTACCAA&ATGGTAAACAATGGAGAGATTGG	.(((((((((((((((((((.&.)))))))))))))).)).))).
sdhB	protein_coding	TTATCTAAATGTATGACATGTGGTGTATGTTT	1174131	1174163	ileS	protein_coding	GTTGATATGACGAAGTTGTTAGCACCAATCTTAGTGCATACAGCTGAAGAAGTTTGGTCTCATACACCACATGTTAAAGAAGAAAGTGTTCACTTAGCAGACAT	1215727	1215831	-25.3	5.50888e-05	2	0	2	RPMI	ATGACATGTGGTGTATGT&TCATACACCACATGTTAA	.((((((((((((((((.&.)))))))))))))))).
srn_2465_tsr21,SAA6008_01114	scRNA,protein_coding	AAGGAGGTTAACAAATGGTTTTTAATGATTGGGAAATTAACGT	1182210	1182253	INT_SAA6008_01748_SAA6008_01749	intergenic	ATCCATTGTTACCTCCCGATAA	1885211	1885233	-17.2	0	1	0	1	RPMI	AGGAGGTTAACAAATGGT&TCCATTGTTACCTCCC	.(((((.((((.(((((.&.)))))))))))))).
as_srn_2500_scRNA207	as_scRNA	AGTTGGCGGGGCCCCAACA	1184938	1184957	INT_opuD_srn_2840_scRNA226	intergenic	ATAATGTGCAAGTTGGGGATGGGCCCCAACA	1395520	1395551	-23.2	1.90758e-05	1	0	1	RPMI	AGTTGGCGGGGCCCCAACA&AGTTGGGGATGGGCCCCAACA	.(((((.((..(((((((.&.))))))).....))))))).
SAA6008_01128	protein_coding	CGTTGCTAACGGTGTGGGTTTACTAGGTAAATTATTTGGATTCTAATA	1195082	1195130	SAA6008_02123	protein_coding	ACGAATTAAAATAATTGACTGTGATTGTGAATCACACACCGTTAAAGCTATCGTCGGACT	2237785	2237845	-35.2	3.43786e-06	9	9	0	TSB	CGTTGCTAACGGTGTGGGTTTACTAGGTAAATTATTTGGATTCT&CGAATTAAAATAATTGACTGTGATTGTGAATCACACACCGTTAAAGCT	.(((..(((((((((((((((((..(((.((((((((.(((((.&.))))).)))))))).)))......))))))).)))))))))).))).
ftsZ	protein_coding	ACATCACATGGTCGTAAATCTGGTAGCACTGGATTCGGAACA	1208909	1208951	cna	protein_coding	ACGGGAGATATGCTGCCAGAAGATACGACACATGTACGATGGTTTTTA	2900915	2900963	-36.9	4.9202e-17	7	0	7	RPMI	ACATCACATGGTCGTAAATCTGGTAGCACTGGATTCGGA&ACGGGAGATATGCTGCCAGAAGATACGACACATGTACGATGG	.(((((((((((((((..((((((((((.((..(((.(.&.).)))..))))))))))))...)))))).)))))..)))).
INT_SAA6008_01149_lspA	intergenic	TGCCAGTCGAAGACCGAGGCTGAGACGGCACCCTA	1217741	1217776	INT_srn_2930_scRNA233_SAA6008_01354	intergenic	TGTCAGCTTCTGTGTTGGGGCCCCTGTCTTCGACTGG	1442910	1442947	-33.6	0.000411618	1	0	1	RPMI	GCCAGTCGAAGACCGAGGCTGAGACGGCACC&TGTGTTGGGGCCCCTGTCTTCGACTGG	.((((((((((((.(.((((....((((((.&.)))))).)))).).))))))))))))
uraA	protein_coding	ACAGTAAGTGAACATATTGGGCACCAAA	1221459	1221487	pyrB	pyrB	AGGAGGGCGCTTTTATGAATCATTTATTATCAA	1222018	1222051	-16.5	0	2	2	0	TSB	CAGTAAGTGAACATATTGGGCACCA&GGGCGCTTTTATGAATCATTTATTA	.(((((((((.((((..((((.((.&.)).)))).))))..))))))))).
as_carB	as_protein_coding	TCTAAAGTTGGTTCAAACGCTG	1226330	1226352	carB	protein_coding	AGCGTTTGAACCAACTTTAGACTATGTGATTTCA	1226331	1226365	-33.8	0	10	0	10	RPMI	TCTAAAGTTGGTTCAAACGCTG&AGCGTTTGAACCAACTTTAGAC	(((((((((((((((((((((.&))))))))))))))))))))).
pyrF	protein_coding	CGTATTACGACACCGGAAGAA	1229150	1229171	murA	protein_coding	AATGTAGAAGGTCGTAGTGC	2248870	2248890	-13.6	0.0193985	1	0	1	RPMI	CGTATTACGACA&GGTCGTAGTGC	.((((((((((.&.))))))))))
as_SAA6008_01160	as_protein_coding	ATCGTGACTACTAGATAGATTGGAAT	1229989	1230015	SAA6008_01160	protein_coding	ATCTATCTAGTAGTCACGA	1229995	1230014	-30.5	3.66458e-09	3	0	3	RPMI	ATCGTGACTACTAGATAGATT&ATCTATCTAGTAGTCACGA	.(((((((((((((((((((.&)))))))))))))))))))
fmt	protein_coding	AAGATATGCAATTAGCTGGGAAAAAGAGAATGTTAGCTGCCAATTA	1241314	1241360	SAA6008_02223	protein_coding	TTAGATATGAAAGGTGGCTTA	2351807	2351828	-10.5	0.00760445	2	0	2	RPMI	TAGCTGCCA&AGGTGGCTT	.(((((((.&.))))))).
rpmB	protein_coding	GAACGCTAACCTTCAAAAAGTTAGAATCCTAGTTGACGGTAAACCTAAAAAAGTTTGGGTTTCTGCACGTG	1249356	1249427	agrA	protein_coding	GAAGAAAAGCCTATGGAAATTGCCCTCGCAACTGATAATCCTTATGAGGTGCTTGAGCAAGCTAAA	2179386	2179452	-20.1	1.04919e-10	1	0	1	RPMI	CGCTAACCTTCAAAAAGTTAGAATCCTAGTTGACGGTAAACCTAAAAAAGTTTGGGTTTCTG&AAGAAAAGCCTATGGAAATTGCCCTCGCAACTGATAATCCTTATGAGGTGCTTGAGCA	.(((..((((((..(((...((....((((((..(((((..(((........(((((((((.&.))))..))))))))...)))))....))))))....))))).))))).)....))).
rpmB	protein_coding	ATGTTTCGTAACAGGTCGTAAAGCTTCGACTGGTAACAGACGTTCACACGCTTTAAACTCTACTA	1249437	1249502	ackA	protein_coding	ATTATAAAGATTATGGCATTCGTAAGTATGGTTTCCATGGTACAAGCCATAAATTTGTATCACAAAGAGC	1801662	1801732	-14.7	3.16307e-06	1	1	0	TSB	AACAGGTCGTAAAGCTTCGACTGGTAACAGACGTTCACACGCTTTAAACTCTA&AAGATTATGGCATTCGTAAGTATGGTTTCCATGGTACAAGCCATAAATTTGTA	.((((((......((((..(((((.(((..((........(((.(((..(((.&.)))))).)))........))...))).)))..))..)))).....)))))).
rpmB	protein_coding	GTGTATTTATATTTATTAAAGGAGGTACTCATATGGGTAAACAATGTTTCGTAACAGGTCGTAAAGCTTCGACT	1249471	1249545	RNAseP	scRNA	AGTGCACGTGATGAGTACGATGGAA	1533547	1533572	-14.5	4.33574e-185	1	1	0	TSB	GGTACTCATATGGGTAA&GTGCACGTGATGAGTACG	.(((((((((((.(((.&.))).)))).))))))).
rpmB	protein_coding	TATGTGTATTTATATTTATTAAAGGAGGTACTCATATGGGTAAACAATGTTTCGTAACAGGTCGTAAAGCTTCG	1249474	1249548	as_INT_SAA6008_01441_gpsA	as_intergenic	ATAATGATATAAACATATCATTATCAAACCTCAGGAGGTGATTGTCT	1560723	1560770	-13.8	7.7867e-48	1	1	0	TSB	TATATTTATTAAAGGAGGTACTCATATGGGTAAACAATGTTTCGTA&AATGATATAAACATATCATTATCAAACCTCAGGAGGTGATTGTC	.(((.(((((....(((((....(((..((((.....(((.((((.&.)))).)))....))))..)))...)))))....))))).))).
rpmB	protein_coding	TTATGTGTATTTATATTTATTAAAGGAGGTACTCATATGGGTAAACAATGTTTCGTAACAGGTCGTAAAGCT	1249477	1249549	SAA6008_01710	protein_coding	ATTACATGTTAATTAGGAGGCGTTTTTAATGGATTGGATTT	1838240	1838281	-13.9	2.42438e-08	1	1	0	TSB	TATTTATATTTATTAAAGGAGGTACTCATATGGGTAAACAATGTT&TACATGTTAATTAGGAGGCGTTTTTAATGGATTGGATT	.(((((.((((((((((.((.((.(((.....(((.(((.((((.&.))))))).)))..))))).))))))))))))))))).
rpmB	protein_coding	ATGGGTAAACAATGTTTCGTAACAGGTCGTAA	1249481	1249513	rpoA	protein_coding	AGTGATGTTGAAATTTTAAACCCAGAGCTTAAAATTGCAACAGTATCTAAAGGTGGTCACTTAAAAATTCGTC	2390544	2390617	-10.8	2.97953e-14	1	1	0	TSB	ATGGGTAAACAATGTTTCGTAACAGGTCG&TGATGTTGAAATTTTAAACCCAG	.(((((.......((((((....(.(((.&.))).))))))).....))))).
rpmB	protein_coding	AAGTAGTTATGTGTATTTATATTTATTAAAGGAGGTACTCATATGGGTAAACAATGTTTCGTAA	1249491	1249555	srn_3840_sprG1,JKD6008scRNA310	scRNA	GGCTATCTGAGTATAAGGAGGTGGTGCCTATGGTGGCATTACTGAAATCTTTAGAAAGGAGACGCCTAATGATT	2120109	2120183	-19.6	0	1	1	0	TSB	GTAGTTATGTGTATTTATATTTATTAAAGGAGGTACTCATATGGGTA&GGCTATCTGAGTATAAGGAGGTGGTGCCTATGGTGGCATTACTGA	.((((.((((....(((((..(((((......(((((((.((((.(.&).)))).))))))).......)))))..)))))..)))).)))).
rpmB	protein_coding	GTATTTATATTTATTAAAGGAGGTACTCATATGGGTAAACAATGTTTCGTA	1249492	1249543	as_INT_SAA6008_t55_SAA6008_t56	as_intergenic	ACATTCCTTCCTGGAATGAGGTATAGGTG	2322329	2322358	-16	0	1	0	1	RPMI	GTATTTATATTTATTAAAGGAGGT&CCTTCCTGGAATGAGGTATAGGTG	.((((((((((((((..((((((.&.))))))..)))))).))))))))
rpmB	protein_coding	ATAAGTAGTTATGTGTATTTATATTTATTAAAGGAGGTACTCATATGGGTAAACAATGTTTCG	1249494	1249557	atpE	protein_coding	GTTGAAAGAGCTAAATTAGCCAAAGCAAGAGCAGAGTCTCACTTGGAAAATGATGACGACAATACTGATATTCA	2250900	2250974	-17.7	4.0503e-12	1	1	0	TSB	GTAGTTATGTGTATTTATATTTATTAAAGGAGGTACTCATATGGGTAAACAATGTTTCG&TGAAAGAGCTAAATTAGCCAAAGCAAGAGCAGAGTCTCACTTGGAAAATGATGACGACAATACTGA	.((((..(((((..((((.(((....((((((..((((...(((.(((....(.((((.&.)))).)......))).)))...........))))))).)))..)))))))..)).)))..)))).
rpmB	protein_coding	TATAAGTAGTTATGTGTATTTATATTTATTAAAGGAGGTACTCATATGGGTAAACAATGTTTCG	1249494	1249558	dnaG	protein_coding	ATTGGTAAGTATGGCAACGATGCATTTACTGCTTTTGT	1645348	1645386	-19.4	1.77891e-08	1	0	1	RPMI	TAAGTAGTTATGTGTATTTATATTTATTAAA&ATTGGTAAGTATGGCAACGATGCATTTACTGCTTT	.(((((((...(((((((((((((((((((.&.)))))))))))).....)))))))..))))))).
rpmB	protein_coding	ATATAAGTAGTTATGTGTATTTATATTTATTAAAGGAGGTACTCATATGGGTAAACAATGTTTC	1249495	1249559	srn_4100_sprG3	scRNA	AAAGGGGTGATGCCTATGGTTATAGTTGTTACTCCTAGAAAGGACTAGCATGTCTGATTTTGAAATGCTTA	2295625	2295696	-18.8	3.900067304475e-312	1	1	0	TSB	ATAAGTAGTTATGTGTATTTATATTTATTAAAGGAGGTACTCATATGGGTAAACA&GGTGATGCCTATGGTTATAGTTGTTACTCCTAGAAAGGACTAGCATGTCTGATTTTGAAATGCTTA	.((((((...((((((.......(((.....(((((..((...((((((((.((.&.))..)))))))).........))..)))))..)))......))))))............))))))
as_INT_rpmB_SAA6008_01180	as_intergenic	GTATATAAGTAGTTATGTGTATTTATATTTATTAAAGGAGGTACTCA	1249514	1249561	rplQ	protein_coding	TTAGTATAAGAATTTATATAAATACACTAACTACTTTTATATAAAGCAAATGAGTGCAACGAT	2389578	2389641	-29.7	0.0499011	9	0	9	RPMI	GTATATAAGTAGTTATGTGTATTTATATTTATTAAAGGAGGTACTC&TAGTATAAGAATTTATATAAATACACTAACTACTTTTATATA	(((((.(((((((((.((((((((((((..(((.......(((((.&.)))))...)))..))))))))))))))))))))).))))).
fapR	protein_coding	TTACGTCGAAGTAAAGTCATATGTTA	1254934	1254960	perR	protein_coding	CAGCATATGACTGACTTTGACGTAACACATCATCGAATGGAAATT	1962249	1962294	-30.4	0	1	0	1	RPMI	TTACGTCGAAGTAAAGTCATATGTTA&CAGCATATGACTGACTTTGACGTAAC	((((((((((((..(((((((((((.&.))))))))))).)))))))))))).
plsX	protein_coding	AGGTGTAGCTAGACCGGCTTTAGTA	1255358	1255383	SAA6008_01775	protein_coding	ATGAAGCTTCGGCTACTACACCTGCTACAACTTCTAGTGCGGATACTGAT	1909215	1909265	-24.7	6.70992e-18	6	0	6	RPMI	AGGTGTAGCTAGACCGGCTTTAG&ATGAAGCTTCGGCTACTACACCTG	((((((((.(((.(((((((((.&.))))))..)))))))))))))).
SAA6008_01192	protein_coding	GAAACAGTTCACTGGTGGCGGTAAAG	1265563	1265589	srn_9570_scRNA305	scRNA	AGCACCAGTCATCAGTGGCTGTGCTGTTGCGTAT	2096470	2096504	-25.1	5.70009e-05	4	4	0	TSB	AAACAGTTCACTGGTGGCGGTA&CACCAGTCATCAGTGGCTGTGCTGTTG	.((((((((((((((((((((.&.))).)))))))))))....)))))).
INT_rpsP_rimM	intergenic	GTTATTACTCAATGATACGTTGGGAATA	1266410	1266438	rpsB	protein_coding	TCGTTGACACTAACTGTGATCCTGACGAAA	1287726	1287756	-10.7	0.00118257	2	0	2	RPMI	ACGTTGGGAA&ATCCTGACGA	.((((((((.&.)))))))).
hslU	protein_coding	AGATGTTGAAAGTATGGTTAGAGATCTTGTTGATGTTTCAG	1284920	1284961	hslU	protein_coding	AGAATTGCAAGGTCGTTTTCCGATT	1285658	1285683	-14.1	0.000109689	2	0	2	RPMI	TGGTTAGAGATCTTGTT&TGCAAGGTCGTTTTCCG	.((..((.((((((((.&.)))))))).))..)).
rpsB	protein_coding	GAAGCGGGTGTTCACTTCGGTCACCAAACACGTCGTTGGAACCCAAAAATGAAAAAA	1287200	1287257	bsaA	protein_coding	AATCAATTTGGTGGCCAAGAACCTGGTTCAGGCGAAGAAGCAGCT	1345661	1345706	-26.4	0.000527745	2	0	2	RPMI	GAAGCGGGTGTTCACTTCGGTCACCAAAC&ATTTGGTGGCCAAGAACCTGGTTCA	(((.(((((.....(((.((((((((((.&.))))))))))))).))))).))).
SAA6008_01217	protein_coding	AAATTTGAACGTGATGGTAAAACAAAGTCAGTTGAATTAACA	1293332	1293374	as_SAA6008_01680	as_protein_coding	ATACTTCAACTGGCTTTGTTTCACCC	1802416	1802442	-27.3	0	1	0	1	RPMI	TGGTAAAACAAAGTCAGTTGAAT&CTTCAACTGGCTTTGTTTCACCC	.(((.(((((((((((((((((.&.))))))))))))))))).))).
proS	protein_coding	AGTTGTCGGTGCTAACGAAGATGGTTATCACTTAATTA	1294946	1294984	hutG	protein_coding	ATTATTCCAAGTGATAAGGTGTCTTCAG	2485451	2485479	-17	3.84162e-13	4	0	4	RPMI	CGAAGATGGTTATCACTTA&CAAGTGATAAGGTGTCTTCA	.(((((((.(((((((((.&.)))))))))..))))))).
INT_polC_SAA6008_01220	intergenic	AGTGAACTCAGGCAGAAGAGTGGGAGATTCCCGCTCTTTTCTA	1300384	1300427	rpmE2	protein_coding	AATGAAACAAGGAATTCATCCTGAGTATCACCAAGT	2266222	2266258	-19.6	0.000686167	2	0	2	RPMI	AGTGAACTCAGGCAGAAGAGTGGGAGATTCCC&AGGAATTCATCCTGAGTATCACC	.(((((((((((.......(((...((((((.&.)))))))))))))))).)))).
truB	protein_coding	ATATGGGCAAAGCTTATGAAGCAACTGTATCGATAGGAAGAAGTAC	1305942	1305988	ftn	protein_coding	TTGCAAACTTCTTCATTC	2036423	2036441	-10.8	4.76585e-05	2	0	2	RPMI	GGAAGAAGTA&AACTTCTTCA	.((((((((.&.)))))))).
INT_srn_2650_scRNA218_rpsO	intergenic	GGTCGAATCTCCAACGCCTAACTCGGATTAAGGAGTA	1307711	1307748	SAA6008_01598	protein_coding	TACTTGGCGTTGGAGGTGTTGGTTCATTTGCTGCT	1707528	1707563	-23.5	1.42942e-07	4	0	4	RPMI	GTCGAATCTCCAACGCCT&TGGCGTTGGAGGTGTTGGT	.((((((((((((((((.&.)))))))))))).)))).
SAA6008_01230	protein_coding	ATTATACCATTAGGCGGTGTTGGCGAAATTGCT	1310785	1310818	INT_SAA6008_t25_SAA6008_t26	intergenic	AGTGGAACGGGATTTTGAGTCCCGCGCGTCTGCCAATTCCGCCACACCGGCTTAATGGTAAACA	1953927	1953991	-34.9	8.21245e-11	3	0	3	RPMI	ATACCATTAGGCGGTGTTGGCGAAATTGCT&TGCCAATTCCGCCACACCGGCTTAATGGTAA	.(((((((((((((((.(((((.((((((.&.)).)))).)))))))))).)))))))))).
SAA6008_01230	protein_coding	ATTATACCATTAGGCGGTGTTGGCGAAATTGCT	1310785	1310818	INT_SAA6008_t55_SAA6008_t56	intergenic	AGTGGAACGGGATTTTGAGTCCCGCGCGTCTGCCAATTCCGCCACACCGGCTTAATGGTAAACA	2322219	2322283	-34.9	3.34597e-13	4	0	4	RPMI	ATACCATTAGGCGGTGTTGGCGAAATTGCT&TGCCAATTCCGCCACACCGGCTTAATGGTAA	.(((((((((((((((.(((((.((((((.&.)).)))).)))))))))).)))))))))).
as_SAA6008_01243	as_protein_coding	GAAAATTCGCTGGTCTTACTAGTCGTTTTGCTTCATCTA	1326426	1326465	SAA6008_01243	protein_coding	GTAAGACCAGCGAATTTTCCG	1326446	1326467	-31.8	0	1	0	1	RPMI	GAAAATTCGCTGGTCTTACT&GTAAGACCAGCGAATTTTCC	(((((((((((((((((((.&))))))))))))))))))).
mutS	protein_coding	GTCAGGGAAACGTTATCATCAGAAATCTATAGTGTGAATCAAACTGAACAT	1333589	1333640	as_mutS	as_protein_coding	ATGTTCAGTTTGATTCACACTATAG	1333615	1333640	-37.8	0	4	0	1	RPMI	TCTATAGTGTGAATCAAACTGAACAT&ATGTTCAGTTTGATTCACACTATAG	.(((((((((((((((((((((((((&)))))))))))))))))))))))))
INT_SAA6008_01267_SAA6008_01268	intergenic	AAAGGACTGTTATATGG	1354254	1354271	INT_SAA6008_01736_pldB	intergenic	GGGTCATGTAAAAGTCCTCCTGGGTATGTTTTT	1873134	1873167	-15.6	0.00207517	1	0	1	RPMI	AAGGACTGTTATATGG&TCATGTAAAAGTCCTC	.((((((.(((((((.&.))))))).)))))).
srn_2740_Teg108	scRNA	AGAGATTTATTAAGATTAACAATTTGGTACATTTGAGCT	1355492	1355531	rplC	protein_coding	GCTTCAGATGCTTCTAGAG	2402725	2402744	-11.4	2.05606e-07	1	0	1	RPMI	ATTTGGTACATTTGAGCT&GCTTCAGATGCTTCTAGAG	.(((((..(((((((((.&))).))))))...))))).
as_INT_nuc_SAA6008_01289	as_intergenic	TAGCATTTTACACAGGAGTCTGGAC	1367366	1367391	INT_SAA6008_01993_SAA6008_01994	intergenic	AAGGAAGTGAGTCAAGTCCAGACTCCTGTGTAAAATGCTAT	2113252	2113293	-45.4	0.0011114	1	0	1	RPMI	TAGCATTTTACACAGGAGTCTGGAC&AGTCCAGACTCCTGTGTAAAATGCTAT	(((((((((((((((((((((((((&.))))))))))))))))))))))))).
SAA6008_01289	protein_coding	AAAAGCTTGCGCATCATTGGA	1367639	1367660	as_SAA6008_01289	as_protein_coding	TGCGCAAGCTTTTGAATATTTTGGTTGATCGA	1367647	1367679	-20.8	0.000126496	1	0	1	RPMI	AAAAGCTTGCGCAT&TGCGCAAGCTTTTG	(((((((((((((.&))))))))))))).
as_SAA6008_01289	as_protein_coding	TGCGCAAGCTTTTGAATATTTTGGTTGATCGA	1367647	1367679	SAA6008_01994	protein_coding	AAAAGCTTGCGCATCATTGGA	2113540	2113561	-20.8	0.000213121	1	0	1	RPMI	TGCGCAAGCTTTTG&AAAAGCTTGCGCAT	(((((((((((((.&))))))))))))).
rpmG_1	protein_coding	GTAAAGATTCCTAACAAGAGAGGGTGTTTAACGTGCGCGTAAACGTA	1380389	1380436	rpmG	protein_coding	AGAACGTGTTGAAATGAAGAAATTCTGTTCACG	1633517	1633550	-12.6	0.036503	2	0	2	RPMI	CAAGAGAGGGTGTTTAACGTGCGCGTA&AACGTGTTGAAATGAAGAAATTCTGTTC	.((.((((..(.((((....((((((.&.)))))).....)))).)..)))).)).
rpmG_1	protein_coding	AGAGAGGGTGTTTAACGTGCGCGTAAACGTAACATTAGCAT	1380405	1380446	ecsB	protein_coding	ATAGTTACTTTGCGCGCATAT	1926736	1926757	-23	0.00252415	1	0	1	RPMI	CGTGCGCGTAAACGTAACA&AGTTACTTTGCGCGCATA	.(((((((((((.(((((.&.)))))))))))))))).
SAA6008_01304	protein_coding	ATATGGAGCACCATCGAAATCGCTTGCAGATAGTTTTG	1383057	1383095	SAA6008_02078	protein_coding	AGCAGATGGTGCTGCCGTATATTTGAAAAATGGTATTA	2180630	2180668	-23.6	2.12178e-06	2	0	2	RPMI	ATATGGAGCACCATCGAAATCGCTTGCA&AGCAGATGGTGCTGCCGTATA	(((((((((((((((.........(((.&.)))))))))))).)))))).
tktA	protein_coding	ATTAGCTGGATTAAGAGCCATTCCAAATATGAATGTTATCC	1386770	1386811	as_tktA	as_protein_coding	ATAACATTCATATTTGGAATGGCTCT	1386783	1386809	-39.9	5.94117e-09	2	0	2	RPMI	AAGAGCCATTCCAAATATGAATGTTATC&ATAACATTCATATTTGGAATGGCTCT	.((((((((((((((((((((((((((.&))))))))))))))))))))))))))
tktA	protein_coding	AACAAAACGTGTTGCGATTGAAATGGCTTCACCGCTTGGATGGCATAAAT	1387154	1387204	SAA6008_02764	protein_coding	AGCAGGGAATAACATGGATGATTATAGTGACTATCCAGCACGTTTTAA	2914368	2914416	-21.1	2.3413e-07	2	2	0	TSB	CAAAACGTGTTGCGATTGAAATGGCTTCACCGCTTGG&GCAGGGAATAACATGGATGATTATAGTGACTATCCAGCACGTTTTA	.(((((((((((.(((....((....((((((((((.&.))))........))).))).....))....)))))))))))))).
INT_opuD_srn_2840_scRNA226	intergenic	CAATATTCTATGCTCTACGAAGTTATATTGGCAGTAGTTGACTGAAC	1395337	1395384	srn_3480_scRNA275	scRNA	CGGTTAATTACTGTCAATAT	1853602	1853622	-25.8	3.75686e-07	3	0	2	RPMI	TATATTGGCAGTAGTTGACTGA&CGGTTAATTACTGTCAATAT	.((((((((((((((((((((.&))))))))))))))))))))
citB	protein_coding	ATTCTTCCCAGTTGATGATGAATCTCTTAA	1396890	1396920	citB	protein_coding	AAGAAGATGGTACAGGTTTAGTTGTATTAGCTGGTAACGATTATGGTATGGGTTCATCTCGTGACTGGGC	1398245	1398315	-22	2.73768e-07	3	3	0	TSB	TCCCAGTTGATGATGAATCTC&TGGGTTCATCTCGTGACTGGGC	.(((((((((.(((((((((.&.)))))))))))..))))))).
citB	protein_coding	AGATGGTGATTTGGTAGAAT	1398534	1398554	SAA6008_02518	protein_coding	AAACCAAATCACCTGATGAGATAAAAAAGGAAT	2640178	2640211	-18.1	0.00548231	1	0	1	RPMI	TGGTGATTTGGTA&AACCAAATCACCT	.(((((((((((.&.))))))))))).
as_INT_SAA6008_01317_plsY	as_intergenic	CAATTCTGGTCGGGGGTCCCAACATAGAAGCTTA	1399930	1399964	INT_srn_9310_scRNA251_lepA	intergenic	TTTCTTTTCGAAATTCTCTATGTTGGGGCC	1666506	1666536	-24.5	0	1	0	1	RPMI	GGGTCCCAACATAGAA&CTCTATGTTGGGGCC	.((((((((((((((.&.))))))))))))))
as_INT_SAA6008_01317_plsY	as_intergenic	TATTAGCTGTAGTTAACCGAACAAAATGCGCTTATAACT	1399973	1400012	srn_3480_scRNA275	scRNA	ATGTTGGGGCCCCGGGGCGCATTTTCGTTCGGTTAATTACTGTCA	1853606	1853651	-36.8	1.72691e-08	3	0	3	RPMI	AGCTGTAGTTAACCGAACAAAATGCGCTTA&GGGGCGCATTTTCGTTCGGTTAATTACTGTC	.((.(((((((((((((((((((((((((.&.))))))))))).)))))))))))))).)).
INT_SAA6008_01321_srn_9280_scRNA228	intergenic	ACTTTGAGAGACATCGATAAAGTCCGTATAA	1407454	1407485	as_SAA6008_01755	as_protein_coding	ACAATTATACGGACTTTATCTTT	1890898	1890921	-22.9	2.07859e-05	1	1	0	TSB	CGATAAAGTCCGTATAA&ATTATACGGACTTTATCT	.((((((((((((((((&.)))))))))))))))).
INT_SAA6008_01321_srn_9280_scRNA228	intergenic	CTTTGAGAGACATCGATAAAGTCCGTATAAT	1407455	1407486	6S	scRNA	AATACGGACTCTATCGATACGCAAGACTTTGTCTTGC	1707811	1707848	-25.1	0.027111	4	0	4	RPMI	AGAGACATCGATAAAGTCCGTATA&AATACGGACTCTATCGATACGCAAGACTTTGTCTTG	.((((((((((((.(((((((((.&.))))))))).))))))............)))))).
as_srn_9280_scRNA228	as_scRNA	ACGACAAAAACATACCCAGGAGGACTTT	1407539	1407567	INT_SAA6008_01736_pldB	intergenic	GGGTCATGTAAAAGTCCTCCTGGGTATGTTTTTGTCGTTAAAAACA	1873134	1873180	-49.5	0.000437169	2	2	0	TSB	ACGACAAAAACATACCCAGGAGGACTTT&AAAAGTCCTCCTGGGTATGTTTTTGTCGTT	((((((((((((((((((((((((((((&.)))))))))))))))))))))))))))).
SAA6008_01324	protein_coding	TTTAACCCAATCGTAAATATGATGGAAC	1410140	1410168	crr	protein_coding	AAGCATGCGATTGGGTTAAAAGCAGATAACGGATTAGA	1480052	1480090	-21.7	0.00742964	1	0	1	RPMI	TTTAACCCAATCGTAA&ATGCGATTGGGTTAAAA	(((((((((((((((.&.))))))))))))))).
SAA6008_01324	protein_coding	ATTTCTCCAGCTATTGTAATAGCTGCTATAACATCGCCGT	1410782	1410822	citC	protein_coding	AAAGAAGGAACTGAGCGATTAGTTAGAGCAGCTATACAATATGCTATCGATAA	1777624	1777677	-32.4	4.04841e-18	7	0	7	RPMI	CAGCTATTGTAATAGCTGCTATAACATCGCCGT&CTGAGCGATTAGTTAGAGCAGCTATACAATATGCTA	.(((((((((.(((((((((.(((((((((((.&.)).)))))..)))).))))))))))))))).))).
INT_srn_2930_scRNA233_SAA6008_01354	intergenic	TGTCAGCTTCTGTGTTGGGGCCCCTGTCTTCGACTGG	1442910	1442947	INT_SAA6008_01665_pykA	intergenic	TGCCAGTCGAAGACCGAGGCTGAGACGGCACCCTA	1783005	1783040	-33.6	0.000504047	1	0	1	RPMI	TGTGTTGGGGCCCCTGTCTTCGACTGG&GCCAGTCGAAGACCGAGGCTGAGACGGCACC	.((((((.((((.(.((((((((((((&.)))))))))))).).))))....)))))).
as_INT_srn_2930_scRNA233_SAA6008_01354	as_intergenic	TACATGTTAATACGTAGTATTAATGGCGAGACTCCTGAGGGAGCAGTGCCAGTCGAAGA	1442936	1442995	as_INT_SAA6008_02347_SAA6008_02348	as_intergenic	AAGGCTGAGACGGCACCCTAGGAAAGCGAAGCCATTCAATACGAAGTATTGTAT	2463754	2463808	-40.2	0.00156289	1	0	1	RPMI	TTAATACGTAGTATTAATGGCGAGACTCCTGAGGGAGCAGTGCCAGTCG&AGGCTGAGACGGCACCCTAGGAAAGCGAAGCCATTCAATACGAAGTATTGT	.((((((...(((((((((((.....((((.((((.((.((..(((((.&.)))))..)).)).)))))))).......)))))).)))))...)))))).
cspA	protein_coding	GAGTTTGAAGTAGTTGAAGGCGACCGCGGTCCACAAGCTGC	1456052	1456093	RNAseP	scRNA	AGCTTTTATAGAAATATAAAAGGTGGAACGCGGTAAACCCCTCG	1533692	1533736	-24	2.07967e-18	4	0	4	RPMI	TGAAGGCGACCGCGGTCCACAAGCTG&AGCTTTTATAGAAATATAAAAGGTGGAACGCGGTAAACCCCTCG	.((.((..((((((.((((((((((.&))))).................))))).))))))....)).)).
INT_SAA6008_01372_brnQ_1	intergenic	CGTTAATACGTAGTATTAATGGCGAGACTCCTGAGGGAGCAGTGCCAGTCGAAGACCGAGGCTG	1459768	1459832	INT_SAA6008_01665_pykA	intergenic	AGGCTGAGACGGCACCCTAGGAAAGCGAAGCCATTCAATACGAAGTATTGT	1783021	1783072	-40.6	7.02414e-10	4	0	4	RPMI	TTAATACGTAGTATTAATGGCGAGACTCCTGAGGGAGCAGTGCCAGTCGAAGACCG&AGGCTGAGACGGCACCCTAGGAAAGCGAAGCCATTCAATACGAAGTATTGT	.((((((...(((((((((((.....((((.((((.....((((.(((..((.((.&.))))..))))))))))))))).......)))))).)))))...)))))).
INT_SAA6008_01372_brnQ_1	intergenic	ACGGCACCCTAGGAAAGCGAAGCCATTCAATACGAAGTATTGTATA	1459834	1459880	as_INT_SAA6008_02347_SAA6008_02348	as_intergenic	TACATGTTAATACGTAGTATTAATGGCGAGACTCCTGAGGGAGCAGTGCCAGTCGAAGACC	2463808	2463869	-32.5	0.00748421	1	0	1	RPMI	CGGCACCCTAGGAAAGCGAAGCCATTCAATACGAAGTATTGT&TTAATACGTAGTATTAATGGCGAGACTCCTGAGGGAGCAGTGCCA	.((((((((((((.......((((((.(((((...((((((.&.))))))...))))))))))).....)))).)))).....)))).
norD	protein_coding	ATGCTACAGATGATATGACTGATATGATGACCAAAAAGGGC	1462465	1462506	as_norD	as_protein_coding	GTCATATCATCTGTAGCATCGC	1462487	1462509	-31.3	0	1	0	1	RPMI	ATGCTACAGATGATATGACT&GTCATATCATCTGTAGCATC	(((((((((((((((((((.&))))))))))))))))))).
SAA6008_01383	protein_coding	TAGAGATAATTGAAGCAGAGGCATGTAAAGATCATATCCATATGTTAGTTAGTATACCACCCAA	1474806	1474870	SAA6008_01719	protein_coding	TTAATGATATTTGATAGACATGCTAACTTAAAGTATAGATATGGAAATAGAAAGTTTTGGTGTAAAGGATTTT	1848693	1848766	-24.4	0.00037747	1	1	0	TSB	AGAGATAATTGAAGCAGAGGCATGTAAAGATCATATCCATATGTTAGTTAGTATA&CATGCTAACTTAAAGTATAGATATGGAAATAGAAAGTTTTGGTGTAAAGGATTTT	.(((((..((...((.(((((.........(((((((.((((...(((((((((.&.)))))))))....)))).))))))).........))))).))...))..)))))
as_murG	as_protein_coding	TTTGGTCGCCTCGGGATTGATCTAAACCTAATGGTA	1476102	1476138	aldA	protein_coding	AATCTGGTTTAGGTCGTGAATGGGGCGATTATGGTATTGAAGAGTT	2267974	2268020	-32.1	0	2	0	2	RPMI	TTGGTCGCCTCGGGATTGATCTAAACCT&TGGTTTAGGTCGTGAATGGGGCGATTAT	.(((((((((((....(((((((((((.&.)))))))))))....))))))))))).
INT_SAA6008_01400_SAA6008_01401	intergenic	AAGGGAGTGGGACAGAAATAAT	1487312	1487334	srn_5100_scRNA410	scRNA	TTTCGTCGTCCCACCCCGGCAAGGTTGACTAGAATTGAAAAAAGCTTGTT	2903336	2903386	-20.9	9.94876e-16	5	0	5	RPMI	AGGGAGTGGGACAGAAAT&TTTCGTCGTCCCACCCCG	.(((.(((((((.((((.&))))...)))))))))).
INT_SAA6008_01400_SAA6008_01401	intergenic	AGGGAGTGGGACAGAAATAAT	1487313	1487334	srn_3480_scRNA275	scRNA	ATTTCGTCGTCCCACCCCGGCAAGGTTGACTAGAATTGAAAAAAGCTTGTTACAAGCG	1853953	1854011	-22.1	1.22648e-09	12	3	9	TSB, RPMI	AGGGAGTGGGACAGAAATA&ATTTCGTCGTCCCACCCCG	.(((.(((((((.(((((.&)))))...)))))))))).
as_SAA6008_01403	as_protein_coding	GAGCCGCTCTATTGTCGTTTCCATTTTTATTAGCA	1519083	1519118	SAA6008_01594	protein_coding	CAATTAAACTAATCAAATATAAGAGGAGCGATTAATATGAGTTT	1704597	1704641	-16.2	0	6	6	0	TSB	CGCTCTATTGTCGTTTCCATTTTTATTA&AAATATAAGAGGAGCGATTAATATGAGTT	.((((((((((((.((((.(((.((((.&.)))).))).)))))))).)))).)))).
SAA6008_01413	protein_coding	AAGTCTTTCGATATGGATAGAG	1533761	1533783	SAA6008_01845	protein_coding	CTTTCTATATGGATAAA	1991383	1991400	-10.7	0	1	0	1	RPMI	TTCGATATGGATAGA&CTTTCTATATGGAT	.((.(((((((.((.&)).))))))).)).
pbp2	protein_coding	AGCGAACTTAGTAAATCGTACTCCTGAAGAACGTCAAAACATTGATACAAATCA	1537227	1537281	pbp2	protein_coding	TCCCATCAATCAATGTTTCTGGTAGTCA	1538414	1538442	-12.1	7.39053e-08	3	3	0	TSB	AGAACGTCAAAACATTGATA&AATCAATGTTTCTGGTAGTCA	.((...(((((((((((((.&.)))))))))).)))...)).
SAA6008_01439	protein_coding	AAAACTGCTTCAATGGAA	1559150	1559168	tal	protein_coding	CAAGTTAAAGAAATAACTGAAGCAGTAACTGAAGGTGTGCCA	1887877	1887919	-14.2	1.81888e-08	2	0	2	RPMI	AACTGCTTCAA&CTGAAGCAGTA	.(((((((((.&.))))))))).
SAA6008_01441	protein_coding	ATTAATTGGTTTCGGTAACTTTGAGGTACGTGAACGTGCTGCACGTAAAGGTCGTAACCCTCAAACTGG	1560525	1560594	INT_pemK_SAA6008_02056	intergenic	TTTGAGCTTTCGGCTCACTGACGTCTGTATT	2156817	2156848	-16.7	2.14392e-54	1	0	1	RPMI	AGGTACGTGAACGTGCTGCACGTAAAGGTCG&TGAGCTTTCGGCTCACTGACGTCTG	.((.((((.(..(((..((.((.((((.((.&.)).)))))))).)))).)))))).
SAA6008_01448	protein_coding	AATTGCTGCAGGGAACGATGCGAATACCATTTTTATTGAAAATGGTAAATTC	1567205	1567257	nadC	protein_coding	ATATTTATGAAAATGGTAAAT	2060826	2060847	-12.3	0	1	1	0	TSB	ATACCATTTTTATT&TATGAAAATGGTAA	.((((((((((((.&.)))))))))))).
ebpS	protein_coding	AACGTCAAGGTGGTGGCCAAAGACATAC	1568675	1568703	mqo2	protein_coding	ATGGTAAAGAGCCACCTGGTACACCACCAATGACTGTACCTCATTT	2794563	2794609	-22.3	1.34075e-05	3	0	3	RPMI	CGTCAAGGTGGTGGCCAA&CTGGTACACCACCAATGACT	.((((.(((((((((((.&.)))).)))))))..)))).
srn_3070_Sau6889	scRNA	AATAAAAAGCAGGTGACTATCAA	1572876	1572899	SAA6008_02456	protein_coding	ATGATTATTACTATGCTGATGGGTGGATTTTTTGGAT	2570686	2570723	-11.7	0.00167452	1	1	0	TSB	AAGCAGGTGACTATCAA&ATGATTATTACTATGCTG	.(((((((((..((((.&.))))..))))).)))).
zwf	protein_coding	ATAGTGAAGATATCCGTGCTGAGAAAGT	1593128	1593156	gltT	protein_coding	AGGTGCCATGGGCTTACCGGCACAAGGTTTAGCATTAATTATTGGTGTTGACCGTATCTTAGATA	2538588	2538653	-15.1	0.00531647	1	1	0	TSB	ATAGTGAAGATATCCGTGCTGAGAAAGT&GGCTTACCGGCACAAGGTTTAGCATTAA	.(((((..((.(((.((((((.(.((((&.)))).)))))))..)))))..))))).
lpdA	protein_coding	ACTGGTTCTTCGCCTGCAGAGTTGCCATTCTTATCATTTG	1607646	1607686	recN	protein_coding	ATTGCGTCAGGTGGAGAACT	1608656	1608676	-20.6	5.30007e-08	2	0	2	RPMI	TGGTTCTTCGCCTGCA&CGTCAGGTGGAGAACT	.((((((((((((((.&.).)))))))))))))
ispA	protein_coding	TAAAAGTACGTACGTGAGTT	1611005	1611025	narK	protein_coding	ATGATGGGTGGTTTAGGAGGATTCTTCCCACCACTAGTAATCACGTACGTAGCTA	2542010	2542065	-17.9	0.00240093	2	0	2	RPMI	AAGTACGTACGTGAG&ATCACGTACGTAGCTA	.(((((((((((((.&.))))))))))).)).
accC	protein_coding	GAAAGACGTCTCAGAAGCTAAGAAAATCGCCAA	1615040	1615073	ureG	protein_coding	ATCTGGTGGCGATAACTTAGCAGC	2441557	2441581	-18.9	1.94094e-07	2	0	2	RPMI	AGCTAAGAAAATCGCCAA&GTGGCGATAACTTAGCA	.((((((...(((((((.&.)))))))..)))))).
SAA6008_01499	protein_coding	AAACTTCAAGTTAACAACTGTGTTACAGTAGAACCTGGTGT	1617112	1617153	SAA6008_01499	protein_coding	TTATCAGGTTTTACTGGTACCAGTGGAGCACT	1617946	1617978	-30.7	0.000648465	1	0	1	RPMI	AGTTAACAACTGTGTTACAGTAGAACCTGGTGT&TTATCAGGTTTTACTGGTACCAGTGGAGCA	.(((....((((.((..(((((((((((((((.&.)))))))))))))))..))))))..))).
SAA6008_01502	protein_coding	CAGAAGCTCAATTGGCAGAAGTGGAAGAATTAACTGAAAA	1619080	1619120	SAA6008_02404	protein_coding	AGTCGAAGGTTTCTTCCAAGG	2519545	2519566	-11.1	0.0380539	1	0	1	RPMI	CAGAAGCTCAATTGGCA&AGTCGAAGGTTTCTT	.(((((((...(((((.&.))))).))))))).
mreB	protein_coding	AATGCGTGTTGTAGGGATACTGT	1637464	1637487	rplB	protein_coding	AATCGGTCAAGTTGGTAACCTACAACACGAATT	2400987	2401020	-22	0.000166525	2	0	2	RPMI	GCGTGTTGTAGGGATACTG&TGGTAACCTACAACACGA	.(((((((((((..((((.&.)))).))))))))))).
srn_3160_RsaOD	scRNA	CAGCGAGTTAAGGATAGTGTAAGCTTAACAATAAGATTGGCGCAACGAATC	1648050	1648101	glyS	protein_coding	GAACAAGTTCGTATGCCAATCTCAGAGTTAGAAGCTTTCTTAACTGAAAAAACA	1649603	1649657	-31.4	7.57731e-10	5	5	0	TSB	GAGTTAAGGATAGTGTAAGCTTAACAATAAGATTGGCGCAACGAATC&AGTTCGTATGCCAATCTCAGAGTTAGAAGCTTTCTTAACTG	.(((((((((.......((((((((..(.(((((((((..((((((.&.)))))).))))))))).)..))))..))))))))))))).
glyS	protein_coding	GAGGTTTTGTGTTCCCTGGTAGTGATATTTACGGTGGTTTATCAAACACA	1648317	1648367	glyS	protein_coding	AAATTGGTAAATCATTCCGTAATGAAATCACTCCAGGTAACTTCA	1648872	1648917	-36.1	7.9206e-10	4	0	4	RPMI	GAGGTTTTGTGTTCCCTGGTAGTGATATTTACGGTGGTTTATCAAA&ATTGGTAAATCATTCCGTAATGAAATCACTCCAGGTAACTTCA	((((((........(((((.((((((..(((((((((((((((((.&.)))))))))))..))))))....))))))))))).)))))).
SAA6008_01540	protein_coding	CCACGTGTTTTAGGGGATATAA	1652440	1652462	as_SAA6008_01540	as_protein_coding	CGTGGTATATCAAGACCACTAAAATCAATCTCTGGCT	1652457	1652494	-10.5	2.22833e-11	2	0	2	RPMI	CCACGTGTTTTAGGGGATATAA&GTATATCAAGACCACTAAAATCAATCTCTGGC	(((..((((((((((((((((.&.))))))....)).)))))).)).....))).
dnaK	protein_coding	AGACGAAGAAATCGACCGTATGGTAAAAGATGCTGAAGTTAACGCTGAAGCAGATAAAAAACGTCGTGAAGAAG	1661736	1661810	6S	scRNA	ATAACTACGGCAATACGGACTCTATCGATACGCAAGACTTTGTCTTGCGTATTT	1707805	1707859	-24.2	2.21038e-05	1	1	0	TSB	AGACGAAGAAATCGACCGTATGGTAAAAGATGCTGAAGTTAA&ATAACTACGGCAATACGGACTCTATCGATACGCAAGACTTTGTCTT	((((((((..(((((((((((.........(((((.(((((.&.))))).)))))))))))......)))))........)))))))).
INT_hemN_srn_9310_scRNA251	intergenic	AGGGAGTGGGACAGAAATGAT	1666432	1666453	srn_5100_scRNA410	scRNA	TTTCGTCGTCCCACCCCGGCAAGGTTGACTAGAATT	2903336	2903372	-20.9	0.000975107	1	1	0	TSB	AGGGAGTGGGACAGAAAT&TTTCGTCGTCCCACCCCG	.(((.(((((((.((((.&))))...)))))))))).
INT_hemN_srn_9310_scRNA251	intergenic	AGGGAGTGGGACAGAAATGAT	1666432	1666453	srn_3480_scRNA275	scRNA	ATTTCGTCGTCCCACCCCGGCAAGGTTGACTAGAATT	1853974	1854011	-22.1	0.00385303	21	1	20	TSB, RPMI	AGGGAGTGGGACAGAAATG&ATTTCGTCGTCCCACCCCG	.(((.(((((((.(((((.&)))))...)))))))))).
as_INT_srn_9310_scRNA251_lepA	as_intergenic	AAGTTGGGGTGGGGCCCCA	1666529	1666548	srn_3480_scRNA275	scRNA	TGTGTTGGGGCCCTTACCCCAAC	1853743	1853766	-34.4	9.35159e-05	1	0	1	RPMI	AGTTGGGGTGGGGCCCCA&TTGGGGCCCTTACCCCAAC	.(((((((((((((((((&.))))))))).))))))))
SAA6008_01561	protein_coding	TAATGTTACTGGTATGGATTTAAGTGTTGATATGTTGACTGTTGCAGCTCAAAAAT	1674212	1674268	as_SAA6008_01561	as_protein_coding	CAACATATCAACACTTAAATCCATACCAGTAACATTACCTAAAGCTTCTAATTGAACTGTTAA	1674231	1674294	-58.8	0.00154495	1	0	1	RPMI	TAATGTTACTGGTATGGATTTAAGTGTTGATATGTTGA&CAACATATCAACACTTAAATCCATACCAGTAACATTAC	(((((((((((((((((((((((((((((((((((((.&))))))))))))))))))))))))))))))))))))).
nadD	protein_coding	ACTTTACGGCGGTCAGTTTAACCCTATCCATACTGCACATATGATA	1675872	1675918	aroE	protein_coding	AGATGGCAAGTGGATAGGGTATA	1676743	1676766	-24	0.00174151	1	0	1	RPMI	AACCCTATCCATACTGCACATA&GATGGCAAGTGGATAGGGTA	.(((((((((((..(((.(((.&.)))))).))))))))))).
SAA6008_01593	protein_coding	TTGGATTGCTGAACACCATAACGCTCCCAACCTAGTAAGTTCAGCAA	1703330	1703377	as_SAA6008_01593	as_protein_coding	AAAGCAGTTGCTGAACTTACTAGGTTGGGAGCGTTATG	1703346	1703384	-57	0	4	0	4	RPMI	CCATAACGCTCCCAACCTAGTAAGTTCAGCAA&GTTGCTGAACTTACTAGGTTGGGAGCGTTATG	.(((((((((((((((((((((((((((((((&.)))))))))))))))))))))))))))))))
csbD	protein_coding	AAAGCAAAAGAAGTTGTTGAA	1704692	1704713	SAA6008_02076	protein_coding	ATTGAAGATTGAAGCTATCAACAACGAAATGCGCAA	2178668	2178704	-12.5	0.0420412	3	0	3	RPMI	AGCAAAAGAAGTTGTTGAA&ATCAACAACGAAATGCG	.(((......((((((((.&.))))))))....))).
as_INT_rarA_SAA6008_01598	as_intergenic	AAGGCAAGTGTAACCACACCA	1706818	1706839	SAA6008_01598	protein_coding	ACTTGGCGTTGGAGGTGTTGGTTCATTTGCTGCTGAAGC	1707523	1707562	-23.1	1.79751e-09	4	3	1	TSB, RPMI	AGGCAAGTGTAACCACACCA&AGGTGTTGGTTCATTTGCTG	.((((((((.(((((((((.&.))))).)))))))))))).
secF	protein_coding	TCTTCAATCTTCATTGCCGTTCCGCTATGGGGAAT	1718667	1718702	JKD6008scRNA381	scRNA	ATTACTACCCCTAGTCGGCGGCAATTGAAGTGTGATTGATGTAACTTGCCCTCGTTGGT	2642276	2642335	-32.2	0.00261053	2	0	2	RPMI	TCTTCAATCTTCATTGCCGTTCCGCTATGGGGA&ACCCCTAGTCGGCGGCAATTGAAGTGTGATTGAT	((.(((..(((((((((((..((((((.((((.&.))))))).)))))))))).))))..)))..)).
queA	protein_coding	AAAAGATCGTGATCATAGTCGTTTATTAGTCATGGATAGAGAAACTGGT	1723489	1723538	as_queA	as_protein_coding	AGTTTCTCTATCCATGACTAAT	1723492	1723514	-34.3	0	2	0	2	RPMI	TATTAGTCATGGATAGAGAAACTG&AGTTTCTCTATCCATGACTAAT	.((((((((((((((((((((((.&))))))))))))))))))))))
SAA6008_01615	protein_coding	ATGATGAAGGCAAAGTAACAGACGTTATTATGGATGGCCATGCTGACCATGGTG	1727903	1727957	srn_3840_sprG1,JKD6008scRNA310	scRNA	GGCTATCTGAGTATAAGGAGGTGGTGCCTATGGTGGCATTACTGAAATCTTTAGAAAGGAGACGCCTAATGAT	2120110	2120183	-24.8	1.68484e-18	1	0	1	RPMI	AAGGCAAAGTAACAGACGTTATTATGGATGGCCATGCTGACCATGGTG&GGCTATCTGAGTATAAGGAGGTGGTGCCTATGGTGGCATTACTGAAATCTTTAGAAAGGAGACGCCTA	.((((((((...(((..((((((((((((.((((((((.(..(((((.&.))))).).))))).....))).)).)).))))))))....)))....))))...........)))).
ermA_1	protein_coding	GTAAAAGAAATATTGAATCACACGAATATCAGTAAAC	1733132	1733169	SAA6008_02290	protein_coding	CAACTGGTATTGCGTGTGGATTTATTTTCTA	2404588	2404619	-24.6	0.00498875	1	0	1	RPMI	AAGAAATATTGAATCACACGAATATCAGTA&AACTGGTATTGCGTGTGGATTTATTTTCTA	.(((((...((((((((((((((((((((.&.))))))))).)))))).))))).))))).
valS	protein_coding	AATACGGTGCTGATAGCTTG	1742159	1742179	as_valS	as_protein_coding	CTATCAGCACCGTATTCGTCAATAACATCCATTGGATCCACACCATTACCTAATG	1742163	1742218	-25.9	0	1	0	1	RPMI	AATACGGTGCTGATAGC&CTATCAGCACCGTATTC	((((((((((((((((.&)))))))))))))))).
srn_3300_Teg70	scRNA	AAAAGAGTGAATTTGATATTAATCATCCTTCTTGAATATAGGTGGTACCACGGAATATCCGTCCTATTTGTATATAGGATGGATATTTTTA	1743809	1743900	INT_pemK_SAA6008_02056	intergenic	AAAGGTCCACCTATATTGATTTGAGCTTTCGGCTCACTGACGTCTGTATT	2156798	2156848	-26.6	0.0459159	9	9	0	TSB	GAGTGAATTTGATATTAATCATCCTTCTTGAATATAGGTGGTACCA&AGGTCCACCTATATTGATTTGAGCTTTCGGCTCACTG	.(((((..((((......(((....((...(((((((((((.(((.&.))))))))))))))))..)))....)))).))))).
srn_3300_Teg70	scRNA	AGTGCTTGAAGAGATGAAGCATTTCAAATTTCACGATGATAGTATTGGTATGATTATTCCAATTATG	1743902	1743969	glmS	protein_coding	AATTTATCAATTCGTGGTAACGTTAAAGAGGTAGTAG	2300721	2300758	-12.2	0.0464631	1	0	1	RPMI	AGTGCTTGAAGAGATGAAGCATTTCAAATTTCACGATGATAGT&TTTATCAATTCGTGGTAACGTTAAAGAGGTAGTA	(.(((((.....((((..((...........(((((((((((.&.))))))..)))))))..))))....))))).).
hemX	protein_coding	TATCGGTCTAGCTGTGTTAAG	1750602	1750623	as_hemX	as_protein_coding	AACACAGCTAGACCGATA	1750605	1750623	-31.2	0	1	0	1	RPMI	TATCGGTCTAGCTGTGTTA&AACACAGCTAGACCGATA	((((((((((((((((((.&))))))))))))))))))
coaE	protein_coding	TTTGGTGATGAAGCAATTGATGA	1768234	1768257	ezrA	protein_coding	AATCGAAGAAAGAAGAAGTGTATCGTCGATTACTTGCTTCTAACTT	1807907	1807953	-15.8	0.0144923	1	0	1	RPMI	TGGTGATGAAGCAATTGATGA&ATCGTCGATTACTTGCTTCTAACTT	.(((...((((((((((((((&.))))))))....))))))..))).
pfkA	protein_coding	GCGTGGAGGTACATTCTTGTATTCAGCAAGATG	1785986	1786019	SAA6008_02245	protein_coding	CAATTTCTGATGAGGAAATATAATATACCAGTAAAATCAATATTAGGTTTTGGAGATAGCGGCAATGACGAAG	2373984	2374057	-12.3	0.0045009	1	0	1	RPMI	GGTACATTCTTGTATTCAGCAAGATG&GGTTTTGGAGATAGCGGCAATGACG	.((.((((.((((..((..((((((.&.))))))..))..)))).)))))).
INT_SAA6008_01672_SAA6008_01673	intergenic	AGTTGGGGTGGGGCCCCAACGT	1794503	1794525	srn_3480_scRNA275	scRNA	TGTGTTGGGGCCCTTACCCCAACTTGCAC	1853737	1853766	-40.8	9.96802e-14	3	0	3	RPMI	AGTTGGGGTGGGGCCCCAACG&TGTTGGGGCCCTTACCCCAACTT	((((((((((((((((((((.&.))))))))))).))))))))).
uspA_1	protein_coding	TTGGCTCTCCTAAATCTATCATTCCTAAAAAGCTTGCACATGAAATTAATGCAGACTTGATTATGAGTGGTACA	1800547	1800621	SAA6008_01901	protein_coding	AGAGGTACTGGTAGCTGGAATTTAGGAGAGCCACCTCATGAAGGTACACAAAAAATTCTCAACA	2025349	2025413	-30.4	1.73808e-43	20	20	0	TSB	TTGGCTCTCCTAAATCTATCATTCCTA&GAGGTACTGGTAGCTGGAATTTAGGAGAGCCAC	.((((((((((((((((((((..(((.&.)))...)))))).....)))))))))))))).
SAA6008_01712	protein_coding	ATAGTCGTCCGAGGGGAAAATTCCGTTTTCCTATGAGCGTAGCTTATGAAAATGAAAATGTTGAACAATCTGCAGAT	1843272	1843349	srn_3810_Teg124,srn_3880_Teg124	scRNA	ATGTGTTCAAATTTTCATCTATTCATAAGCTAGCCTTCGGGCTAG	2080724	2080769	-39.5	3.40859e-05	2	2	0	TSB	CGTCCGAGGGGAAAATTCCGTTTTCCTATGAGCGTAGCTTATGAAAATGAAAATGTTGAACAA&GTGTTCAAATTTTCATCTATTCATAAGCTAGCCTTCGGGCT	.(((((((((........................(((((((((((.((((((((.(((((((.&.)))))))))))))))...))))))))))).))))))))).
srn_9330_scRNA273	scRNA	GCACGTAGAGATGCATTTTTTGTGAC	1848351	1848377	INT_SAA6008_01767_SAA6008_01768	intergenic	GCATCTCCTCGTGTTGATTATTTTGGTTGGCTGACCAATAT	1902429	1902470	-20.1	0.0235529	1	0	1	RPMI	GCACGTAGAGATGCA&GCATCTCCTCGTGTT	(((((..(((((((.&)))))))..))))).
trmB,SAA6008_01721	protein_coding,protein_coding	AAGAGGAGAATAAAATATGAGAGTTCGATACAAA	1849746	1849780	INT_trmB_SAA6008_01721	intergenic	TGTATCGAACTCTCATATTTT	1849748	1849769	-30.2	0	2	0	2	RPMI	TAAAATATGAGAGTTCGATACAA&TGTATCGAACTCTCATATTTT	.(((((((((((((((((((((.&)))))))))))))))))))))
SAA6008_01721	protein_coding	CAATTGATATCGGAATGCTGCTTTACAACTATGTTCCACAACA	1849968	1850011	SAA6008_01721	protein_coding	CCATTTTCTAATTGAAAGTGAGGTGGACGAGTTGGAGCAGTTTTATCAATTAGGGT	1850545	1850601	-27	5.45367e-21	9	0	9	RPMI	CAATTGATATCGGAATGCTGCTTTACAACTATGTTCCACAACA&GTGAGGTGGACGAGTTGGAGCAGTTTTATCAATTA	.((((((((.......(((((((..(((((.((.(((((..((&.))..)))))))))))))))))))..)))))))).
SAA6008_01723	protein_coding	CATGTTGACGTTGTTCCTGCTGGTGATGGATGGGATAGTAAT	1853090	1853132	pcrA	protein_coding	TCAACGAACAACGTCAACGAA	2051534	2051555	-21.4	0	6	6	0	TSB	TGTTGACGTTGTTCC&CGAACAACGTCAACG	.(((((((((((((.&.))))))))))))).
srn_3480_scRNA275	scRNA	ATGTTGGGGCCCCGGGGCGCATTTTCGTTCGGTT	1853617	1853651	INT_srn_1930.3_rsaOF_SAA6008_01909	intergenic	AGCTTCTGTGTTGGGGCCCCGCCAACCTGCAT	2031618	2031650	-28.4	0.000923643	1	0	1	RPMI	ATGTTGGGGCCCCGGGGCGC&CTGTGTTGGGGCCCCGCCAA	.((.(((((((((((.(((.&.))).))))))))))).)).
srn_3480_scRNA275	scRNA	ATGTTGGGGCCCCGGGGCGCATTTTCGT	1853623	1853651	INT_icaC_lip	intergenic	GTTGGGGCCCCGCCAACTTGCAT	2877985	2878008	-23.9	7.81427e-05	1	0	1	RPMI	ATGTTGGGGCCCCGGG&GTTGGGGCCCCGCCAA	.((.(((((((((((.&.))))))))))).)).
srn_3480_scRNA275	scRNA	GAAATTCTCTATGTTGGGGCCCCGGGGCGCATTTT	1853626	1853661	as_srn_4610_scRNA377	as_scRNA	GTCAGGGGCCCCAACACAGA	2613964	2613984	-33.2	0.00126337	1	0	1	RPMI	CTCTATGTTGGGGCCCCGGGGCG&GTCAGGGGCCCCAACACAGA	.(((.((((((((((((..(((.&))).)))))))))))).)))
srn_3480_scRNA275	scRNA	TGTGTTGGGGCCCTTACCCCAAC	1853743	1853766	srn_1600.2_Sau6912	scRNA	AAGTTGGGGTGGGGCCCCA	2042376	2042395	-34.4	0.00198466	1	0	1	RPMI	TTGGGGCCCTTACCCCAAC&AGTTGGGGTGGGGCCCCA	.((((((((.(((((((((&.)))))))))))))))))
srn_3480_scRNA275	scRNA	GTCGTCCCACCCCGGCAAGGTTGACTAGAATTGAAAAAAGCTTGTTACAAGCGT	1853952	1854006	srn_4770_scRNA385	scRNA	GAGTGGGACAGAAATGAT	2694972	2694990	-13.9	0.00428209	1	0	1	RPMI	CGTCCCACC&AGTGGGACA	.(((((((.&.))))))).
as_srn_3480_scRNA275	as_scRNA	AATTCTAGTCAACCTTGCCGGGGTGGGACGACGAAATA	1853974	1854012	as_INT_SAA6008_01918_srn_1600.2_Sau6912	as_intergenic	TATTTCTGTCCCACTCCC	2042284	2042302	-23.6	0.000187056	1	0	1	RPMI	CGGGGTGGGACGACGAAATA&TATTTCTGTCCCACTCCC	.(((((((((((..((((((&))))))))))))))))).
as_SAA6008_01731	as_protein_coding	AATAGTGAACCACCTAATAA	1869589	1869609	SAA6008_01731	protein_coding	ATGGTTATTGGAAACTTATTAGGTGGTTCACT	1869592	1869624	-25.6	0	5	5	0	TSB	TAGTGAACCACCTAATAA&TTATTAGGTGGTTCACT	.((((((((((((((((.&.))))))))))))))))
INT_SAA6008_01736_pldB	intergenic	GGGGTCATGTAAAAGTCCTCCTGGGTATGTTTTTGTCGTTAAAAACA	1873133	1873180	INT_SAA6008_01748_SAA6008_01749	intergenic	ACGACAAAAACATACCCAGGAGGACTT	1885298	1885325	-48.6	0.023075	1	1	0	TSB	AAAGTCCTCCTGGGTATGTTTTTGTCGTT&ACGACAAAAACATACCCAGGAGGACTT	.(((((((((((((((((((((((((((.&)))))))))))))))))))))))))))
INT_SAA6008_01736_pldB	intergenic	GGGTCATGTAAAAGTCCTCCTGGGTATGTTTTT	1873134	1873167	as_INT_SAA6008_01755_SAA6008_01756	as_intergenic	AAAAGGACTGTTATATG	1890937	1890954	-14.2	0.00151257	1	0	1	RPMI	TCATGTAAAAGTCCTC&AAGGACTGTTATATG	.(((((((.((((((.&.)))))).)))))))
tal	protein_coding	CAATGTGATTCAAGCTGATGAAATTGGTGCAGAT	1887709	1887743	srn_3580_SprA1	scRNA	ACATCATAGCACCAGTCATCAGTGGCT	1913903	1913930	-22	7.20144e-07	4	0	4	RPMI	AGCTGATGAAATTGGTGCA&AGCACCAGTCATCAGTG	.((((((((..(((((((.&.))))))))))))))).
tal	protein_coding	GAATTATTCAATGTGATTCAAGCTGATGAAATTGGTGCAGAT	1887709	1887751	srn_9570_scRNA305	scRNA	CACATCATAGCACCAGTCATCAGTGGC	2096485	2096512	-22	1.36105e-13	7	0	7	RPMI	AGCTGATGAAATTGGTGCA&AGCACCAGTCATCAGTG	.((((((((..(((((((.&.))))))))))))))).
as_INT_srn_3540_scRNA280_SAA6008_01755	as_intergenic	GTGCCAGTCGAAGACCGAGGCTGAGACGGCACCCT	1890114	1890149	INT_srn_4440_scRNA361_SAA6008_02396	intergenic	TGTCAGCTTCTGTGTTGGGGCCCCTGTCTTCGACTGG	2510555	2510592	-33.6	0.00101175	1	0	1	RPMI	GCCAGTCGAAGACCGAGGCTGAGACGGCACC&TGTGTTGGGGCCCCTGTCTTCGACTGG	.((((((((((((.(.((((....((((((.&.)))))).)))).).))))))))))))
as_INT_srn_3540_scRNA280_SAA6008_01755	as_intergenic	ATGTTAATACGTAGTATTAATGGCGAGACTCCTGAGGGAG	1890151	1890191	INT_yolD_SAA6008_01945	intergenic	AGGCTGAGACGGCACCCTAGGAAAGCGAAGCCATTCAATACGAAGTATTGTAT	2073187	2073240	-27.8	0.00579631	1	0	1	RPMI	TTAATACGTAGTATTAATGGCGAGACTCCTGAGGGA&ACCCTAGGAAAGCGAAGCCATTCAATACGAAGTATTGT	.((((((...(((((((((((.....((((.((((.&.)))))))).......)))))).)))))...)))))).
INT_SAA6008_01783_srn_3580_SprA1	intergenic	TCAGCTAGAATCATATAACTTATCAGAAGCAAGTG	1913762	1913797	as_INT_SAA6008_01783_srn_3580_SprA1	as_intergenic	CTTGCTTCTGATAAGTTAT	1913776	1913795	-27.6	0	2	0	2	RPMI	TATAACTTATCAGAAGCAAGT&CTTGCTTCTGATAAGTTAT	.(((((((((((((((((((.&)))))))))))))))))))
srn_3580_SprA1	scRNA	TCGCCTATCTCTCAGGCGTCAATTTAGACGCAGAGAGGAGGTGTATAAGGTGATGCTTATTTTCGTTCACATCATAGCACCAGTCATCAGTGGCTGTGCCATTGCGTTTTTTTCTTA	1913835	1913952	srn_3590_sprAs1	scRNA	GACAACGAAAATAAGTATTTACTTATACACCAATCCCCTCACTATTTGCGGTAGTGAGGGGATTTTTA	1914000	1914068	-52.3	0	1859	1008	851	TSB, RPMI	TCTCTCAGGCGTCAATTTAGACGCAGAGAGGAGGTGTATAAGGTGATGCTTATTTTCGTTCACATCATAGCACCAGTCA&GACAACGAAAATAAGTATTTACTTATACACCAATCCCCTCACTATTTGCGGTAGTGAGGGG	.((((((.((..(((..(((.....(((.(((((((((((((..((((((((((((((((...............(((.&)))))))))))))))))))..))))))))))..))).))).))).)))..))..)))))).
srn_3590_sprAs1	scRNA	TTTACTTATACACCAATCCCCTCACTATTTGCG	1914018	1914051	srn_4750_scRNA384,srn_4760_RsaX23	scRNA	TAGTGAGGGGATTTTTT	2683612	2683629	-22.6	0.0248946	1	1	0	TSB	CAATCCCCTCACTAT&TAGTGAGGGGATTT	.(((((((((((((.&))))))))))))).
as_yhcR	as_protein_coding	AATCAACTTATTTTCCATTGCATAAA	1939814	1939840	srn_3910_RNAIII,hld	scRNA,protein_coding	AGAGATGTGATGGAAAATAGTTGATGAGTTGTT	2177021	2177054	-24.8	0.0113566	2	0	2	RPMI	AATCAACTTATTTTCCATTGCATA&GATGTGATGGAAAATAGTTGATG	.((((((.(((((((((((((((.&.))))))))))))))))))))).
INT_rluA_fumC	intergenic	TTTAAACATGCAATACCGCATTGTAACTAAATC	1942574	1942607	SAA6008_01943	protein_coding	CAAAGAAGGAGAACAATGCGGTGTTGCAAGTTTGA	2071886	2071921	-31.8	3.74824e-10	3	0	3	RPMI	TTTAAACATGCAATACCGCATTGTA&AACAATGCGGTGTTGCAAGTTTGA	.((((((.((((((((((((((((.&.)))))))))))))))).))))))
as_INT_SAA6008_t52_SAA6008_r10	as_intergenic	AAGGATATATTCGGAACATCTTCTTCAGAAGATGCGGAATAACGTGACATATTGTATTCAGTTTTGAATGTTTGTTC	1959846	1959923	as_INT_SAA6008_r10_perR	as_intergenic	TTGTAAGTGACAAACGAACATTGAAAACTGAATGACAATATGTCAACGTTAATTCCAAAAACGTAACTATAAGTTACAAA	1961516	1961596	-48.9	5.69772e-42	17	17	0	TSB	CGGAATAACGTGACATATTGTATTCAGTTTTGAATGTTTGTTC&AAACGAACATTGAAAACTGAATGACAATATGTCAACGTTAATTCCA	.((((((((((((((((((((((((((((((.((((((((((.&.)))))))))).))))))))))).)))))))))).))))).)))).
as_INT_SAA6008_t52_SAA6008_r10	as_intergenic	AAGGATATATTCGGAACATCTTCTTCAGAAGATGCGGAATAACGTGACATATTGTATTCAGTTT	1959859	1959923	as_INT_SAA6008_r13_SAA6008_t53	as_intergenic	ATTTTAATGAACATTGAAAACTGAATGACAATATGTCAACGTTAATTCCAAAAACGTAACTATAAGTTACAAAC	2211382	2211456	-33.9	1.56549e-18	9	8	1	TSB, RPMI	CGGAATAACGTGACATATTGTATTCAGTTT&AAAACTGAATGACAATATGTCAACGTTAATTCCA	.(((((((((((((((((((((((((((((&.)))))))))).)))))))))).))))).)))).
as_INT_SAA6008_t52_SAA6008_r10	as_intergenic	GGAACATCTTCTTCAGAAGATGCGGAATAACGTGACATATTGTATTCAGTT	1959860	1959911	srn_4160_Sau25	scRNA	ATTGAAAACTGAATGACAATATGTCAACGTTAATTCCAAAAACG	2329825	2329869	-33	5.49844e-05	5	3	2	TSB, RPMI	CGGAATAACGTGACATATTGTATTCAGTT&AAACTGAATGACAATATGTCAACGTTAATTCCA	.((((((((((((((((((((((((((((&.))))))))).)))))))))).))))).)))).
as_INT_SAA6008_r10_perR	as_intergenic	AAGTGACAAACGAACATTGAAAACTGAATGACAATATGTCAACGTTAATTCCAAAAACGTAACTATAAGTTACAAAC	1961515	1961592	as_INT_SAA6008_t82_SAA6008_r16	as_intergenic	ATTCGGAACATCTTCCTCAGAAGATGCGGAATAACGTGACATATTGTATTCAGTTTTGAATGTTTGTTC	2328138	2328207	-48.9	6.47078e-23	13	11	2	TSB, RPMI	AAACGAACATTGAAAACTGAATGACAATATGTCAACGTTAATTCCA&CGGAATAACGTGACATATTGTATTCAGTTTTGAATGTTTGTTC	.((((((((((.((((((((((.((((((((((.(((((.(((((.&.)))))))))))))))))))))))))))))).)))))))))).
as_INT_SAA6008_r10_perR	as_intergenic	AAACGAACATTGAAAACTGAATGACAATATGTCAACGTTAATTCCAAAAACGTAAC	1961529	1961585	as_INT_SAA6008_r12_SAA6008_r13	as_intergenic	ATTCGGAACATCTTCCTCAGAAGATGCGGAATAACGTGACATATTGTATTCAGTTTTGAATGTTTATTTAACATTCA	2209705	2209782	-44.5	8.78971e-19	11	9	2	TSB, RPMI	CGAACATTGAAAACTGAATGACAATATGTCAACGTTAATTCCA&CGGAATAACGTGACATATTGTATTCAGTTTTGAATGTTTA	.(((((((.((((((((((.((((((((((.(((((.(((((.&.)))))))))))))))))))))))))))))).))))))).
JKD6008scRNA292,srn_3820.1_SprX2	scRNA	GAGAGCATAGTTTTCATACTACTCCCCGTAGTATATATGACTTTA	1978813	1978858	as_INT_SAA6008_t55_SAA6008_t56	as_intergenic	GCGGGAGTATTTCAACTCTTAGAATACATTCCTTCCTGGAATGAGGTATAGGTG	2322329	2322383	-12.9	2.52054e-12	1	0	1	RPMI	GAGAGCATAGTTTTCATACTACTCCCCGTA&GCGGGAGTATTTCAACTCTTA	(((((..............((((.(((((.&)))))))))......))))).
as_INT_srn_3820.1_SprX2_SAA6008_01834	as_intergenic	AAATGTGCGTAACTGGCAGGTACTTCG	1978992	1979019	INT_srn_3820.1_SprX2_SAA6008_01834	intergenic	AAGTACCTGCCAGTTACGCACATTTAAATCTTGAGAGAAATGTTAAAAAGTTCTAGTA	1978994	1979052	-44.5	0.000135833	2	0	2	RPMI	AAATGTGCGTAACTGGCAGGTACTTC&AAGTACCTGCCAGTTACGCACATTTA	(((((((((((((((((((((((((.&))))))))))))))))))))))))).
murE2	protein_coding	AGTGGACGGCAATCCATCTAGCGAAATTGGCGCGTAAAGCAAG	2035967	2036010	rpsN_2	protein_coding	ACACTCGTTGTGAACGTTGTGGCCGTCCACATTCTGT	2396992	2397029	-25.5	1.21713e-05	3	0	3	RPMI	AGTGGACGGCAATCCATCTAGCGAAATTGGCGCGTA&CACTCGTTGTGAACGTTGTGGCCGTCCACA	.(((((((((....(((..((((....(((((.((.&.)).)))))....)))))))))))))))).
gatB	protein_coding	AGACTGGGCAATGCGTGCTGCAATGGCACTAAATATGGAAATCGCA	2044151	2044197	atpB_1	protein_coding	AAGAACGTGCCATTGCAGATAT	2255784	2255806	-23.4	0.0294281	1	0	1	RPMI	GCTGCAATGGCACT&CGTGCCATTGCAGA	.((((((((((((.&.)))))))))))).
as_gatA	as_protein_coding	TGTTAATGGATCATCAATTTCTTCACCTAAATTAAACGCAGTTGTAGGC	2044574	2044623	gatA	protein_coding	GCCTACAACTGCGTTTAATTTAGGTGAAGAA	2044592	2044623	-51.9	0	1	0	1	RPMI	TTTCTTCACCTAAATTAAACGCAGTTGTAGGC&GCCTACAACTGCGTTTAATTTAGGTGAAGAA	.(((((((((((((((((((((((((((((((&)))))))))))))))))))))))))))))))
as_INT_SAA6008_01938_SAA6008_01939	as_intergenic	AATAAACTCCCATCTATTCATAAATGCTAGAGTAATT	2067532	2067569	INT_SAA6008_01938_SAA6008_01939	intergenic	TACTCTAGCATTTATGAATAGAT	2067535	2067558	-33.7	0	5	0	5	RPMI	CATCTATTCATAAATGCTAGAGTAA&TACTCTAGCATTTATGAATAGAT	.(((((((((((((((((((((((.&)))))))))))))))))))))))
INT_yolD_SAA6008_01945	intergenic	GGCTGAGACGGCACCCTAGGAAAGCGAAGCCATTCAATACGAAGTA	2073188	2073234	as_INT_srn_4180_scRNA341_SAA6008_02220	as_intergenic	TACGTAGTATTAATGGCGAGACTCCTGAGGGAGCAGTGCCAGTCGAAGACCG	2349642	2349694	-37.3	0.00326378	1	0	1	RPMI	GGCTGAGACGGCACCCTAGGAAAGCGAAGCCATTCAATACGAAGTA&TACGTAGTATTAATGGCGAGACTCCTGAGGGAGCAGTGCCAGTCGAAGACCG	((((..(((((((((((((((.......((((((.(((((...(((&)))...))))))))))).....)))).)))).....)))).)))..)).)).
srn_3800_sprD,JKD6008scRNA300	scRNA	TTGCTCCCCTTCGGGCTAGT	2080884	2080904	tcaA	protein_coding	ACATATAACAATTGAAGAGGAACAGAATTGAGGTGAAAGTATGAAATCTTGCCCGAAGTGCGGACAAC	2508332	2508400	-21.4	0.00592975	1	0	1	RPMI	TTGCTCCCCTTCGGGCTAGT&TCTTGCCCGAAGTGCGGACAAC	(((.((((((((((((.((.&.)).)))))))).).)))))).
as_srn_4830_Sau6072	as_scRNA	GTGTTATATTGTTTATGGGAAGTAGGTAAGCATTTCGGTGCTTACCTTTT	2080944	2080994	as_INT_SAA6008_t55_SAA6008_t56	as_intergenic	ATGCGGGAGTATTTCAACTCTTAGAATACATTCCTTCCTGGAATGAGGTATAGGTG	2322329	2322385	-18.7	5.93513e-80	1	0	1	RPMI	GTTATATTGTTTATGGGAAGTAGGTAAGCATTTCGGTGCTTACCT&CGGGAGTATTTCAACTCTTAGAATACATTCCTTCCTGGAATGAGGTATAGG	.(((((((((((..((((((((..((((......(((((((.((.&.)))))))))......))))...))).))))).....))))..))))))).
INT_SAA6008_01973_srn_9570_scRNA305	intergenic	AACGAAAATGATTAACAATTAATGCACCAATCCCCACACTACTGCAATAGTGTGGGGATTTTTTCG	2096345	2096411	srn_9570_scRNA305	scRNA	CAATTTAGACGCAGAGAGGAGGTGCATTACTTTGCTAATCATTTTCGTTCACATCATAGCACCAGTCATCAGTGGCTGTG	2096481	2096561	-38	1.63239e-300	330	177	153	TSB, RPMI	AACGAAAATGATTAACAATTAATGCACCAATCCCCACACTACTGCA&CGCAGAGAGGAGGTGCATTACTTTGCTAATCATTTTCGTTC	((((((((((((((.(((.(((((((((..(((.....((.((((.&.)))))).))))))))))))..))).)))))))))))))).
srn_9570_scRNA305	scRNA	GTCATCAGTGGCTGTGCTGTTGCGTATTATACTTATTGGCTTAGTAAACGCAACAAA	2096440	2096497	srn_4830_Sau6072	scRNA	AATTTATGCAAAGTTTTCTTGGTGATGACACACCATTAGGTGAATTGGTTGATTGGATTAATCAA	2709039	2709104	-21.2	7.88295e-10	1	0	1	RPMI	GTCATCAGTGGCTGTGCTGTTGCGTATTATACTTA&AAAGTTTTCTTGGTGATGACACACCATTAGGTGAA	.((((((((((.((((.((((((.......((((.&.)))).......)))))).))))))))).))))).
as_SAA6008_01979	as_protein_coding	AGCGGTACCACCTGCAATATCAAAGGCGATCAT	2102397	2102430	betA	protein_coding	ATGGTGTTCATGATGAAAATGAAGGTGCAATCGAAGT	2799184	2799221	-16.7	0	5	0	5	RPMI	GCGGTACCACCTGCAATATCAAAGGCGATCAT&ATGGTGTTCATGATGAAAATGAAGGTGCAATCGA	.((((..(((((.((.(((((..(((.(((((&))))))))..)))))....)).)))))..)))).
INT_SAA6008_01981_srn_9390_scRNA306	intergenic	TAACGAAAAGTGCGATGTTGTTTGTACATCAAAAACCCCCACAGCCGTCCAAAGCTTTGTGGGGGTCTTCTTT	2104019	2104092	srn_9390_scRNA306	scRNA	TGTGCATGAAAGGAGGTGTGATGTACAAATGACTATTGCACTTTTCGTCGTAACAATTATCATTTGTCCAGTTTTGACTGGCATCATCGCAAATTATTTGTATGATC	2104106	2104213	-46.9	0	1231	571	660	TSB, RPMI	AACGAAAAGTGCGATGTTGTTTGTACATCAAAAACCCCCACAGCCG&TGTGCATGAAAGGAGGTGTGATGTACAAATGACTATTGCACTTTTCGTC	.(((((((((((((((((((((((((((((...(((.((.(((((.&.).)).))...)).))).))))))))))))))).)))))))))))))).
as_srn_9390_scRNA306	as_scRNA	AAGCTTTGTGGGGGTCTTCTTTTT	2104070	2104094	srn_4830_Sau6072	scRNA	ATTAATCAAGATAGCAATTTCCCTAGAGAAGTGAAGAGCCATAGTGAAATATTGTCATATTTTCGAACA	2709095	2709164	-12.1	2.54857e-56	1	1	0	TSB	AGCTTTGTGGGGGTCTTCTTT&CAAGATAGCAATTTCCCTAGAGAAGTG	.(((((.(((((((..((((.&.))))..)).....)))))..))))).
SAA6008_01992	protein_coding	TTTACACAGGAGTCTGGACTTGACTGAGTTTATGGAAGAAGTTTT	2111318	2111363	INT_SAA6008_01993_SAA6008_01994	intergenic	AAGGAAGTGAGTCAAGTCCAGACTCCT	2113252	2113279	-38.3	8.62616e-14	6	0	6	RPMI	CAGGAGTCTGGACTTGACTGAGTTTA&GGAAGTGAGTCAAGTCCAGACTCCT	.((((((((((((((((((.(.(((.&.))).).))))))))))))))))))
JKD6008scRNA309,srn_3830_sprF1	scRNA	TAAAAAGGGCAACATGCGCAAACATGTTACCCTAATGAGCCCGTTAAAAAGACGGTGGCTATTTTAGATTAAAGA	2119895	2119970	srn_3840_sprG1,JKD6008scRNA310	scRNA	AATCTAAAATAGCCACCGTCTTTTTAACGGGCTCATTAGGGTAACATGTTTGCGCATGTTGCCCTTTTT	2119896	2119965	-126.6	0.000114611	6	0	6	RPMI	TAAAAAGGGCAACATGCGCAAACATGTTACCCTAATGAGCCCGTTAAAAAGACGGTGGCTATTTTAGATTA&AATCTAAAATAGCCACCGTCTTTTTAACGGGCTCATTAGGGTAACATGTTTGCGCATGTTGCCCTTTTT	.(((((((((((((((((((((((((((((((((((((((((((((((((((((((((((((((((((((.&)))))))))))))))))))))))))))))))))))))))))))))))))))))))))))))))))))))
srn_3840_sprG1,JKD6008scRNA310	scRNA	AATCTAAAATAGCCACCGTCTTTTTAACGGGCTCATTAGGGTAACA	2119919	2119965	srn_4090_sprF3	scRNA	TACCCTAATGAGCCCGTTAAAA	2295479	2295501	-37.5	0.00298314	4	0	4	RPMI	TTTTTAACGGGCTCATTAGGGTAA&TACCCTAATGAGCCCGTTAAAA	.((((((((((((((((((((((.&))))))))))))))))))))))
srn_3840_sprG1,JKD6008scRNA310	scRNA	TAAAATAGCCACCGTCTTTTTAACGGGCTCA	2119930	2119961	JKD6008scRNA309,srn_3830_sprF1	scRNA	AAAGACGGTGGCTATTTTAGATTAAA	2119942	2119968	-29.5	0.000404313	5	5	0	TSB	TAAAATAGCCACCGTCTTTT&AAAGACGGTGGCTATTTTAG	(((((((((((((((((((.&))))))))))))))))))).
srn_3840_sprG1,JKD6008scRNA310	scRNA	TGGCTATCTGAGTATAAGGAGGTGGTGCCTATGGTGGCATTACTGAAATCTTTAGAAAGGAGACGCCT	2120116	2120184	agrB	protein_coding	TGCCACGTATCTTCAAAAGAGAAAT	2177298	2177323	-13.4	2.63456e-10	1	0	1	RPMI	AGGTGGTGCCTATGGTGGCAT&TGCCACGTATCTTCA	.((.(((((.....((((((.&))))))))))).)).
srn_3840_sprG1,JKD6008scRNA310	scRNA	GAGCAAGTTGGATAGATGGTGGCTATCTGAGTATAAGGAGGTGGTGCCTATGGTGGCATTACTG	2120139	2120203	as_INT_SAA6008_02313_modC	as_intergenic	TATTTGCCATTAAAGAGTTTAGAACGTATTTAAAATTGTAGAAGTGAATGCTTCTATCAGCATTTTAATGATG	2427732	2427805	-25.8	0.0468293	1	1	0	TSB	AGTTGGATAGATGGTGGCTATCTGAGTATAAGGAGGTGGTGCCTATGGTGGCAT&TTGCCATTAAAGAGTTTAGAACGTATTTAAAATTGTAGAAGTGAATGCTTCTATCAGCA	.(((.((((((...(.(((.(((((((.((((.(.((...((((.((((((((.&.)))))))).)).)).....)).).))))..))).))))))).).....))))))))).
SAA6008_02006	protein_coding	GGTGGTATTGTGCAACGTACTTGGAGAGGGAAACGTTCA	2123429	2123468	INT_sasF_SAA6008_02706	intergenic	ATTGAAACGGTTTCCCTCGATA	2849143	2849165	-16.9	0	2	2	0	TSB	AGAGGGAAACGTTCA&TTGAAACGGTTTCCCTCG	.((((((((((((((&.)))).)).)))))))).
INT_pemK_SAA6008_02056	intergenic	TATTGAGGGCTAAAGGTCCACCTATATTGA	2156787	2156817	rplN	protein_coding	AAAGTATTAGGTGGATCTGGTCGTAAAACAGC	2398302	2398334	-23.1	4.96675e-06	2	0	2	RPMI	GAGGGCTAAAGGTCCACCTATATTG&AAGTATTAGGTGGATCTGGTCGTA	.(.((((..(((((((((((((((.&.))))).)))))))))))))).).
INT_pemK_SAA6008_02056	intergenic	TTCGGCTCACTGACGTCTGTATT	2156825	2156848	agrB	protein_coding	AAGAGCCATTTGCCCAATTCATTCAATT	2177744	2177772	-10.1	0.00155352	1	0	1	RPMI	CGGCTCA&AGAGCCA	.(((((.&.))))).
srn_3910_RNAIII,hld	scRNA,protein_coding	AAAATGGATTATCGACACAGTGAAC	2176914	2176939	aldA	protein_coding	AAAATTAAAGATGCATTCTTAGCTGAATTAAAAGAACAATTTAGCCAAGTGCGTGTCGGTAATCCAAGAGAAGATGG	2268421	2268498	-23	9.75909e-12	9	9	0	TSB	ATGGATTATCGACACA&CGTGTCGGTAATCCAA	.((((((((((((((.&.)))))))))))))).
srn_3910_RNAIII,hld	scRNA,protein_coding	TAAGGAAGGAGTGATTTCAATGGCACAAGATATC	2176962	2176996	srn_4470_RsaX28	scRNA	ATTAGTACGATTGAAATCACTTCTTGTT	2533079	2533107	-24.9	0.0173136	1	0	1	RPMI	AAGGAAGGAGTGATTTCAATGGCACA&AGTACGATTGAAATCACTTCTTGTT	.((.((((((((((((((((.(.((.&.)).).)))))))))))))))).))
SAA6008_02076	protein_coding	AAGAGATGAAATATAAACGTAATCAAGAAGAAATTG	2178613	2178649	as_SAA6008_02076	as_protein_coding	TTTCTTCTTGATTACGTTTA	2178626	2178646	-26.1	6.94096e-07	2	0	2	RPMI	ATAAACGTAATCAAGAAGAAAT&TTTCTTCTTGATTACGTTTA	.((((((((((((((((((((.&))))))))))))))))))))
scrB	protein_coding	ATGATTTAAAGGATGAACATAAATGAGACGTCTATTTTCA	2181333	2181373	as_srn_4010_scRNA327	as_scRNA	AATAGACGTCTCATTTATGT	2181337	2181357	-28.5	0	1	0	1	RPMI	AACATAAATGAGACGTCTATTT&AATAGACGTCTCATTTATGT	.((((((((((((((((((((.&))))))))))))))))))))
as_INT_SAA6008_r12_SAA6008_r13	as_intergenic	ATTCGGAACATCTTCCTCAGAAGATGCGGAATAACGTGACATATTGTATTCAGTTTTGAATGTTTATTTAACATTCA	2209705	2209782	as_INT_SAA6008_r13_SAA6008_t53	as_intergenic	AATTTTAATGAACATTGAAAACTGAATGACAATATGTCAACGTTAATTCCAAAAACGTAACTATAAGTTACAAA	2211383	2211457	-47.2	2.44593e-10	10	6	4	TSB, RPMI	CGGAATAACGTGACATATTGTATTCAGTTTTGAATGTTTATTT&TAATGAACATTGAAAACTGAATGACAATATGTCAACGTTAATTCCA	.((((((((((((((((((((((((((((((.((((((((((.&.)))))))))).))))))))))).)))))))))).))))).)))).
as_INT_SAA6008_r12_SAA6008_r13	as_intergenic	ATTCGGAACATCTTCCTCAGAAGATGCGGAATAACGTGACATATTGTATTCA	2209730	2209782	srn_4160_Sau25	scRNA	GAATGACAATATGTCAACGTTAATTCCAAAAACGTAACTATTAGTTACAAAC	2329807	2329859	-27.6	1.18451e-06	4	0	4	RPMI	CGGAATAACGTGACATATTGTATTCA&GAATGACAATATGTCAACGTTAATTCCA	.((((((((((((((((((((((((.&))))).)))))))))).))))).)))).
as_INT_SAA6008_r13_SAA6008_t53	as_intergenic	TTAATGAACATTGAAAACTGAATGACAATATGTCAACGTTAATTCCAAAAACGTAACTATAAGTTACAA	2211384	2211453	as_INT_SAA6008_t82_SAA6008_r16	as_intergenic	ATTCGGAACATCTTCCTCAGAAGATGCGGAATAACGTGACATATTGTATTCAGTT	2328152	2328207	-33	3.88974e-13	10	6	4	TSB, RPMI	AAACTGAATGACAATATGTCAACGTTAATTCCA&CGGAATAACGTGACATATTGTATTCAGTT	.((((((((.((((((((((.(((((.(((((.&.))))))))))))))))))))))))))))
atpA	protein_coding	ATTTCAGCTTATGTACCAACAAACGTT	2254101	2254128	srn_4420_Teg25	scRNA	CGTAATGGTTTGAAGATAAGCAGGTAAAGCACA	2476957	2476990	-10.5	0.000522967	1	0	1	RPMI	AGCTTATGTACCAACAAACGT&CGTAATGGTTTGAAGATAAGCA	.((((((.(((((....(((.&)))..))))....).)))))).
atpC	protein_coding	TTTAGTTGAGGCATTACCTATCATCGGTGTAGTAATTGCATTCATGACATTTGCTGGTTAATTAACAGATAAAA	2256369	2256443	ureG	protein_coding	TTGGTGTTGAAACTGGTGGATGTCCTCATACTGCGATTCGTGAAGAT	2441439	2441486	-26.3	0.0457687	1	1	0	TSB	CCTATCATCGGTGTAGTAATTGCATTCATGACATTTGCTGGTTAATTAACAG&GTGTTGAAACTGGTGGATGTCCTCATACTGCGATTCGTGAAGA	.((.(((.((((((((((...........((((((((((((((..((((((.&.))))))))))))))))))))....)))))))..)))))))).
as_atpA_1	as_protein_coding	AATTACGCGTACAAATGATAGCAAGTAGAAAAACAAG	2257233	2257270	atpA_1	protein_coding	TGTTTTTCTACTTGCTATCA	2257248	2257268	-29.4	0	2	0	2	RPMI	ATGATAGCAAGTAGAAAAACAA&TGTTTTTCTACTTGCTATCA	.((((((((((((((((((((.&))))))))))))))))))))
as_atpI	as_protein_coding	CAATGATTAATCCTAAGATAAATGCATGGTGTGTATAAA	2257622	2257661	atpI	protein_coding	ATACACACCATGCATTT	2257641	2257658	-26	0.000329111	1	0	1	RPMI	TAAATGCATGGTGTGTATA&ATACACACCATGCATTT	.(((((((((((((((((.&)))))))))))))))))
mnaA	protein_coding	ATAACCAAGTGCCGATTGGACACGTTGAAGCAGGGCTTAGA	2258668	2258709	as_mnaA	as_protein_coding	AGCCCTGCTTCAACGTGTCCAATCG	2258672	2258697	-49.6	0	1	0	1	RPMI	CCGATTGGACACGTTGAAGCAGGGCTT&AGCCCTGCTTCAACGTGTCCAATCG	.(((((((((((((((((((((((((.&)))))))))))))))))))))))))
glyA	protein_coding	TATAAAAAAGACATAGATAAAACA	2260206	2260230	SAA6008_01627	protein_coding	AAGTTTTTTTGAAAGAAGGGGAGATTTTATGTCTTAT	2260944	2260981	-10.7	0.00810847	1	1	0	TSB	AAAGACATAGAT&TTTTATGTCTTA	.((((((((((.&.)))))))))).
aldA	protein_coding	AATCTGGTTTAGGTCGTGAATGGGGCGATTATGGTATTGAAGAGTT	2267974	2268020	aldA	protein_coding	AATCACCATATATCGTCCTAGATGA	2268595	2268620	-20.8	0.0325714	1	0	1	RPMI	GTCGTGAATGGGGCGATTATGGTA&CACCATATATCGTCCTAGATGA	.((((...(((((((((((((((.&.)))))).))))))))).))))
as_fbaA	as_protein_coding	ATGGTCTAAATGGATTGCTACAGGAATAGTGATGTTTAAGT	2272354	2272395	fbaA	protein_coding	TAAACATCACTATTCCTGTAGCA	2272369	2272392	-37.5	0	1	0	1	RPMI	TTGCTACAGGAATAGTGATGTTTAA&TAAACATCACTATTCCTGTAGCA	.(((((((((((((((((((((((.&)))))))))))))))))))))))
fbaA	protein_coding	GTTATGCGGTAGGTCAATA	2272544	2272563	SAA6008_02340	protein_coding	CTGGACCTAATCGCAAAGAAGAAAAAGAACGAGAAA	2453495	2453531	-15.9	0.00509891	2	0	2	RPMI	ATGCGGTAGGTCA&GGACCTAATCGCAA	.(((((((((((.&.)))))).))))).
srn_4010_scRNA327	scRNA	ACTTACCGTTTCCATACTGCT	2275197	2275218	as_INT_ctrA_srn_4010_scRNA327,as_srn_4010_scRNA327	as_intergenic,as_scRNA	AGCAGTATGGAAACGGT	2275201	2275218	-29.1	0	2	0	2	RPMI	TACCGTTTCCATACTGCT&AGCAGTATGGAAACGGT	.(((((((((((((((((&)))))))))))))))))
as_SAA6008_02180	as_protein_coding	TTGTACGTGTGCGTATAA	2288791	2288809	SAA6008_02180	protein_coding	AATTTGAACCTGGAAACCAATATACGATTTATACGCACACGT	2288795	2288837	-21.1	1.00089e-11	2	0	2	RPMI	TACGTGTGCGTATAA&TTTATACGCACACGT	.((((((((((((((&.))))))))))))))
manA1	protein_coding	AGAGTCTAGAGAAGAAGTTGCGAATCATGTTCAACACGGAACGAT	2290719	2290764	rplO	protein_coding	AATCGTGTTGGACGTGGTGTTGCGACAGG	2394713	2394742	-31.7	0.0287777	2	0	2	RPMI	AGTTGCGAATCATGTTCAACACGG&TCGTGTTGGACGTGGTGTTGCGACA	.((((((((((((((((((((((.&.))))))))))))))).))))))).
SAA6008_02186	protein_coding	ATCATATGCAGATAGTACACACCTGATTGGTATTGCTATTACAACTC	2294442	2294489	as_SAA6008_02186	as_protein_coding	TGTAATAGCAATACCAATCAG	2294464	2294485	-32.5	7.27104e-08	2	0	2	RPMI	CCTGATTGGTATTGCTATTACAA&TGTAATAGCAATACCAATCAG	.(((((((((((((((((((((.&)))))))))))))))))))))
bglG	protein_coding	AAATGATTGTTGGCCTGATTTGATTTTTCCAGAGAGTGAAATTGCTTTTAT	2305710	2305761	SAA6008_02224	protein_coding	ATATCATGGCTAACAATCATA	2352303	2352324	-22.9	6.7655e-06	3	0	3	RPMI	AATGATTGTTGGCCTGATT&TATCATGGCTAACAATCATA	.(((((((((((((((((.&.)))).))))))))))))).
glmM	protein_coding	CAAATAGCTGATGTGGTTCAAGATAAAATGGGATTAGATAA	2316299	2316340	glmM	protein_coding	AAAAACACCCACGTGTACTTGTAGGTCGCGATAC	2317499	2317533	-13	1.41985e-05	2	0	2	RPMI	AGCTGATGTGGTTCAAGATAAAATGGGA&ACCCACGTGTACTTGTAGGTCGCG	.((.(((.((...(((((((...((((.&.))))..))).)))))).))))).
as_INT_SAA6008_t82_SAA6008_r16	as_intergenic	ATTCGGAACATCTTCCTCAGAAGATGCGGAATAACGTGACATATTGTATTCAGTT	2328152	2328207	srn_4160_Sau25	scRNA	CATTGAAAACTGAATGACAATATGTCAACGTTAATTCCAAAAACG	2329825	2329870	-33	5.76347e-07	8	5	3	TSB, RPMI	CGGAATAACGTGACATATTGTATTCAGTT&AAACTGAATGACAATATGTCAACGTTAATTCCA	.((((((((((((((((((((((((((((&.))))))))).)))))))))).))))).)))).
SAA6008_02223	protein_coding	TCTGATGAAGTTGTTGAAAAAATTGCTGGTATCGCTGCACG	2351844	2351885	SAA6008_02406	protein_coding	TAATAGTGCAAACGATAACCAGCAAC	2522309	2522335	-23.7	0.000661969	3	0	3	RPMI	ATTGCTGGTATCGCTGCACG&AGTGCAAACGATAACCAGCAAC	.((((((((((((.(((((.&.)))))..))))).))))))).
SAA6008_02225	protein_coding	GGCATTCGATACGGTTGCAAAATATGATCAAGTAAGACAACCAAATGTAGTTGCGAAACTATATAAC	2352520	2352587	isaB	protein_coding	TTGGTTTGTTGTTGATCAT	2834837	2834856	-14.7	0.0417186	1	0	1	RPMI	TATGATCAAGTAAGACAACCAAA&TTGGTTTGTTGTTGATCAT	.((((((((.(((.(.((((((.&))))))).)))))))))))
SAA6008_02225	protein_coding	TATGATCAAGTAAGACAACCAAA	2352542	2352565	as_vraD	as_protein_coding	TAATAAGGTTGTCTTACCTGATCCAGAAGGCCCCATA	2908975	2909012	-24.6	0	2	0	2	RPMI	TGATCAAGTAAGACAACCA&AGGTTGTCTTACCTGATCC	.(((((.(((((((((((.&.))))))))))).))))).
rpsI	protein_coding	AGGCCGTCGTAAAAACTCAGTAGCACGTGTACGTTTAGTACCAGGTGAAGGTAACATCACAGTTA	2385037	2385102	isaA	protein_coding	AAGTTCAGTGAGATTAAGCAATGGTAATACTGCAGGTGCTACTGGTTCATC	2742212	2742263	-35.7	0.0160486	1	1	0	TSB	AAACTCAGTAGCACGTGTACGTTTAGTACCAGGTGAAGGTAACATCACA&AGTGAGATTAAGCAATGGTAATACTGCAGGTGCTACTGGTTC	.(((.(((((((((.((((.((....(((((..((....(((..((((.&.))))..)))..)).)))))..)))))).)))))))))))).
SAA6008_02257	protein_coding	AAAGGTGGATATGTATTAGTTGAATGGCATGGCATCACGATTGAA	2387130	2387175	nreB	protein_coding	AAAAAGTGATGCCATTTA	2546728	2546746	-17.2	1.43242e-05	2	0	2	RPMI	CATGGCATCACG&AGTGATGCCATT	.((((((((((.&.)))))))))).
rplQ	protein_coding	ACACTCGTATCCTTAAACAAGGCCCTCGTCGCGGTGACGGTGCTGAAT	2389655	2389703	rpsM	protein_coding	CCGTGGTATCCGTCACCGTCGTGGTTT	2391531	2391558	-27.3	0.000393494	4	0	4	RPMI	AAGGCCCTCGTCGCGGTGACGGTGCTG&TGGTATCCGTCACCGTCGTGGTTT	.(((((..((..((((((((((((((.&.)))).)))))))))))).)))))
infA	protein_coding	AGTAGAATTAGAAAATGGTCATGAGATTTTAGC	2392100	2392133	as_infA	as_protein_coding	GCTAAAATCTCATGACCAT	2392100	2392119	-29.6	0	5	0	5	RPMI	AATGGTCATGAGATTTTAGC&GCTAAAATCTCATGACCAT	.(((((((((((((((((((&)))))))))))))))))))
rplO	protein_coding	AATCGTGTTGGACGTGGTGTTGCGA	2394717	2394742	SAA6008_02536	protein_coding	GAGCCGGAAACACCAACACCACCGACACCAGAAGT	2659818	2659853	-21.4	0.006692	1	0	1	RPMI	CGTGTTGGACGTGGTGTTGC&CCAACACCACCGACACC	.(((((((...((((((((.&.))))))))))))))).
rpsE	protein_coding	TGTTGAAGGTACAACTCCACACACAATTACTGGCCGTTACGGTTCAGGAAGC	2395224	2395276	SAA6008_02344	protein_coding	ATTGTGGTGTGGGTTGTTCATTTGAAGTTT	2459316	2459346	-20.6	0.0134308	1	1	0	TSB	GTTGAAGGTACAACTCCACACACAATT&ATTGTGGTGTGGGTTGTTCATTTGAA	.(((((...(((((.(((((((((((.&)))))).))))))))))...))))).
rpsH	protein_coding	ATCAACTTCTGAAGGTGTAATCACTGACAAAGAAGCAAGAAAACG	2396511	2396556	as_rpsH	as_protein_coding	TTCTTGCTTCTTTGTCAGTGATTACACCTTCAGAAGTTG	2396515	2396554	-68.3	0	1	0	1	RPMI	TCAACTTCTGAAGGTGTAATCACTGACAAAGAAGCAAGAAA&TTCTTGCTTCTTTGTCAGTGATTACACCTTCAGAAGTTG	.(((((((((((((((((((((((((((((((((((((((.&)))))))))))))))))))))))))))))))))))))))
as_ureC	as_protein_coding	ATGCGATGTGCTACTTG	2439517	2439534	ureC	protein_coding	CAAGTAGCACATCGCATGAAAGAACAACGTGGTC	2439517	2439551	-29.1	0	1	0	1	RPMI	ATGCGATGTGCTACTTG&CAAGTAGCACATCGCATG	(((((((((((((((((&))))))))))))))))).
cobI	protein_coding	GGCATTATTATTGGCAACGGTATTAT	2529343	2529369	cobI	protein_coding	TGTGCCGTTGCCAATTGATGACCATAGTTATATATCTTGGATTATTGTGGTAGGTATTTC	2529885	2529945	-28.8	1.74006e-08	2	0	2	RPMI	GGCATTATTATTGGCAACGGTATT&TGTGCCGTTGCCAATTGATGACCA	(((((((..((((((((((((((.&.))))))))))))))))))).)).
nasF	protein_coding	ATCATTCGTCGCAATATGATTACTATGATGCATT	2554388	2554422	nasF	protein_coding	AGCGATATTTGGTCGTGTGCAAGAAGAAGTCGACACACTAAATGAACATCATATTGCGTTTGAAA	2554944	2555009	-18	0.00510359	1	0	1	RPMI	ATTCGTCGCAATATGATTACTATGATG&GGTCGTGTGCAAGAAGAAGTCGACACACTAAATGAACATCATATTGCGTTTGAAA	.((((.((((((((((((((.(((((.&.))))))))............................)))))))))))..)))).
nirB	protein_coding	ATTTGAACGCATTATGGATGCTAAAAAAGCAGTCGAAGCTGAACCTTGGGAAGCAATAACTAGCAATGCGCAAGCACGT	2555628	2555707	mvaS	protein_coding	AGGTGCTGGCGCAGTTGCGATGGTTATTGCAC	2713650	2713682	-34.3	1.24332e-16	7	0	7	RPMI	AGCAATAACTAGCAATGCGCAAGCACG&GGTGCTGGCGCAGTTGCGATGGTTATTGCA	.(((((((((((((((((((.(((((.&.))))).))))).))))..)))))))))).
sbi	protein_coding	AAAAGAAAGGGAATACACATGAAAAATAAATATATCTCGAAGTTGCTAGTTGGG	2573791	2573845	as_sbi	as_protein_coding	CAACTAGCAACTTCGAGAT	2573824	2573843	-32	0	1	0	1	RPMI	TATCTCGAAGTTGCTAGTTGG&CAACTAGCAACTTCGAGAT	.(((((((((((((((((((.&)))))))))))))))))))
as_srn_4830_Sau6072,as_INT_srn_4830_Sau6072_SAA6008_02581	as_scRNA,as_intergenic	AAATGTAGCAATAACATTAAAAATAGCGCCCTGCAATCAGAGCG	2709281	2709325	srn_4830_Sau6072,INT_srn_4830_Sau6072_SAA6008_02581	scRNA,intergenic	TCTGATTGCAGGGCGCTAT	2709284	2709303	-37	0.00254931	1	0	1	RPMI	AATAGCGCCCTGCAATCAGAG&TCTGATTGCAGGGCGCTAT	.(((((((((((((((((((.&)))))))))))))))))))
as_INT_SAA6008_02581_SAA6008_02582	as_intergenic	CAGGAAATTGAAGCGTTCGTGATAGAAGTTTTTTG	2710067	2710102	as_INT_srn_9510_scRNA390_mvaA	as_intergenic	AAAAATAAAAACTTCTATCACACGCATAC	2711559	2711588	-24.5	1.12719e-12	3	3	0	TSB	AGCGTTCGTGATAGAAGTTTTTT&TAAAAACTTCTATCACACGCA	.((((..(((((((((((((((.&.))))))))))))))))))).
as_isaA	as_protein_coding	ATGAAGTAGTGTAGTCTGCACCTGCAACGTTTGAGAAAC	2742375	2742414	isaA	protein_coding	AAACTGCTGGTTTCTCAAACGTTGCAGGTGCAGAC	2742388	2742423	-48.1	0	4	0	4	RPMI	AGTCTGCACCTGCAACGTTTGAGAAAC&GGTTTCTCAAACGTTGCAGGTGCAGAC	.((((((((((((((((((((((((((&.))))))))))))))))))))))))))
acsA2	protein_coding	CATGTAGATGATGATGGTTATTTCTGGTTTGAAGGACGTCGAGATG	2796504	2796550	as_acsA2	as_protein_coding	ACCAGAAATAACCATCATCATCTACATGAGC	2796522	2796553	-47	0	7	0	2	RPMI	CATGTAGATGATGATGGTTATTTCTGGTT&ACCAGAAATAACCATCATCATCTACATGA	((((((((((((((((((((((((((((.&)))))))))))))))))))))))))))).
as_SAA6008_02684	as_protein_coding	CAATCGTTAATGACAAGTTAAAT	2819222	2819245	SAA6008_02684	protein_coding	ATTTAACTTGTCATTAAC	2819227	2819245	-21.2	0	7	0	7	RPMI	CGTTAATGACAAGTTAAAT&ATTTAACTTGTCATTAAC	.((((((((((((((((((&))))))))))))))))))
slyA	protein_coding	AGAGACTGATCGACGTGTCAAAAAATTATATTCGACGGATAAAG	2821838	2821882	as_slyA	as_protein_coding	TATCCGTCGAATATAATTTTTTGACA	2821841	2821867	-36.8	0	2	2	0	TSB	GTGTCAAAAAATTATATTCGACGGATAA&TATCCGTCGAATATAATTTTTTGACA	.((((((((((((((((((((((((((.&))))))))))))))))))))))))))
SAA6008_02704	protein_coding	AAGGTATAGCGAGTAGTGTACCTAGAATAAAGAATAT	2847046	2847083	as_SAA6008_02704	as_protein_coding	ATTCTAGGTACACTACT	2847055	2847072	-26.9	0	1	0	1	RPMI	GAGTAGTGTACCTAGAATA&ATTCTAGGTACACTACT	.(((((((((((((((((.&)))))))))))))))))
as_SAA6008_02717	as_protein_coding	CTTCGTTTTGAGACATTGCGTTTATAACAGCATGAAGTTCCGTTTC	2867998	2868044	SAA6008_02750	protein_coding	CTTCATGCTGGTAAAATTGAAGAGATGTCTCGT	2898847	2898880	-26.9	0	1	0	1	RPMI	TTGAGACATTGCGTTTATAACAGCATGAAGT&CTTCATGCTGGTAAAATTGAAGAGATGTCTCGT	.(((((((((...((((...((((((((((.&)))))))))).......))))..))))))))).

## Sheet: bfsRNA-targets
Supplementary Table 3. JKD6009 bfsRNA interactions identified in this study. See Supplementary Data for an explanation of what the columns mean.
name	rna_class	firstseq	start	end	name.1	rna_class.1	start.1	end.1	MFE	bh_adj_p_value	hyb_count	TSB_hybs	RPMI_hybs	condition	intermolecular base-pairs	intermolecular structure	secondseq
SAA6008_09903	protein_coding	AATTCACTGGTAAATAAGATTTCATAACAAACAAAGGAGGTCTTTCACATGGGTATCATTGCAGGAATCATTAAATTCATTAAAGGATTAATTGAGAAATTCACTGGT	489718	489826	srn_2130_rsaE,JKD6008scRNA183	scRNA	1015246	1015329	-29.8	0.0001297	15	15	0	TSB	AGATTTCATAACAAACAAAGGAGGTCTTTCACATGGGTATCATTGCAGGAATCATTAAATTCATTAAAGGA&CCCTTTGTTTGAAGTGAAAAATTTCTCCCATCCCCTTTGTTTAGCGTCGTGTATTCA	.((...(((.(((((((((((.((........(((((.........((((((..((...((((.((((((.&.))))))..))))...))..))))))))))))))))))))))...)).)))...)).	TGAAATTAATCACATAACAAACATACCCCTTTGTTTGAAGTGAAAAATTTCTCCCATCCCCTTTGTTTAGCGTCGTGTATTCA
srn_2130_rsaE,JKD6008scRNA183	scRNA	TTCTCCCATCCCCTTTGTTTAGCGTCGTGT	1015294	1015324	purK	protein_coding	1087416	1087442	-23.8	6.02e-06	4	4	0	TSB	ATCCCCTTTGTTTAGCGTCG&GTACGCTAAATTTGAGGGGAG	.(((((((.((((((((((.&).)))))))))..))))))).	GTACGCTAAATTTGAGGGGAGTAATT
srn_2130_rsaE,JKD6008scRNA183	scRNA	CACATAACAAACATACCCCTTTGTTTGAAGTGAAAAATTTCTCCCATCCCCTTTGTTTAGCGTCGTGTATTCA	1015256	1015329	purH	protein_coding	1094929	1094993	-17.9	1.25e-27	13	13	0	TSB	TTTGTTTGAAGTGAAAAATTTCTCCCATCCCCTTTGTTTAGCGTCGTGTATTCA&GTGAGAACTTCGAATGCTAAGCACACGATTGCAGG	.((((.....(((.....................((((((((((((.((.((((&.)))).))..))).))))))))))))....)))).	GAGAAAATCCACAACAATCAGCGTATTTTGTGAGAACTTCGAATGCTAAGCACACGATTGCAGG
srn_2130_rsaE,JKD6008scRNA183	scRNA	TTAATCACATAACAAACATACCCCTTTGTTTGAAGTGAAAAATTTCTCCCATCCCCTTTGTTTAGCGTCGTGTATTC	1015251	1015328	SAA6008_01128	protein_coding	1194966	1195020	-29.9	3.77e-15	24	24	0	TSB	CTTTGTTTGAAGTGAAAAATTTCTCCCATCCCCTTTGT&TCAAAGGTGAGGGAGAGATTTAAATGACTGGACTAGCAGAA	.((((((...(((.(.(((((((((((.((.((((((.&.)))))).)))))))))))))...).))).....)))))).	TATTTCAAAGGTGAGGGAGAGATTTAAATGACTGGACTAGCAGAAGCAATCGCA
srn_2130_rsaE,JKD6008scRNA183	scRNA	CTCCCATCCCCTTTGTTTAGCGTCGTGTATTCA	1015296	1015329	INT_glnA_SAA6008_01264	intergenic	1350477	1350499	-23.3	0.0485047	1	1	0	TSB	CTCCCATCCCCTTTGTTTAGCGT&CGCTAAACAATGATGGGAA	.(((((((....((((((((((.&)))))))))).))))))).	CGCTAAACAATGATGGGAAATC
SAA6008_00814	protein_coding	GAGTACAGAATTTTAAAGGAGTGAGTGTTTATGGATAATCATAATCAATGTAATTATGTGAATCCAC	886334	886401	as_INT_srn_2740_Teg108_SAA6008_01269	as_intergenic	1355608	1355645	-24	0	6	6	0	TSB	ACAGAATTTTAAAGGAGTGAGTGTTTATGG&ACATAACAACTCACTCCTTGTATAGTGGTGA	.((..(((...(((((((((((..(((((.&.)))))..)))))))))))....)))..)).	ACATAACAACTCACTCCTTGTATAGTGGTGAAGAAAG
srn_1510_rsaA	scRNA	TTGAGGTTAACGTTTATATGTAGTGATAGTAGTTAAAGTTCTCCCAAGGAAGA	656406	656459	rpmG_1	protein_coding	1380451	1380515	-31.1	0.0349199	11	11	0	TSB	TTGAGGTTAACGTTTATATGTAGTGATAGTAGTTAAAGTTCTCCCAA&ATGTGGCGATCGTAACTATATCACTACTAAAAATAAACGTAATAATCCTGAGC	((.((((((((((((((..((((((((.(((((((..(.((.((((.&.)).)).)).).))))))))))))))).....))))))))..))).))).)).	GAATGTGGCGATCGTAACTATATCACTACTAAAAATAAACGTAATAATCCTGAGCGTATTGAAA
SAA6008_09902	protein_coding	CAAAGGAGGTCTTTCACATGGGTATCATTGCAGGAATCA	489756	489795	INT_srn_3820_SprX_SAA6008_01954	intergenic	2080172	2080197	-24.1	3.68e-14	8	8	0	TSB	TGGGTATCATTGCAGGAA&TCCTGCAATTGATATCCT	.((((((((((((((((.&))))))))).))))))).	TCCTGCAATTGATATCCTTTTTGCC
srn_1510_rsaA	scRNA	GAGTAGCGACTGTATAATTTCTATTGAGGTTAACGTTTATATGTAGTGATAGTAGTTAAAGTTCTCCCAAGGAAGACTACTCGGGTACACTTTGCT	656383	656479	INT_srn_3820_SprX_SAA6008_01954	intergenic	2080209	2080253	-33.6	4.09e-09	7	7	0	TSB	AGTAGCGACTGTATAATTTCTATTGAGGTTAACGTTTATATGT&CATATATCTCAACAACATAGAAATATTACAGTCGCTACA	.((((((((((((..((((((((((((((........(((((.&))))))))))).....))))))))..)))))))))))).	CATATATCTCAACAACATAGAAATATTACAGTCGCTACACCGCA
srn_1510_rsaA	scRNA	GAGTAGCGACTGTATAATTTCTATTGAGGTTAACGTTTATATGTAGTGATAGTAGTTAAAGTTCTCCCAAGGAAGACTACTCGGGTACACTTTGCT	656383	656479	INT_srn_3820_SprX_SAA6008_01954	intergenic	2080209	2080253	-33.6	4.09e-09	7	7	0	TSB	AGTAGCGACTGTATAATTTCTATTGAGGTTAACGTTTATATGT&CATATATCTCAACAACATAGAAATATTACAGTCGCTACA	.((((((((((((..((((((((((((((........(((((.&))))))))))).....))))))))..)))))))))))).	CATATATCTCAACAACATAGAAATATTACAGTCGCTACACCGCA
SAA6008_01712	protein_coding	ATAGTCGTCCGAGGGGAAAATTCCGTTTTCCTATGAGCGTAGCTTATGAAAATGAAAATGTTGAACAATCTGCAGAT	1843272	1843349	srn_3810_Teg124,srn_3880_Teg124	scRNA	2080724	2080769	-39.5	3.41e-05	2	2	0	TSB	CGTCCGAGGGGAAAATTCCGTTTTCCTATGAGCGTAGCTTATGAAAATGAAAATGTTGAACAA&GTGTTCAAATTTTCATCTATTCATAAGCTAGCCTTCGGGCT	.(((((((((........................(((((((((((.((((((((.(((((((.&.)))))))))))))))...))))))))))).))))))))).	ATGTGTTCAAATTTTCATCTATTCATAAGCTAGCCTTCGGGCTAG
INT_SAA6008_01066_SAA6008_01067,SAA6008_01067	intergenic,protein_coding	ATAGAGGGGGAGCGTGTCATGGCGAAACAAGCAACAATGAAAAATGCA	1132951	1132999	srn_3800_sprD,JKD6008scRNA300	scRNA	2080859	2080902	-29.2	1.59e-09	5	5	0	TSB	AGAGGGGGAGCGTGTCATGGCGAAACAAGCAACAATGAAAAATGCA&AGCGCCTTTCATTTTTTATGTATTGCTCCCCTTCG	.(((((((((((...(((((.............(((((((..(((.&.)))..)))))))..)))))...))))))))))).	AGGAGCGCCTTTCATTTTTTATGTATTGCTCCCCTTCGGGCTA
ilvE	protein_coding	TTGAAAGAGATTGGATTCCTGAAGGGGAAGGT	619009	619041	srn_3800_sprD,JKD6008scRNA300	scRNA	2080882	2080902	-21.4	2.65e-05	2	2	0	TSB	TCCTGAAGGGGAA&CTCCCCTTCGGGC	.(((((((((((.&.))))))))))).	TATTGCTCCCCTTCGGGCTA
srn_1510_rsaA	scRNA	AGTGATAGTAGTTAAAGTTCTCCCAAGGAAGACTACTCGGGTACACTTTGCTATGAGCAAAGTGTACTTTGTTA	656427	656501	INT_pemK_SAA6008_02056	intergenic	2156817	2156845	-13.5	2.74e-69	1	1	0	TSB	AAGACTACTCGGGTACACTTTGCTATGAGCAAAGTG&AGCTTTCGGCTCACTGACGTCTG	.((((...((((.............((((((((((.&.)))))..))))))))).)))).	TTTGAGCTTTCGGCTCACTGACGTCTGT
SAA6008_00881	protein_coding	GGAGGTTTCTAGTTATGGCAATGATTAAGATGAGTCCAGAGGAAATCAGAG	302583	302634	srn_3910_RNAIII,JKD6008scRNA317	scRNA	2176743	2176767	-24.2	2.39e-09	1	1	0	TSB	TTATGGCAATGATTAAGATGAGTCCAGAGGAAATC&AGTTTCCTTGGACTCAGTGCTATG	.(((((((..........((((((((.(((((((.&.))))))))))))))).)))))))	AGTTTCCTTGGACTCAGTGCTATG
srn_1070_Sau41,SAA6008_09900	scRNA	AGGAGGACAAAACGATGGCTATTGTA	489517	489543	srn_3910_RNAIII,JKD6008scRNA317	scRNA	2176743	2176775	-10.5	6.68e-34	1	1	0	TSB	GGAGGACAAAACGATGGCTA&GAGTTAGTTTCCTTGGACTCA	.(((..(((.....(((((.&.)))))......)))..))).	GTAGAGTTAGTTTCCTTGGACTCAGTGCTATG
dltA	protein_coding	AGAAACCGATGATTTTATTCGGTCACATGTCACCATATATGATTGTTGGGATGATTGGTGCCATTA	937599	937665	srn_3910_RNAIII,hld	scRNA,protein_coding	2176913	2176939	-12.4	5.51e-08	9	9	0	TSB	ATGATTGTTGGGATGATTGGTG&AATGGATTATCGACACAGTGAA	.(.(((((...(((((((.((.&.)).)))))))...))))).).	AAAATGGATTATCGACACAGTGAACA
dltD	protein_coding	AAGAATACTTGAAATCTTATGCTAAAAACCCTAAAGAAACT	940914	940955	srn_3910_RNAIII,hld	scRNA,protein_coding	2176956	2176995	-13.6	0.00021643	2	2	0	TSB	TTGAAATCTTATGCTAAAAACCCTA&AAGGAGTGATTTCAATGGCACAAGATATCAT	.(((.(((((.(((((...(((((.&.))).))........))))).))))).))).	AAGGAAGGAGTGATTTCAATGGCACAAGATATCATTTCA
srn_3910_RNAIII,hld	scRNA,protein_coding	AAAATGGATTATCGACACAGTGAAC	2176914	2176939	aldA	protein_coding	2268421	2268498	-23	9.76e-12	9	9	0	TSB	ATGGATTATCGACACA&CGTGTCGGTAATCCAA	.((((((((((((((.&.)))))))))))))).	AAAATTAAAGATGCATTCTTAGCTGAATTAAAAGAACAATTTAGCCAAGTGCGTGTCGGTAATCCAAGAGAAGATGG
srn_1640_rsaD,JKD6008scRNA138	scRNA	AGTCCTTACTGTCATATGTACAATAATATTCATTTCCCATAAAAGCCAAGTGTATTAC	721033	721091	SAA6008_02570	protein_coding	2698282	2698327	-32.3	4.67e-11	4	4	0	TSB	CTGTCATATGTACAATAATATTCATTTCCCATAAAAGCCA&AGGTTTTTGGGAAATGGATATTCTGTTAGGTGTAGGCAC	.((((((((.((((..(((((((((((((((..((((((.&.))))))))))))))))))))).))).).)))).)))).	AGAGAGAGGTTTTTGGGAAATGGATATTCTGTTAGGTGTAGGCAC
as_INT_SAA6008_02581_SAA6008_02582	as_intergenic	CAGGAAATTGAAGCGTTCGTGATAGAAGTTTTTTG	2710067	2710102	as_INT_srn_9510_scRNA390_mvaA	as_intergenic	2711559	2711588	-24.5	1.13e-12	3	3	0	TSB	AGCGTTCGTGATAGAAGTTTTTT&TAAAAACTTCTATCACACGCA	.((((..(((((((((((((((.&.))))))))))))))))))).	AAAAATAAAAACTTCTATCACACGCATAC
srn_1910_rsaH,JKD6008scRNA162	scRNA	AAAGTATGTGTAAAACGCTGCATGATACAAACGAAGGTA	856239	856278	as_srn_1910_rsaH	as_scRNA	856240	856296	-64.2	1.05e-05	4	0	4	RPMI	AAAGTATGTGTAAAACGCTGCATGATACAAACGAAGGTA&TTACCTTCGTTTGTATCATGCAGCGTTTTACACATACTT	.((((((((((((((((((((((((((((((((((((((&.))))))))))))))))))))))))))))))))))))))	TAAAGGGAGTCAAATTTTTACCTTCGTTTGTATCATGCAGCGTTTTACACATACTT
srn_1910_rsaH,JKD6008scRNA162	scRNA	AAAGTATGTGTAAAACGCTGCATGATACAAACGAAGGTA	856239	856278	as_srn_1910_rsaH	as_scRNA	856240	856296	-64.2	1.05e-05	4	0	4	RPMI	AAAGTATGTGTAAAACGCTGCATGATACAAACGAAGGTA&TTACCTTCGTTTGTATCATGCAGCGTTTTACACATACTT	.((((((((((((((((((((((((((((((((((((((&.))))))))))))))))))))))))))))))))))))))	TAAAGGGAGTCAAATTTTTACCTTCGTTTGTATCATGCAGCGTTTTACACATACTT
INT_SAA6008_00419_srn_0960_Teg147	intergenic	TCTTTCCTTTTACGACT	458006	458023	SAA6008_00786	protein_coding	858013	858046	-10.7	0	1	0	1	RPMI	TCTTTCCTTTTACGACT&AGGAGGTAGTAGTGAAAGAC	((((((((.((((..((&.))..)))).)).)))))).	TAAATATAAGGAGGAGGTAGTAGTGAAAGACTT
SAA6008_00662	protein_coding	ATAAAGGGGATGGTTTCGTGAATA	721373	721397	srn_2130_rsaE,JKD6008scRNA183	scRNA	1015270	1015338	-21.6	6.44e-07	3	0	3	RPMI	ATAAAGGGGATGGT&CCCATCCCCTTTGTT	(((((((((((((.&.))))))))))))).	ACCCCTTTGTTTGAAGTGAAAAATTTCTCCCATCCCCTTTGTTTAGCGTCGTGTATTCAGACACGACG
opp3B	protein_coding	TAGAGGAGGGGATTAGATGGGGAAATATA	997863	997892	srn_2130_rsaE,JKD6008scRNA183	scRNA	1015273	1015316	-24.6	3.21e-07	4	0	4	RPMI	TAGAGGAGGGGATTAGATGGGGAAATA&AATTTCTCCCATCCCCTTTGTTTAG	((((.((((((....(((((((((((.&.))))).)))))))))))).)))).	CCTTTGTTTGAAGTGAAAAATTTCTCCCATCCCCTTTGTTTAG
lepB	protein_coding	TTAACAAAGGGGATCGTGTTA	971082	971103	srn_2130_rsaE,JKD6008scRNA183	scRNA	1015274	1015346	-18.5	1.85e-05	3	0	3	RPMI	TAACAAAGGGGATC&CATCCCCTTTGTTT	.((((((((((((.&.)))))))))))).	CTTTGTTTGAAGTGAAAAATTTCTCCCATCCCCTTTGTTTAGCGTCGTGTATTCAGACACGACGTTTTTTTA
srn_2130_rsaE,JKD6008scRNA183	scRNA	CTTTGTTTGAAGTGAAAAATTTCTCCCATCCCCTTTGTTTAGCGTCG	1015274	1015321	SAA6008_00989	protein_coding	1052098	1052128	-22.5	9.33e-06	3	0	3	RPMI	GTGAAAAATTTCTCCCATCCCCTTTGTTTAGCGTC&TGCGCTATGGAAAAGGGGATTTTCA	.(((((..........(((((((((...((((((.&.))))))....))))))))))))))	AGAGGTGCGCTATGGAAAAGGGGATTTTCA
srn_1590_rsaC	scRNA	ATGGTTTCCTCCCCCCATAGATCCTTAAGCCACACTCATCCGATGTCATATGAGTGT	705197	705254	SAA6008_01067	protein_coding	1132954	1132973	-16.7	0.0185497	1	0	1	RPMI	ATGGTTTCCTCCCCCCA&GAGGGGGAGCGTGTCATG	((((....((((((((.&).)))))))....)))).	GAGGGGGAGCGTGTCATGG
srn_2130_rsaE,JKD6008scRNA183	scRNA	CATCCCCTTTGTTTAGCGTCGTGTATTC	1015300	1015328	as_INT_SAA6008_01130_SAA6008_01131	as_intergenic	1196501	1196522	-13	0.00374103	2	0	2	RPMI	TCCCCTTTGTTTAG&GTAAACAAATAAGGGGT	.((((((((((((.&.)))))))...))))).	AGTAAACAAATAAGGGGTAGA
srn_1510_rsaA	scRNA	TAAAGTTCTCCCAAGGAAGACTACTCGGGTACACTTTGCTATGAGCAAAGTGTACTTTGT	656439	656499	rpmB	protein_coding	1249276	1249332	-25.9	3.77e-237	1	0	1	RPMI	AGTTCTCCCAAGGAAGACTACTCGGGTACACTTTGCTATGAGCAAAGTGTA&AATATATTGCACATAAAAAATGTGACCTTATGTGGAGGACA	.(((((((((.............((((.((((((..((((.((((.((((.&.)))).)))).))))..))).)))))))..)).))))))).	GAGTTTAATAAATATATTGCACATAAAAAATGTGACCTTATGTGGAGGACACATTT
srn_1640_rsaD,JKD6008scRNA138	scRNA	AGAGAAGTTATCTCCTTTGTGTTGTTTATAATAACA	721126	721162	INT_acpP_rnc	intergenic	1258216	1258243	-25.4	0.00940333	1	0	1	RPMI	GTTATCTCCTTTGTGTTGTTTA&AGAGCAACACATAAAGGAGATAAA	.((((((((((((((((((((.&.))))))))))..)))))))))).	AAGAGCAACACATAAAGGAGATAAAAT
INT_paaD_SAA6008_00926	intergenic	ACATTGTAGAGTATAATTCATTGTGAATAAGCTCCCTTCAAAGTAGACATTGAAAAATGAAAATT	984008	984073	as_INT_srn_2730_Teg106_srn_2740_Teg108	as_intergenic	1355384	1355417	-12.4	0.0170682	1	0	1	RPMI	CTTCAAAGTAGACATTGAAA&CTTCGAAGTCGACATTGAAA	.(((((.((.(((.(((((.&.))))).))).)).))))).	TGAAAATGCCCCCTTCGAAGTCGACATTGAAAA
as_srn_2500_scRNA207	as_scRNA	AGTTGGCGGGGCCCCAACA	1184938	1184957	INT_opuD_srn_2840_scRNA226	intergenic	1395520	1395551	-23.2	1.91e-05	1	0	1	RPMI	AGTTGGCGGGGCCCCAACA&AGTTGGGGATGGGCCCCAACA	.(((((.((..(((((((.&.))))))).....))))))).	ATAATGTGCAAGTTGGGGATGGGCCCCAACA
as_INT_srn_3820.1_SprX2_SAA6008_01834	as_intergenic	AAATGTGCGTAACTGGCAGGTACTTCG	1978992	1979019	INT_srn_3820.1_SprX2_SAA6008_01834	intergenic	1978994	1979052	-44.5	0.00013583	2	0	2	RPMI	AAATGTGCGTAACTGGCAGGTACTTC&AAGTACCTGCCAGTTACGCACATTTA	(((((((((((((((((((((((((.&))))))))))))))))))))))))).	AAGTACCTGCCAGTTACGCACATTTAAATCTTGAGAGAAATGTTAAAAAGTTCTAGTA
as_INT_srn_3820.1_SprX2_SAA6008_01834	as_intergenic	AAATGTGCGTAACTGGCAGGTACTTCG	1978992	1979019	INT_srn_3820.1_SprX2_SAA6008_01834	intergenic	1978994	1979052	-44.5	0.00013583	2	0	2	RPMI	AAATGTGCGTAACTGGCAGGTACTTC&AAGTACCTGCCAGTTACGCACATTTA	(((((((((((((((((((((((((.&))))))))))))))))))))))))).	AAGTACCTGCCAGTTACGCACATTTAAATCTTGAGAGAAATGTTAAAAAGTTCTAGTA
as_srn_2130_rsaE	as_scRNA	ATGCTATCTCTACCATTTC	1015212	1015231	SAA6008_01901	protein_coding	2025222	2025258	-21.5	0	1	0	1	RPMI	ATGCTATCTCTACCATTTC&AAAATGGTAGATGTAGCATT	(((((((.((((((((((.&.)))))))))).))))))).	TGGAGGAATCAAAATGGTAGATGTAGCATTTGTCTG
trxB	protein_coding	GGTGCAGAATACAAGAAAATTGGTGTTCCGGGTGAACAAGAACTTGGTGGACGCGGTGTAAGT	849374	849437	srn_3820_SprX,JKD6008scRNA299	scRNA	2079970	2079997	-25.7	0.00963259	1	0	1	RPMI	GGTGTTCCGGGTGAACAAGAACTTGGTGGAC&TCTATCCTTGTTCACCCAAGCATG	.(((((..(((((((((((.....((((((.&))))))))))))))))).))))).	TCTATCCTTGTTCACCCAAGCATGTCA
SAA6008_00468	protein_coding	ACAGATGTAGGTTACTATGGTCATGTT	505338	505365	INT_srn_3820_SprX_SAA6008_01954	intergenic	2080138	2080168	-22	1.09e-08	3	0	3	RPMI	ATGTAGGTTACTATGGTCATG&AGTGGCCTAGTAACCTAACA	.((((((((((((.((((((.&.)))))))))))))))).))	TAGCCTGTTAAGTGGCCTAGTAACCTAACA
INT_SAA6008_00501_spoVG	intergenic	AAAACAGAGAGATATATACTATAGGGGGGCTCA	545777	545810	srn_3800_sprD,JKD6008scRNA300	scRNA	2080884	2080910	-20	0.00057204	3	0	3	RPMI	TATATACTATAGGGGGGCT&TGCTCCCCTTCGGGCTAGTATATT	.((((((((.((((((((.&.))))))))......)))))))).	TTGCTCCCCTTCGGGCTAGTATATTA
murQ	protein_coding	ATGGTTGGTGTCGGAAAAGTTTACGATAACCTCATGATT	198023	198062	srn_3910_RNAIII,JKD6008scRNA317	scRNA	2176685	2176708	-15.6	0.028905	1	0	1	RPMI	AGTTTACGATAACCTCATGA&GCATGTAAGCTATCGTAAACA	.((((((((((....((((.&.)))).....)))))))))).	TAGCATGTAAGCTATCGTAAACA
JKD6008scRNA166,tmRNA	scRNA	TTAAGCGTGTCGGAGGGTTGTCTTCGTCATCAACACACACAGTTTATAATAACTGGCAAATCAAACA	870253	870320	srn_3910_RNAIII,JKD6008scRNA317	scRNA	2176741	2176773	-14.6	1.24e-135	1	0	1	RPMI	AACACACACAGTTTATAATAACTGGCA&AGTTAGTTTCCTTGGACTCAGTGCTATGTA	.((((((..((((((....(((((((.&.)))))))....))))))..)))...))).	AGAGTTAGTTTCCTTGGACTCAGTGCTATGTA
saeR	protein_coding	AGGTGCAGATGACTATGTCAAAAAACCATTTAGTCCAAGGGAACTCGTTTTA	781979	782031	srn_3910_RNAIII,JKD6008scRNA317	scRNA	2176746	2176788	-25.9	0.00010194	8	0	8	RPMI	CCATTTAGTCCAAGGGAACTCGTTTTA&GTAGAGTTAGTTTCCTTGGACTCAGTGC	.((((.((((((((((((((..(((((&.)))))..)))))))))))))).)))).	GTAACATTTGCTAGTAGAGTTAGTTTCCTTGGACTCAGTGCT
sei	protein_coding	ATAATTTAAGGAGAAAAGGCAATGAAAAAATTAATAAGCATCTTATTAATAAAT	906441	906495	srn_3910_RNAIII,JKD6008scRNA317,hld	scRNA,scRNA,protein_coding	2176881	2176906	-11.7	1.97e-05	2	0	2	RPMI	AAATTAATAAGCATCTTATTA&AAATAAGATGAATAATTAATT	.(((((((...(((((((((.&.)))))))))....)))))))	TAAAAAATAAGATGAATAATTAATT
as_yhcR	as_protein_coding	AATCAACTTATTTTCCATTGCATAAA	1939814	1939840	srn_3910_RNAIII,hld	scRNA,protein_coding	2177021	2177054	-24.8	0.0113566	2	0	2	RPMI	AATCAACTTATTTTCCATTGCATA&GATGTGATGGAAAATAGTTGATG	.((((((.(((((((((((((((.&.))))))))))))))))))))).	AGAGATGTGATGGAAAATAGTTGATGAGTTGTT
JKD6008scRNA292,srn_3820.1_SprX2	scRNA	GAGAGCATAGTTTTCATACTACTCCCCGTAGTATATATGACTTTA	1978813	1978858	as_INT_SAA6008_t55_SAA6008_t56	as_intergenic	2322329	2322383	-12.9	2.52e-12	1	0	1	RPMI	GAGAGCATAGTTTTCATACTACTCCCCGTA&GCGGGAGTATTTCAACTCTTA	(((((..............((((.(((((.&)))))))))......))))).	GCGGGAGTATTTCAACTCTTAGAATACATTCCTTCCTGGAATGAGGTATAGGTG
srn_2130_rsaE,JKD6008scRNA183	scRNA	CCTTTGTTTGAAGTGAAAAATTTCTCCCATCCCCTTTGTTTAGCGTCGT	1015273	1015322	SAA6008_02244	protein_coding	2372784	2372826	-24.4	0.00032087	3	0	3	RPMI	TCCCATCCCCTTTGTTTAGCGTCGT&TCGAGAACTTATCAAAGGGGATGTGGT	.(((((((((((((...((..(((.&.)))...))...))))))))))).)).	TAAATAATCGAGAACTTATCAAAGGGGATGTGGTCTGCGGAT
srn_2740_Teg108	scRNA	AGAGATTTATTAAGATTAACAATTTGGTACATTTGAGCT	1355492	1355531	rplC	protein_coding	2402725	2402744	-11.4	2.06e-07	1	0	1	RPMI	ATTTGGTACATTTGAGCT&GCTTCAGATGCTTCTAGAG	.(((((..(((((((((.&))).))))))...))))).	GCTTCAGATGCTTCTAGAG
srn_3800_sprD,JKD6008scRNA300	scRNA	TTGCTCCCCTTCGGGCTAGT	2080884	2080904	tcaA	protein_coding	2508332	2508400	-21.4	0.00592975	1	0	1	RPMI	TTGCTCCCCTTCGGGCTAGT&TCTTGCCCGAAGTGCGGACAAC	(((.((((((((((((.((.&.)).)))))))).).)))))).	ACATATAACAATTGAAGAGGAACAGAATTGAGGTGAAAGTATGAAATCTTGCCCGAAGTGCGGACAAC
srn_3910_RNAIII,hld	scRNA,protein_coding	TAAGGAAGGAGTGATTTCAATGGCACAAGATATC	2176962	2176996	srn_4470_RsaX28	scRNA	2533079	2533107	-24.9	0.0173136	1	0	1	RPMI	AAGGAAGGAGTGATTTCAATGGCACA&AGTACGATTGAAATCACTTCTTGTT	.((.((((((((((((((((.(.((.&.)).).)))))))))))))))).))	ATTAGTACGATTGAAATCACTTCTTGTT
srn_3910_RNAIII,hld	scRNA,protein_coding	TAAGGAAGGAGTGATTTCAATGGCACAAGATATC	2176962	2176996	srn_4470_RsaX28	scRNA	2533079	2533107	-24.9	0.0173136	1	0	1	RPMI	AAGGAAGGAGTGATTTCAATGGCACA&AGTACGATTGAAATCACTTCTTGTT	.((.((((((((((((((((.(.((.&.)).).)))))))))))))))).))	ATTAGTACGATTGAAATCACTTCTTGTT
srn_1510_rsaA	scRNA	ACTGTATAATTTCTATTGAGGTTAACGTTTATATGTAGTGATAGTAGTTAAAGTTCTCCCAAGGAAGACTACTCGGGTACACTTTGCTATGAGCAAAGTGTACTTTGTTAT	656391	656502	SAA6008_00703	protein_coding	761120	761222	-37.9	8e-45	281	77	204	TSB, RPMI	TTTCTATTGAGGTTAACGTTTATATGTAGTGATAGTAGTTAAAGTTCTCCCAAGGAAGACTACTCGGGTACACTTTGCTATGAGCAAAGTGTACTTTGTTA&AAACAATCAACTTTTTAATGATTACCAATCCGAAAAGAGAAAAAAACGGATAGTATGTCTGGAGGAGAACTTTAATGTCTGATCAACATAATTTAAAAGAAC	.((((.(((((...........(((((..((((((..((((((((((((((.(((...((((.(((......((((.....((..(((((.....(((((.&.)))))...)))))..............)).....)))).......))).))))...))).).)))))))))))))..))).)))))))).))))).)))).	AAACAATCAACTTTTTAATGATTACCAATCCGAAAAGAGAAAAAAACGGATAGTATGTCTGGAGGAGAACTTTAATGTCTGATCAACATAATTTAAAAGAAC
SAA6008_00346	protein_coding	AATTAGAGGGGATAGGGAGTTAGATGGA	391625	391653	srn_2130_rsaE,JKD6008scRNA183	scRNA	1015286	1015321	-24.5	4.51e-05	6	2	4	TSB, RPMI	TTAGAGGGGATAGGGAGT&TCTCCCATCCCCTTTGT	.((((((((((.(((((.&.))))))))))))))).	TGAAAAATTTCTCCCATCCCCTTTGTTTAGCGTCG
spoVG	protein_coding	AAACAGAGAGATATATACTATAGGGGGGCTCACTACATGAAAGTGACAGATGTA	545778	545832	JKD6008scRNA292,srn_3820.1_SprX2	scRNA	1978782	1978859	-29.2	9.85e-13	103	22	81	TSB, RPMI	CAGAGAGATATATACTATAGGGGGGCTCACTACATGAAAGTGACAGATGTA&AGCATAGTTTTCATACTACTCCCCGTAGTATATATGACTTTA	.((((..(((((((((((.((((((........(((((...(((..((((.&.)))).))))))))....)))))))))))))))))..)))).	AGAGAGCATAGTTTTCATACTACTCCCCGTAGTATATATGACTTTAGCATTCCCGTATAACAGTTTACGGGGTGCTT
srn_1510_rsaA	scRNA	TAACGTTTATATGTAGTGATAGTAGTTAAAGTTCTCCCAAGGAAGACTACTCGGGTACACTTTGCTATGAGCAAAGTGTACTTTGTTA	656413	656501	srn_3910_RNAIII,JKD6008scRNA317	scRNA	2176713	2176795	-44.1	3.19e-63	443	313	130	TSB, RPMI	TTTATATGTAGTGATAGTAGTTAAAGTTCTCCCAAGGAAGACTACTCGGGTACACTTTGCTATGAGCAAAGTGTACTTT&TGAGTAACATTTGCTAGTAGAGTTAGTTTCCTTGGACTCAGTGCTATGTATTTTTCTTAATTATCATTACAGATAAT	.((((.(((((((((((((((...(((....((((((.((((((.........((((((((...((((((...(((((.&.)))))...)))))))))))))))))))))))))))))....)))))..............)))))))))).)))).	CAAGTGAGTAACATTTGCTAGTAGAGTTAGTTTCCTTGGACTCAGTGCTATGTATTTTTCTTAATTATCATTACAGATAATT
srn_1510_rsaA	scRNA	TAACGTTTATATGTAGTGATAGTAGTTAAAGTTCTCCCAAGGAAGACTACTCGGGTACACTTTGCTATGAGCAAAGTGTACTTTGTTA	656413	656501	srn_3910_RNAIII,JKD6008scRNA317	scRNA	2176713	2176795	-44.1	3.19e-63	443	313	130	TSB, RPMI	TTTATATGTAGTGATAGTAGTTAAAGTTCTCCCAAGGAAGACTACTCGGGTACACTTTGCTATGAGCAAAGTGTACTTT&TGAGTAACATTTGCTAGTAGAGTTAGTTTCCTTGGACTCAGTGCTATGTATTTTTCTTAATTATCATTACAGATAAT	.((((.(((((((((((((((...(((....((((((.((((((.........((((((((...((((((...(((((.&.)))))...)))))))))))))))))))))))))))))....)))))..............)))))))))).)))).	CAAGTGAGTAACATTTGCTAGTAGAGTTAGTTTCCTTGGACTCAGTGCTATGTATTTTTCTTAATTATCATTACAGATAATT
srn_1070_Sau41	scRNA	AAACATTAACGATCAACAACTCATCACTATGTTAAATCAACATACAGGAGGA	489536	489588	srn_3910_RNAIII,hld	scRNA,protein_coding	2176972	2177067	-25.4	5.82e-17	55	28	27	TSB, RPMI	CAACAACTCATCACTATGTTAAATCAACATA&GATGTGATGGAAAATAGTTGATGAGTTGTTT	.((((((((((((((((.((..(((.((((.&.)))))))..)).))))).))))))))))).	ATAACTAGATCACAGAGATGTGATGGAAAATAGTTGATGAGTTGTTTAATTTTAAGAATTTTTATCTTAATTAAGGAAGGAGTGATTTCAATGGC
srn_2130_rsaE,JKD6008scRNA183	scRNA	AACAAACATACCCCTTTGTTTGAAGTGAAAAATTTCTCCCATCCCCTTTGTTTAGCGTCGTGTATTC	1015261	1015328	srn_4390_rsaOG	scRNA	2462822	2462859	-32.7	3.93e-24	75	12	63	TSB, RPMI	ATACCCCTTTGTTTGAAGTGAAAAATTTCTCCCATCCCCTTTGTTTAGCG&TGTAACAGGGGGAGCGATTAAACAAAGGGGTAG	.(((((((((((((((.((...............(((((.(((((..((.&.))))))))))))))..))))))))))))))).	TGTAACAGGGGGAGCGATTAAACAAAGGGGTAGAGCT
srn_2130_rsaE,JKD6008scRNA183	scRNA	AACAAACATACCCCTTTGTTTGAAGTGAAAAATTTCTCCCATCCCCTTTGTTTAGCGTCGTGTATTC	1015261	1015328	srn_4390_rsaOG	scRNA	2462822	2462859	-32.7	3.93e-24	75	12	63	TSB, RPMI	ATACCCCTTTGTTTGAAGTGAAAAATTTCTCCCATCCCCTTTGTTTAGCG&TGTAACAGGGGGAGCGATTAAACAAAGGGGTAG	.(((((((((((((((.((...............(((((.(((((..((.&.))))))))))))))..))))))))))))))).	TGTAACAGGGGGAGCGATTAAACAAAGGGGTAGAGCT

## Sheet: bfsRNA-bfsRNA
Supplementary Table 3. JKD6009 bfsRNA-bfsRNA interactions identified in this study. See Supplementary Data for an explanation of what the columns mean.
name	rna_class	firstseq	start	end	name.1	rna_class.1	secondseq	start.1	end.1	MFE	bh_adj_p_value	hyb_count	TSB_hybs	RPMI_hybs	condition	intermolecular base-pairs	intermolecular structure
srn_1510_rsaA	scRNA	GAGTAGCGACTGTATAATTTCTATTGAGGTTAACGTTTATATGTAGTGATAGTAGTTAAAGTTCTCCCAAGGAAGACTACTCGGGTACACTTTGCT	656383	656479	INT_srn_3820_SprX_SAA6008_01954	intergenic	CATATATCTCAACAACATAGAAATATTACAGTCGCTACACCGCA	2080209	2080253	-33.6	4.09e-09	7	7	0	TSB	AGTAGCGACTGTATAATTTCTATTGAGGTTAACGTTTATATGT&CATATATCTCAACAACATAGAAATATTACAGTCGCTACA	.((((((((((((..((((((((((((((........(((((.&))))))))))).....))))))))..)))))))))))).
srn_1910_rsaH,JKD6008scRNA162	scRNA	AAAGTATGTGTAAAACGCTGCATGATACAAACGAAGGTA	856239	856278	as_srn_1910_rsaH	as_scRNA	TAAAGGGAGTCAAATTTTTACCTTCGTTTGTATCATGCAGCGTTTTACACATACTT	856240	856296	-64.2	1.05e-05	4	0	4	RPMI	AAAGTATGTGTAAAACGCTGCATGATACAAACGAAGGTA&TTACCTTCGTTTGTATCATGCAGCGTTTTACACATACTT	.((((((((((((((((((((((((((((((((((((((&.))))))))))))))))))))))))))))))))))))))
as_INT_srn_3820.1_SprX2_SAA6008_01834	as_intergenic	AAATGTGCGTAACTGGCAGGTACTTCG	1978992	1979019	INT_srn_3820.1_SprX2_SAA6008_01834	intergenic	AAGTACCTGCCAGTTACGCACATTTAAATCTTGAGAGAAATGTTAAAAAGTTCTAGTA	1978994	1979052	-44.5	0.00013583	2	0	2	RPMI	AAATGTGCGTAACTGGCAGGTACTTC&AAGTACCTGCCAGTTACGCACATTTA	(((((((((((((((((((((((((.&))))))))))))))))))))))))).
srn_3910_RNAIII,hld	scRNA,protein_coding	TAAGGAAGGAGTGATTTCAATGGCACAAGATATC	2176962	2176996	srn_4470_RsaX28	scRNA	ATTAGTACGATTGAAATCACTTCTTGTT	2533079	2533107	-24.9	0.0173136	1	0	1	RPMI	AAGGAAGGAGTGATTTCAATGGCACA&AGTACGATTGAAATCACTTCTTGTT	.((.((((((((((((((((.(.((.&.)).).)))))))))))))))).))
srn_1510_rsaA	scRNA	TAACGTTTATATGTAGTGATAGTAGTTAAAGTTCTCCCAAGGAAGACTACTCGGGTACACTTTGCTATGAGCAAAGTGTACTTTGTTA	656413	656501	srn_3910_RNAIII,JKD6008scRNA317	scRNA	CAAGTGAGTAACATTTGCTAGTAGAGTTAGTTTCCTTGGACTCAGTGCTATGTATTTTTCTTAATTATCATTACAGATAATT	2176713	2176795	-44.1	3.19e-63	443	313	130	TSB, RPMI	TTTATATGTAGTGATAGTAGTTAAAGTTCTCCCAAGGAAGACTACTCGGGTACACTTTGCTATGAGCAAAGTGTACTTT&TGAGTAACATTTGCTAGTAGAGTTAGTTTCCTTGGACTCAGTGCTATGTATTTTTCTTAATTATCATTACAGATAAT	.((((.(((((((((((((((...(((....((((((.((((((.........((((((((...((((((...(((((.&.)))))...)))))))))))))))))))))))))))))....)))))..............)))))))))).)))).
srn_2130_rsaE,JKD6008scRNA183	scRNA	AACAAACATACCCCTTTGTTTGAAGTGAAAAATTTCTCCCATCCCCTTTGTTTAGCGTCGTGTATTC	1015261	1015328	srn_4390_rsaOG	scRNA	TGTAACAGGGGGAGCGATTAAACAAAGGGGTAGAGCT	2462822	2462859	-32.7	3.93e-24	75	12	63	TSB, RPMI	ATACCCCTTTGTTTGAAGTGAAAAATTTCTCCCATCCCCTTTGTTTAGCG&TGTAACAGGGGGAGCGATTAAACAAAGGGGTAG	.(((((((((((((((.((...............(((((.(((((..((.&.))))))))))))))..))))))))))))))).

## Sheet: mRNA-mRNA
Supplementary Table 3. JKD6009 mRNA-mRNA interactions identified in this study. See Supplementary Data for an explanation of what the columns mean.
name	rna_class	firstseq	start	end	name.1	rna_class.1	secondseq	start.1	end.1	MFE	bh_adj_p_value	hyb_count	TSB_hybs	RPMI_hybs	condition	intermolecular base-pairs	intermolecular structure
ldh	protein_coding	TGGTGTTGCAATGGGATTAGCTAGAATTACTGAAGCGATTTTCAGAAATGAAGATGCTGTATTG	254254	254318	SAA6008_00214	protein_coding	GCAATCGGATTATCTAGA	256101	256119	-10.1	0	1	1	0	TSB	GCTAGAATTACTGAAGCG&GCAATCGGATTATCTAGA	.(((((....((((.((.&))..))))....))))).
dnaN	protein_coding	TTAAGTACAGGTGATGACGTTGTTGAATTGTCTTCTACATCACCAGAAATTGGTACTGTAAAAGAAGAAGTTGATGCAAACGATGTTGAAGGTGGTAGCCTGAAAATTTCATTCAA	2512	2628	SAA6008_09903	protein_coding	AATGGGTATCATCGCTGGCATCAT	489852	489876	-19.5	9.79e-05	3	3	0	TSB	CGATGTTGAAGGTGGTAGCCT&TGGGTATCATCGCTGGCATCA	.(((((((..(((((((.((.&.)).)))))))..))))))).
mntC	protein_coding	AAATTTAGAGACTGGTAACGGTTGGTTTGAAAAAGCCTTAGAACAGGCTGGTAAATCATTAAAAGATAAAAAAGTTATCGCAGTA	706461	706546	mntB	protein_coding	ATATTCTGTTTGGTAATTTACTGGCAATCACAAATAGTG	707248	707287	-16.8	5.02e-23	10	10	0	TSB	GACTGGTAACGGTTGGTTTGAAAAAGCCTTAGAACAGGC&TTCTGTTTGGTAATTTACTGGCAATCACAAATAGTG	.((((.....(((((.(...(((..(((...(((((((.&.))))))))))..)))...).))))).....)))).
gyrA	protein_coding	GTTAGCCAATGGTGCATCAGGTATCGCGGTAGGTATGGCAACGAATATTCCACCACATA	6988	7047	SAA6008_00713	protein_coding	TACATTCGTGGTGGGTGTTCGCCTGTTGGT	771180	771210	-26.1	0.00177958	1	1	0	TSB	AGCCAATGGTGCATCAGGTATCGCGGTAGGTATGGCAACGAATATTCCACCACA&CGTGGTGGGTGTTCGCCTGTTGGT	.((((((((.((...........................(((((.((((((((.&.)))))))))))))))))))))))
SAA6008_00624	protein_coding	CATTTCGTAAGTGGAGACGGTGGCAAGCTAAAGATTC	683701	683738	SAA6008_00720	protein_coding	GTTGAAGGTTTTATGGAAGGCTATGATCAAGTGATTGCAAAGCGTGATAGAAGTGGTGAAAATTTTAGTCGCA	779842	779915	-14.9	0.00601248	1	1	0	TSB	CATTTCGTAAGTGGAGACGGTGGCAAGCTAAAGATTC&AGGTTTTATGGAAGGCTATGATCAAGTGATTGCAAAGCGTGATAGAAGTGG	((((((((((.....((..(((((...(((((((((.&.)))))).)))...)))))..))......))))...........)))))).
secA	protein_coding	TATGGTTGTTGATGGCGAAGTATTAATTGTCGATC	834161	834196	secA	protein_coding	TGAGCGTATGATTTTACTTCGTTCTATTGATAGCCATTGGACTGATCATAT	835367	835418	-26.6	0.00660993	1	1	0	TSB	TATGGTTGTTGATGGCGAAGTATTAATTGTCGA&GCGTATGATTTTACTTCGTTCTATTGATAGCCATT	.(((((((((((((((((((((..((((((((.&.)).)))))).)))))))..)))))))))))))).
SAA6008_00346	protein_coding	GATCTGCACGATATTAG	392363	392380	SAA6008_00786	protein_coding	AGTTGCTGTAACTGGCGGATCCACGATGGCATGTGTTAGTGAAGCAATTCATTTATTACC	858466	858526	-10.9	0.0156254	1	1	0	TSB	GATCTGCA&GGCGGATCC	(((((((.&.))))))).
cysK	protein_coding	TTTCATCAGGTGCTGCGATTTATGCTGCCATTCAAAAAGC	564458	564498	sulB	protein_coding	TATATTTTTAAGGAGTGATTGAAATGGCTAAAAAAGCACCTGATGTTGGGGATT	924918	924972	-27.6	0.0158981	1	1	0	TSB	TCATCAGGTGCTGCGATTTATGCTGCCATTCAAA&ATTGAAATGGCTAAAAAAGCACCTGATGT	.(((((((((((....((((....(((((((((.&.))))).))))))))..))))))))))).
SAA6008_09902	protein_coding	AAACAAAGGAGGTCTTTCACATGGGTATCATTGC	489764	489798	trkH	protein_coding	AGGTCGTACTAATGATACTCATGTTTAT	1041866	1041894	-19.4	1.5e-12	7	7	0	TSB	CACATGGGTATCATTGC&CTAATGATACTCATGTT	.(((((((((((((((.&.))))))))))))))).
fabI	protein_coding	GGAATCGCTAATAAGCGTAGTATTGCTTTTGGTGTCGCTAAAGTTTTAGATCAATTAGGT	1025264	1025324	atl	protein_coding	ATCAGCACCTAAAGCTAAAACTGAAGCGACACCTAAAGTAACTACTTTTAGCGCTT	1072462	1072518	-47.3	0.0156973	1	1	0	TSB	TCGCTAATAAGCGTAGTATTGCTTTTGGTGTCGCTAAAGTTTTAGATCAATTAGGT&CACCTAAAGCTAAAACTGAAGCGACACCTAAAGTAACTACTTTTAGCGC	.((((((.....(((((..((((((.(((((((((..((((((((.....((((((&.))))))..))))))))..))))))))).)))))))))))..)))))).
purF	protein_coding	AGGTGCTATCTTCCATTCGTCTTCTGATACTGAAGTCATTATGCATTTGATACGTCGAAGT	1091631	1091692	purM	protein_coding	GGAGAGACTGCTGAAATGGGTGAAATGTATCACGAAGGCGAATATGATGTAGCTGGAT	1093133	1093191	-34.4	1.2e-08	5	5	0	TSB	TGCTATCTTCCATTCGTCTTCTGATACTGAAGTCATTATGCATTTGATACGTCG&AGACTGCTGAAATGGGTGAAATGTATCACGAAGGCGAATATGATGTAGCT	.(((((.((..((((((((((((((((.....(((((...(((((.(...(((.&.)))...).))))))))))...)))))).))))))))))..)).))))).
fus	protein_coding	GGCGCAGGTTTCGAATTCGAAAACGCTATCGTTGGTGGTGTAGTTCCTCGTGAATACA	609450	609508	purD	protein_coding	GTGATTTAGCAGTACCTTTCGACTGTATTGCACAAGATCATAAACGCGCATTTGATCATGATGAAGGAC	1096429	1096498	-19.1	5.82e-06	1	1	0	TSB	GGCGCAGGTTTCGAATTCGAAAACGCTATCGTTGGTGGTGTA&AGCAGTACCTTTCGACTGTATTGCACAAGATCATAAACGCGCA	.((((..((((.....((...((.((..(((..((((.(((.&.))).))))...)))..)).))......))....)))))))).
purH	protein_coding	TGCTAAGCACACGATTGCAGGCGCT	1094972	1094997	SAA6008_01060	protein_coding	ATTACACGTTCTCTTGCTGTCATTCCTGTTATCGTATGCTTAAT	1126847	1126891	-21	0.0127295	1	1	0	TSB	CTAAGCACACGATTGCAGGC&TCCTGTTATCGTATGCTTAA	.((((((.(((((.(((((.&.))))).))))).)))))).
fus	protein_coding	GGTTTCGAATTCGAAAACGCTATCGTTGGTGGTGTAGTTCCTCGTGAATACATTCCATCAGTAGAAGCTGGTCTTA	609456	609532	SAA6008_01128	protein_coding	AGTAATCAGTATTATTTCAAAGGTGAGGGAGAGATTTAAATGACTGGACTAG	1194954	1195006	-22.4	1.26e-63	1	1	0	TSB	GTGGTGTAGTTCCTCGTGAATACATTCCATCAGTAGAAGCTGGTC&AATCAGTATTATTTCAAAGGTGAGGGAGAGATTTAAATGACTGGACTAG	.((((.(((((.....(((((.(.((((.(((.(.(((((((((.&.)))))).....)))...).))).)))).))))))...))))).)))).
SAA6008_00027	protein_coding	AGATATACATTGAGTTATCGTGATATATCTGAAATATTAAGGGAACGTGGTGT	35189	35242	rpmB	protein_coding	TATTTATATTTATTAAAGGAGGTACTCATATGGGTAAACAATGTTTCGTAACAGGTCGTAAAGCTTCGACTGG	1249469	1249542	-13.7	0.00070821	1	1	0	TSB	GAGTTATCGTGATATATCTGAAATATTAAGGGAACGTGGTG&AACAATGTTTCGTAACAGGTCGTAAAGCTTCGACTG	.((((...((..((((((((.....(((..(((((((.((.&.)).))))))).)))))))).)))..))...)))).
pgi	protein_coding	CCTGGTTTTGAAGACTTGAAAAAAGAATTAGAAGAACGTTT	970015	970056	rpmB	protein_coding	TTATGTGTATTTATATTTATTAAAGGAGGTACTCATATGGGTAAACAATGTTTCGTAACAGGTCGTAAAGCTT	1249476	1249549	-13.2	0.00089541	1	1	0	TSB	TGGTTTTGAAGACTTGAAAAAAGAATTAGAAGAACGTTT&CAATGTTTCGTAACAGGTCGTAAAGCTT	.(((((((..((((((.........(((...(((((((.&.)))))))..))))))))).))))))).
citB	protein_coding	ATTCTTCCCAGTTGATGATGAATCTCTTAA	1396890	1396920	citB	protein_coding	AAGAAGATGGTACAGGTTTAGTTGTATTAGCTGGTAACGATTATGGTATGGGTTCATCTCGTGACTGGGC	1398245	1398315	-22	2.74e-07	3	3	0	TSB	TCCCAGTTGATGATGAATCTC&TGGGTTCATCTCGTGACTGGGC	.(((((((((.(((((((((.&.)))))))))))..))))))).
purA	protein_coding	GAAAAGGTACTTTTCGAAGGTGCGCAAGGTGTAATGTTAGATATCGACCATGGTACATATCCATTCGTTACATCAAGTAATCCAATTGCAGGTAACGTTA	22556	22656	msa	protein_coding	ATTAGTTTTCGGTGTATTATCTGCAATTGGAT	1455770	1455802	-22.4	0	4	4	0	TSB	AATCCAATTGCAGGTAAC&ATTATCTGCAATTGGAT	.((((((((((((((((.&.))))))))))))))))
pbp2	protein_coding	AGCGAACTTAGTAAATCGTACTCCTGAAGAACGTCAAAACATTGATACAAATCA	1537227	1537281	pbp2	protein_coding	TCCCATCAATCAATGTTTCTGGTAGTCA	1538414	1538442	-12.1	7.39e-08	3	3	0	TSB	AGAACGTCAAAACATTGATA&AATCAATGTTTCTGGTAGTCA	.((...(((((((((((((.&.)))))))))).)))...)).
cysE	protein_coding	GCGGCACGTTCAACATT	589984	590001	SAA6008_01441	protein_coding	GTGAACGTGCTGCACGTAAAGGTCGTAACCCTCAAACTGGTAAAGAAAT	1560516	1560565	-22.5	0.00585555	2	2	0	TSB	GCGGCACGTTCAA&GTGAACGTGCTGCA	((((((((((((.&.)))))))))))).
SAA6008_00881	protein_coding	AAGTAGGTGAATTGATTTGGTAAAAATAGTTGTTTCGAGGAAAATTCCAGA	935902	935953	dnaK	protein_coding	AGACGAAGAAATCGACCGTATGGTAAAAGATGCTGAAGTTAACGCTGAAGCAGATAAAAAACGTCGTGAAGAA	1661737	1661810	-11	0.00664122	1	1	0	TSB	GTTGTTTCGAGGAAAATTCCAGA&GCTGAAGTTAACGCTGAAGCAGA	.((((((((..(..((((.(((.&.))).))))..)..)))))))).
purR	protein_coding	AAAGAAGTTAAACAAAGATTGATTGAAGATTATACTTCCTTAGTGAAATTATCTGATGTAGATGAATATAATCAAGAGTTTA	545226	545308	relA	protein_coding	TACGGCTCTTCGTTATATT	1714548	1714567	-12.5	1.83e-05	3	3	0	TSB	GAATATAATCAAGAGTTT&CGGCTCTTCGTTATATT	.((((((((.(((((((.&.))))))).))))))))
SAA6008_09903	protein_coding	AAGCAAAGGAGGTAATCTTAATGGGTATCATCGCTGGCATCATTAAAGTT	489845	489895	recJ	protein_coding	TAAAAGATCGATTGATTCCAGCAAAGTATATCAATTAAGA	1716184	1716224	-20.7	2.52e-17	7	7	0	TSB	ATCTTAATGGGTATCATCGCTGGCATCAT&TTGATTCCAGCAAAGTATATCAATTAAGA	.(((((((.((((((...(((((.((((.&.)))).)))))...).))))).)))))))
SAA6008_00829	protein_coding	GCAGAATGGGCTATACCTCTTTTACCTAAAGAGCATGTAACTTTACTGGATATAGCTAGAAAAGGCTATCGGGG	897358	897432	SAA6008_0162	protein_coding	CAATTAGGCTAATTTTATTGCAATAACAGGTG	1733910	1733942	-10.9	0	1	1	0	TSB	ACTGGATATAGCTAGAAAAGGCTA&AGGCTAATTTTATTGCAATAACAGG	.(((..(((.(((((((..((((.&.))))..)))))..)).))).))).
SAA6008_09900	protein_coding	AATTAGGCTAATTTTATTGCAATAACAGGTGC	897517	897549	SAA6008_0162	protein_coding	TGCAGAATGGGCTATACCTCTTTTACCTAAAGAGCATGTAACTTTACTGGATATAGCTAGAAAAGGCTATCGGG	1734027	1734101	-11.1	0	1	1	0	TSB	AGGCTAATTTTATTGCAATAACAGGTGC&AGCATGTAACTTTACTGGATATAGCTAGAAAAGGCTA	.((((..(((((..((.(((.(((((((&.)))).........)))..))).)))))))..)))).
tnpB_1	protein_coding	GCGAATGCATGCTTAGATTGCACTCACTTCTGTACCAGT	59085	59124	tnpB_2%09	protein_coding	TAGAGCGTACAGAAGAGTTATTA	1735348	1735371	-13.7	0	2	2	0	TSB	CACTCACTTCTGTACC&CGTACAGAAGAGTT	.((((..((((((((.&.)))))))))))).
SAA6008_00826	protein_coding	AGGTTCAAAGGATAGAAGTGGAGAATAAGCCGTATCCATTGTATTTATTACTAGATAA	893235	893293	SAA6008_01627	protein_coding	TAGTTAAAGTATTTAAAGAGGTGGGAACATGT	1738225	1738257	-10.9	5.96e-05	1	1	0	TSB	CGTATCCATTGTATTTATTACTA&AAGTATTTAAAGAGGTGGGAACA	.((.((((((...((((.((((.&.))))..))))..)))))).)).
SAA6008_00879	protein_coding	TGCATTTGAACGCATTGCTCAAATGTTGATAGAATCATCGGTAGATATA	934764	934813	valS	protein_coding	TTGGACGTGCATTATATAATTTCATTTGGGATGATTTCTGTGATTGGTACATTGAAATGAGTAAAATTCCAATGAAT	1741823	1741900	-22.7	0.0100697	1	1	0	TSB	GCATTTGAACGCATTGCTCAAATGTTGATAGAATCATCGGTAGATA&CATTTGGGATGATTTCTGTGATTGGTACATTGAAATGAGTAAAATTCCAATGA	.((((.(((....(((((((((((((.(((((((((((..(((((.&.))))).))))))).)))).).....)))))....)))))))..))).)))).
drm	protein_coding	GTGAAGGTGTAACAGAAGCGGTTCGTACAAAGAGT	133402	133437	dnaB	protein_coding	ACGAATCATTTAGAGGTATTGAATCGACTGTATACACCGCTAATTGGAACG	1765791	1765842	-22.1	0.00010238	2	2	0	TSB	AGGTGTAACAGAAGCGGTTCGTACA&GGTATTGAATCGACTGTATACACCG	.((((((((((...((((((((((.&.)))).)))))).)))).)))))).
rpmB	protein_coding	ATGTTTCGTAACAGGTCGTAAAGCTTCGACTGGTAACAGACGTTCACACGCTTTAAACTCTACTA	1249437	1249502	ackA	protein_coding	ATTATAAAGATTATGGCATTCGTAAGTATGGTTTCCATGGTACAAGCCATAAATTTGTATCACAAAGAGC	1801662	1801732	-14.7	3.16e-06	1	1	0	TSB	AACAGGTCGTAAAGCTTCGACTGGTAACAGACGTTCACACGCTTTAAACTCTA&AAGATTATGGCATTCGTAAGTATGGTTTCCATGGTACAAGCCATAAATTTGTA	.((((((......((((..(((((.(((..((........(((.(((..(((.&.)))))).)))........))...))).)))..))..)))).....)))))).
SAA6008_00803	protein_coding	AATGGTGTAATCGATAGTGATGGTAATGTTAT	875816	875848	fhs	protein_coding	TATTACTATTGGTTACACTAGAGATCGCAAGCCAGT	1826899	1826935	-25	1.16e-05	2	2	0	TSB	ATGGTGTAATCGATAGTGATGG&TATTACTATTGGTTACACTAG	.((((((((((((((((((((.&)))))))))))))))))))).
SAA6008_09903	protein_coding	TAAGCAAAGGAGGTAATCTTAATGGGTATCATCGCTGGCATC	489854	489896	fhs	protein_coding	AACTGCGATGAGCCCAAC	1827403	1827421	-19.2	0.0120481	3	3	0	TSB	ATGGGTATCATCGCT&TGCGATGAGCCCAA	.(((((.(((((((.&.)))))))))))).
rpmB	protein_coding	TTATGTGTATTTATATTTATTAAAGGAGGTACTCATATGGGTAAACAATGTTTCGTAACAGGTCGTAAAGCT	1249477	1249549	SAA6008_01710	protein_coding	ATTACATGTTAATTAGGAGGCGTTTTTAATGGATTGGATTT	1838240	1838281	-13.9	2.42e-08	1	1	0	TSB	TATTTATATTTATTAAAGGAGGTACTCATATGGGTAAACAATGTT&TACATGTTAATTAGGAGGCGTTTTTAATGGATTGGATT	.(((((.((((((((((.((.((.(((.....(((.(((.((((.&.))))))).)))..))))).))))))))))))))))).
SAA6008_01383	protein_coding	TAGAGATAATTGAAGCAGAGGCATGTAAAGATCATATCCATATGTTAGTTAGTATACCACCCAA	1474806	1474870	SAA6008_01719	protein_coding	TTAATGATATTTGATAGACATGCTAACTTAAAGTATAGATATGGAAATAGAAAGTTTTGGTGTAAAGGATTTT	1848693	1848766	-24.4	0.00037747	1	1	0	TSB	AGAGATAATTGAAGCAGAGGCATGTAAAGATCATATCCATATGTTAGTTAGTATA&CATGCTAACTTAAAGTATAGATATGGAAATAGAAAGTTTTGGTGTAAAGGATTTT	.(((((..((...((.(((((.........(((((((.((((...(((((((((.&.)))))))))....)))).))))))).........))))).))...))..)))))
uspA_1	protein_coding	TTGGCTCTCCTAAATCTATCATTCCTAAAAAGCTTGCACATGAAATTAATGCAGACTTGATTATGAGTGGTACA	1800547	1800621	SAA6008_01901	protein_coding	AGAGGTACTGGTAGCTGGAATTTAGGAGAGCCACCTCATGAAGGTACACAAAAAATTCTCAACA	2025349	2025413	-30.4	1.74e-43	20	20	0	TSB	TTGGCTCTCCTAAATCTATCATTCCTA&GAGGTACTGGTAGCTGGAATTTAGGAGAGCCAC	.((((((((((((((((((((..(((.&.)))...)))))).....)))))))))))))).
SAA6008_01723	protein_coding	CATGTTGACGTTGTTCCTGCTGGTGATGGATGGGATAGTAAT	1853090	1853132	pcrA	protein_coding	TCAACGAACAACGTCAACGAA	2051534	2051555	-21.4	0	6	6	0	TSB	TGTTGACGTTGTTCC&CGAACAACGTCAACG	.(((((((((((((.&.))))))))))))).
SAA6008_01448	protein_coding	AATTGCTGCAGGGAACGATGCGAATACCATTTTTATTGAAAATGGTAAATTC	1567205	1567257	nadC	protein_coding	ATATTTATGAAAATGGTAAAT	2060826	2060847	-12.3	0	1	1	0	TSB	ATACCATTTTTATT&TATGAAAATGGTAA	.((((((((((((.&.)))))))))))).
SAA6008_01128	protein_coding	CGTTGCTAACGGTGTGGGTTTACTAGGTAAATTATTTGGATTCTAATA	1195082	1195130	SAA6008_02123	protein_coding	ACGAATTAAAATAATTGACTGTGATTGTGAATCACACACCGTTAAAGCTATCGTCGGACT	2237785	2237845	-35.2	3.44e-06	9	9	0	TSB	CGTTGCTAACGGTGTGGGTTTACTAGGTAAATTATTTGGATTCT&CGAATTAAAATAATTGACTGTGATTGTGAATCACACACCGTTAAAGCT	.(((..(((((((((((((((((..(((.((((((((.(((((.&.))))).)))))))).)))......))))))).)))))))))).))).
rpmB	protein_coding	ATAAGTAGTTATGTGTATTTATATTTATTAAAGGAGGTACTCATATGGGTAAACAATGTTTCG	1249494	1249557	atpE	protein_coding	GTTGAAAGAGCTAAATTAGCCAAAGCAAGAGCAGAGTCTCACTTGGAAAATGATGACGACAATACTGATATTCA	2250900	2250974	-17.7	4.05e-12	1	1	0	TSB	GTAGTTATGTGTATTTATATTTATTAAAGGAGGTACTCATATGGGTAAACAATGTTTCG&TGAAAGAGCTAAATTAGCCAAAGCAAGAGCAGAGTCTCACTTGGAAAATGATGACGACAATACTGA	.((((..(((((..((((.(((....((((((..((((...(((.(((....(.((((.&.)))).)......))).)))...........))))))).)))..)))))))..)).)))..)))).
glyA	protein_coding	TATAAAAAAGACATAGATAAAACA	2260206	2260230	SAA6008_01627	protein_coding	AAGTTTTTTTGAAAGAAGGGGAGATTTTATGTCTTAT	2260944	2260981	-10.7	0.00810847	1	1	0	TSB	AAAGACATAGAT&TTTTATGTCTTA	.((((((((((.&.)))))))))).
dra	protein_coding	GAAGATGCAATTCAAAATGGTGCAGATGAAATTGACATGGTCATCAACATCGGCGCATTAAAAGA	132204	132269	deoC2	protein_coding	GAAAGCTGCGAAAGGTCACACAGTAAAAGTGATTATTGAGACGGTATTGTTGGACCATGACGAAATTGTAAAAGC	2284839	2284914	-23.1	3.07e-06	2	2	0	TSB	ATGCAATTCAAAATGGTGCAGATGAAATTGACATGGTCATCAACATCGGCGCA&AGCTGCGAAAGGTCACACAGTAAAAGTGATTATTGAGACGGTATTGTTGGACCATGACGAAATTGTAA	.((((((((...(((((.((.((((.((((.(((((((((.....(((..((.&.))..))).................)))))))).)...)))).)))))).)))))...))).))))).
SAA6008_09903	protein_coding	ATAAGCAAAGGAGGTAATCTTAATGGGTATCATCGCTGGCATCATTAAAGTTATCAAAAGCTTAATCGAACA	489825	489897	SAA6008_02227	protein_coding	CAACGCCAGAAAACGATGATATCTTAGTCAAAGTAAATAGCATTAGTGTAAATCCTGTAGATACAAAG	2355769	2355837	-26.7	2.4e-19	9	9	0	TSB	AAGGAGGTAATCTTAATGGGTATCATCGCTGGCA&CGCCAGAAAACGATGATATCTTAGTCAAAGTAAATAGCATTAGTGTAAATCCTG	.((((..((..(.((((((((((((((((((((.&.)))))....)))))))))).................))))))..))..)))).
rpmB	protein_coding	ATGGGTAAACAATGTTTCGTAACAGGTCGTAA	1249481	1249513	rpoA	protein_coding	AGTGATGTTGAAATTTTAAACCCAGAGCTTAAAATTGCAACAGTATCTAAAGGTGGTCACTTAAAAATTCGTC	2390544	2390617	-10.8	2.98e-14	1	1	0	TSB	ATGGGTAAACAATGTTTCGTAACAGGTCG&TGATGTTGAAATTTTAAACCCAG	.(((((.......((((((....(.(((.&.))).))))))).....))))).
SAA6008_00165	protein_coding	AAATGCAATGATCTCATTACCACCAAAAGAAGGCGATGAC	191496	191536	ureC	protein_coding	TGGTGAAGAAGCTACTTTTGGTGGTGGTAAATCTATTA	2438499	2438537	-23.4	3.79e-10	4	4	0	TSB	TGATCTCATTACCACCAAAAGAAGGCG&AGCTACTTTTGGTGGTGGTAAATCT	.(((...((((((((((((((..(((.&.))).))))))))))))))..))).
atpC	protein_coding	TTTAGTTGAGGCATTACCTATCATCGGTGTAGTAATTGCATTCATGACATTTGCTGGTTAATTAACAGATAAAA	2256369	2256443	ureG	protein_coding	TTGGTGTTGAAACTGGTGGATGTCCTCATACTGCGATTCGTGAAGAT	2441439	2441486	-26.3	0.0457687	1	1	0	TSB	CCTATCATCGGTGTAGTAATTGCATTCATGACATTTGCTGGTTAATTAACAG&GTGTTGAAACTGGTGGATGTCCTCATACTGCGATTCGTGAAGA	.((.(((.((((((((((...........((((((((((((((..((((((.&.))))))))))))))))))))....)))))))..)))))))).
rpsE	protein_coding	TGTTGAAGGTACAACTCCACACACAATTACTGGCCGTTACGGTTCAGGAAGC	2395224	2395276	SAA6008_02344	protein_coding	ATTGTGGTGTGGGTTGTTCATTTGAAGTTT	2459316	2459346	-20.6	0.0134308	1	1	0	TSB	GTTGAAGGTACAACTCCACACACAATT&ATTGTGGTGTGGGTTGTTCATTTGAA	.(((((...(((((.(((((((((((.&)))))).))))))))))...))))).
SAA6008_00935	protein_coding	ATGAAACACCTCGTAACATTCTTTTGGGCAT	994688	994719	mqo1	protein_coding	TCGTGACGATGTTATCTGCAGGTATCAAAGAAATGAGTCTTACGAAGTATTTAGTGTCACAATTGATGTTATCT	2516683	2516757	-13.3	0.00530524	1	1	0	TSB	CGTAACATTCTTTTGGGCAT&AGTGTCACAATTGATGTTATC	.((((((.((..((((((((&.))))).)))..)))))))).
mntC	protein_coding	AAAAATGTTGGTGGAGACAACGTCGATATTCATAGTATTGTACCTGTTGGTCAAGATCCTCA	706615	706677	SAA6008_02404	protein_coding	ATTGGACAAACAGGTACAGCTATTT	2518679	2518704	-22.4	0.00021443	2	2	0	TSB	CATAGTATTGTACCTGTTGGTCA&GGACAAACAGGTACAGCTATT	.(((((..((((((((((.(((.&.))).))))))))))))))).
zwf	protein_coding	ATAGTGAAGATATCCGTGCTGAGAAAGT	1593128	1593156	gltT	protein_coding	AGGTGCCATGGGCTTACCGGCACAAGGTTTAGCATTAATTATTGGTGTTGACCGTATCTTAGATA	2538588	2538653	-15.1	0.00531647	1	1	0	TSB	ATAGTGAAGATATCCGTGCTGAGAAAGT&GGCTTACCGGCACAAGGTTTAGCATTAA	.(((((..((.(((.((((((.(.((((&.)))).)))))))..)))))..))))).
fus	protein_coding	TCGTTGGTGGTGTAGTTCCTCGTGAATACATTC	609478	609511	SAA6008_02562	protein_coding	ATTAAATTGGGGGAAAAAGAATAATGTCGAAGTAACTACTTCTAAAGAGCTATTATCAAGTGCTACAGTCGATC	2689732	2689806	-14.4	1.26e-09	1	1	0	TSB	TCGTTGGTGGTGTAGTTCCTCGTGAATACATTC&TAATGTCGAAGTAACTACTTCTAAAGAGCTATTATCAAGTGCTACAGTCGAT	(((...((((((((((((.(((.....(((((.&.)))))))).).))))))......................)))))...))).
rpsI	protein_coding	AGGCCGTCGTAAAAACTCAGTAGCACGTGTACGTTTAGTACCAGGTGAAGGTAACATCACAGTTA	2385037	2385102	isaA	protein_coding	AAGTTCAGTGAGATTAAGCAATGGTAATACTGCAGGTGCTACTGGTTCATC	2742212	2742263	-35.7	0.0160486	1	1	0	TSB	AAACTCAGTAGCACGTGTACGTTTAGTACCAGGTGAAGGTAACATCACA&AGTGAGATTAAGCAATGGTAATACTGCAGGTGCTACTGGTTC	.(((.(((((((((.((((.((....(((((..((....(((..((((.&.))))..)))..)).)))))..)))))).)))))))))))).
tktA	protein_coding	AACAAAACGTGTTGCGATTGAAATGGCTTCACCGCTTGGATGGCATAAAT	1387154	1387204	SAA6008_02764	protein_coding	AGCAGGGAATAACATGGATGATTATAGTGACTATCCAGCACGTTTTAA	2914368	2914416	-21.1	2.34e-07	2	2	0	TSB	CAAAACGTGTTGCGATTGAAATGGCTTCACCGCTTGG&GCAGGGAATAACATGGATGATTATAGTGACTATCCAGCACGTTTTA	.(((((((((((.(((....((....((((((((((.&.))))........))).))).....))....)))))))))))))).
SAA6008_00033	protein_coding	AATGATTCACCGGTTTGTACAGGTG	40542	40567	SAA6008_00034	protein_coding	ATGGACAACCGGTGAGTGGAAGGTGGAAGTGAAT	41494	41528	-19.1	2.77e-05	5	0	5	RPMI	GATTCACCGGTTTGTACAG&ATGGACAACCGGTGAGTG	.(((((((((.((((.((.&.)).))))))))))))).
SAA6008_00088	protein_coding	TTTTCAGATTGGAAGCGTCTGAACA	100676	100701	rlpY	protein_coding	AAAGAAGACGAAGAAAAAACTGAAGAGTAATTTTAATCTGTT	549698	549740	-12.9	0.0354396	1	0	1	RPMI	TTTTCAGATTGGAAGCGTCTG&AAGACGAAGAAAAAACTGAAGAG	(((((((.((.....(((((.&.)))))......)).))))))).
SAA6008_00285	protein_coding	TTATTTTAGCGGATGAACCTACCGCGGCGTTAGATACTGAAAATGCGATTGAAGTCATTAAA	329461	329523	SAA6008_00513	protein_coding	AACAGAATCTAGACGCGGTGGCAAAGGTTCAAGACGTTAATTA	557962	558005	-36.6	2.48e-06	3	0	3	RPMI	TTTAGCGGATGAACCTACCGCGGCGTTAGATACTGA&ACAGAATCTAGACGCGGTGGCAAAGGTTCAAGACGTTAAT	.((((((..(((((((.((((.(((((((((.(((.&.))).)))).))))).))))...)))))))...)))))).
holB	protein_coding	AAGCCAGTAGCTGAAATGATT	534637	534658	rpoC	protein_coding	TTACGCGATGAGTTGGAATCAGCTACTGGTCAAAGACTTA	603282	603322	-22	4.72e-06	2	0	2	RPMI	AGCCAGTAGCTGAA&ATCAGCTACTGGTC	.((((((((((((.&.)))))))))))).
tuf	protein_coding	AAAGTTGACATGGTTGACGATGAA	610602	610626	ilvE	protein_coding	ATATTATTAGGAGGCAATCACCATGTCACAAGCA	618626	618660	-14.4	0.0385409	1	0	1	RPMI	TTGACATGGTTGAC&ATCACCATGTCAC	.((((((((.(((.&.))))))))))).
tuf	protein_coding	AAAAATGGTGACTCAGTTGCACAATCATATGACATGATTGACAACGCTCCAGAAGAAAAAGAAC	610305	610369	rbs	protein_coding	AGTGATAGTAGTTAAAGTTCTCCCAAGGAAGACTACTCGGGTACACTTTGCTATGAGCAAAGTGTACTTTGTT	656427	656500	-13.9	1.24e-36	1	0	1	RPMI	TGACTCAGTTGCACAATCATATGACATGATTGACAACGCTCCAGAAGAAAAAGAAC&AGTTAAAGTTCTCCCAAGGAAGACTACTCGGGTACACTTTGCTATGAGCAAAGTGTACTTTGTT	.(((..((.(((((..((((((((..((.((((.....((((.(.((((....(((&.)))....)))).)...))).).....))))...))..))).))))).....)))))))..)))
SAA6008_09903	protein_coding	TAACTCATAAGCAAAGGAGGTAATCTTAATGGGTATCATCGCTGGCA	489856	489903	mnh_A1	protein_coding	TGGCGATGATACTTCTAATGTCTAAACGT	696814	696843	-19.5	0.032859	1	0	1	RPMI	AGCAAAGGAGGTAATCTTAATGGGTATCATCGCTG&TGGCGATGATACTTCTAATGTC	.(((..(((.............((((((((((((.&.)))))))))))))))..))).
recF_1	protein_coding	AATGTTGGTAGTACTTCGTTTGAATATATCGCTAGCTTGTTTGACGATGATAGAATAC	451792	451850	SAA6008_00688	protein_coding	AGCAATATAATCAAACTAAAAATCACCAACAACAAAAGAA	748320	748360	-21.5	0	1	0	1	RPMI	ATGTTGGTAGTACTTCGTTTGAATATATCGCTA&AGCAATATAATCAAACTAAAAATCACCAACAA	.(((((((.((..((.((((((.(((((.(((.&))).))))).)))))).))..)).))))))).
tuf	protein_coding	AACTGGTGTTGTTCACTTACCAGAAGGTACTGAAATGGTAATGCCTGGTGATAACGTTGAAATGACAGTAGAATT	611207	611282	SAA6008_00741	protein_coding	ATTGGCATTTTACCAGGCGGTACTT	803604	803629	-21.8	0.0228414	2	0	2	RPMI	TGGTAATGCCTGGTGATAACGTTGAAATGACAGTA&ATTGGCATTTTACCAGGCGGTACTT	.((((.((((((((((.........((((.((((.&)))).)))))))))))))).)))).
SAA6008_09901	protein_coding	AACAACTAATCTCAAACATTAACGATCAA	489572	489601	SAA6008_00778	protein_coding	GAGATGAATTAGATCAAATGTTTGATGTGAAATA	847890	847924	-13.2	0.012433	1	0	1	RPMI	CTCAAACATTAACGATCA&AGATCAAATGTTTGAT	.(((((((((...((((.&.)))).))))))))).
SAA6008_00769	protein_coding	ATTCAGAGCTTCTGGTGCAGGTGGTCAGC	836801	836830	SAA6008_00781	protein_coding	TCAGAGATGAAATGGATATACCAGCACCAGGAGACATCA	851839	851878	-25.3	3.94e-06	2	0	2	RPMI	AGAGCTTCTGGTGCAGGTGGTCA&GGATATACCAGCACCAGGAGACATCA	.(((((((((((((.(((((((.&.))).)))).)))))))))).).)).
SAA6008_00781	protein_coding	AGACAAGCTGGACAACCGTTT	852417	852438	whiA	protein_coding	AAGAAATTTCGTTGAAAGAGCTTGGAGAAATGGTA	853622	853657	-12	1.09e-11	5	0	5	RPMI	ACAAGCTGGACAACC&CGTTGAAAGAGCTTGG	.((((((...((((.&.))))....)))))).
SAA6008_00007	protein_coding	CATCAAGACTTATCAATGAAATACCTTACGC	9258	9289	gap	protein_coding	TGCAAGGTCGTTTCACAGGTGAAGTAGAGGTAGTTGATGG	859249	859289	-17.8	0.0003656	2	0	2	RPMI	CATCAAGACTTATCAATGAAATACCTTA&CAAGGTCGTTTCACAGGTGAAGTAGAGGTAGTTGATGG	((((((.(((((((..(((((((((((.&.))))).))))))..)))).......)))..)))))).
rpoB	protein_coding	TATTAGAAATCTATGAACGTTTACGTCCAGGTGAACCACCAACTGTT	599721	599768	gap	protein_coding	AGTTGATGGTGGTTTCCGCGTAAATGGTAAAGAAGTT	859280	859317	-26	0.0286997	2	0	2	RPMI	ATCTATGAACGTTTACGTCCAGGTGAACCACCAA&ATGGTGGTTTCCGCGTAAATGGTAAAGAA	.(((.....(((((((((...((.(((((((((.&.))))))))))))))))))))....))).
sssA	protein_coding	AACTCGGCTCAAGCATACACGAATGA	302267	302293	pgm	protein_coding	ATATGGTTGGACATAGTGGTATGCTTGAGCCGACAA	863515	863551	-30.2	0.00084127	1	0	1	RPMI	CTCGGCTCAAGCATACACGAATGA&ACATAGTGGTATGCTTGAGCCGAC	.(((((((((((((((((..(((.&.))).))).)))))))))))))).
tuf	protein_coding	CGTGGTGTTGCTCGTGAAGACGTA	611031	611055	SAA6008_00803	protein_coding	TGTTTCAACAACGCAAGATACTTCAACTGAAGCAACACCTTCA	875413	875456	-20.2	0.0236161	2	0	2	RPMI	TGGTGTTGCTCGTGAAGA&ACTTCAACTGAAGCAACACCT	.((((((((((((((((.&.)))))..))).)))))))).
SAA6008_00786	protein_coding	TCAGCCTGTCGGACGTCGAAGTTT	858130	858154	SAA6008_00803	protein_coding	GCGATTCAGATTCCGACAGTGATTCCGACTCAGACAGCGATTCTGACTCCGACAGTGATTCCGACTCAGACAGCGATTCAGATTCCGACAGTGATTCCGACTCAGATAGCGATTC	876900	877015	-19.9	0.00015141	5	0	5	RPMI	TCAGCCTGTCGGACGTCGAAGTTT&CGATTCTGACTCCGACAGTGAT	(((..((((((((.((((.((((.&.)))).))))))))))))))).
mvaD	protein_coding	AACAGCAGCAGGGTTGGCTTCATC	661219	661243	qoxB	protein_coding	ATCCCTGCTGCTGAAGTTGCAGAAACTGAAGCTAGATTAAG	1080053	1080094	-23.7	0.00050548	2	0	2	RPMI	ACAGCAGCAGGGT&TCCCTGCTGCTGA	.(((((((((((.&.))))))))))).
qoxA	protein_coding	ATGAAGTTGATGATTCTTGGAAATGACGAACCATATAACAA	1082095	1082136	qoxA	protein_coding	TCATGCTTGTTATTTGTTTCGTTG	1082936	1082960	-12.9	0.0218145	5	0	5	RPMI	TGACGAACCATATAACAA&TTGTTATTTGTTTCGTTG	.((((((.((.((((((.&.)))))).)).)))))).
qoxB	protein_coding	AATTCCACCTAAATACAACTTTGCCATTACACCAGATTGGAATGAC	1080325	1080371	purM	protein_coding	TCGGTGGTTTAGGTGGATT	1092828	1092847	-19.3	3.39e-07	8	0	8	RPMI	TTCCACCTAAATACAACTTTGCCATTACACCA&CGGTGGTTTAGGTGGAT	.(((((((((((...............((((.&.))))))))))))))).
SAA6008_00438	protein_coding	AGCAACTGGCGTTGTTGGATATGGTAATC	476822	476851	purH	protein_coding	TATCCATTCCAACAAACTGTTGCAAACCCTGATGTGACGATGGACGAAGC	1094640	1094690	-21.4	4.7e-15	9	0	9	RPMI	AGCAACTGGCGTTGTTGGATATGGT&TCCATTCCAACAAACTGTTGCA	.(((((.....((((((((.((((.&.))))))))))))...))))).
purH	protein_coding	AGATTATCAAGAAGTATTGACGCGATT	1094777	1094804	purH	protein_coding	GTAACGAAGAAGAGTTTGTTTCAGTATCTGGCGGATATTTAGTTCAA	1095355	1095402	-12	0.00138086	2	0	2	RPMI	AGATTATCAAGAAGTATTGACGCGAT&TTTGTTTCAGTATCTGGCGGATATTTA	.((.((((....((((((((.((((.&.)))).)))))).))....)))).)).
SAA6008_00297	protein_coding	AAGAGAATGGTAAAAGTGGAACAGTGACAGAAGGTAAAGATATGCTTCAATCATCGAAGCATC	343373	343436	purD	protein_coding	ATGACATTTGTTAATGGTGATTTAGCAGTACCTTTCGACTGTATTGCACAAGATCATAAACGCGCATTTGA	1096413	1096484	-28.6	0.0226778	1	0	1	RPMI	AATGGTAAAAGTGGAACAGTGACAGAAGGTAAAGATATGCTTCAATCATCGAAGCAT&TTGTTAATGGTGATTTAGCAGTACCTTTCGACTGTATTGCACAAGATCATA	.(((((....(((.((((((....(((((((......((((..((((((((.((((.&.))))..)))))))).)))).)))))))..)))))..).)))...))))).
purK	protein_coding	CAATTGTATGTGAACGAGATAGCACCAAGGCCTCA	1087102	1087137	SAA6008_01038	protein_coding	TGAGCCTTGGTGTTGGTAAAGATGCTGAAATT	1104801	1104833	-24.6	2.1e-30	13	0	13	RPMI	TGTATGTGAACGAGATAGCACCAAGGCCTCA&TGAGCCTTGGTGTTGGTAAAGATGCT	.((((.(..((....(((((((((((.((((&)))))))))))))))))..).)))).
SAA6008_09900	protein_coding	TCGCAAAATAATTTAAGCGAATTGAATACTTAAAATTCTCAGGCCACTATACCAATAGGGATGGTGGCTTTGC	489404	489477	ptsA	protein_coding	TGAAAAAGTCACTGATGTTGAAGGAGAAGTTGC	1105014	1105047	-15.3	0.00238857	1	0	1	RPMI	GGCCACTATACCAATAGGGATGGTGGCTTTG&AAAAGTCACTGATGTTGAAGGAGAAGTTGC	.((.(((...((..(((.(.((((((((((.&.)))))))))).).)))..))...))).))
pflB	protein_coding	CTGGTAACACACCAGACGGACGTAAAGCTGGCGAACCATTTGCACCAGGTGCAAACC	232094	232151	pdhB	protein_coding	ATACGGTGCAATGGTTCAAGAATC	1116677	1116701	-21.1	3.6e-05	3	0	3	RPMI	CGAACCATTTGCACCA&CGGTGCAATGGTTCA	.((((((.(((((((.&.))))))))))))).
dltD	protein_coding	ACAATGCGTGCTGCTGGTGCAGAT	941258	941282	pdhC	protein_coding	AAGAAGAACCTGCGAAAGAGGAAGCGCCAGCAGAGCAAGCACCTGTA	1117405	1117452	-25	0.0108738	2	0	2	RPMI	ACAATGCGTGCTGCTGGTGCA&AGCGCCAGCAGAGCAAGCACCTGTA	(((.(((.((((((((((((.&.)))))))))..))).)))..))).
rpoB	protein_coding	AAGTATATGTTCCTAACGATGATGAAGGTCGTACGACAACTG	600066	600108	SAA6008_01060	protein_coding	ATTAAATTCGATCATCGCAGTTCAA	1127877	1127902	-10.4	0.00358357	1	0	1	RPMI	ACGATGATGAAG&ATTCGATCATCGC	.((((((((((.&.))).))))))).
SAA6008_01004	protein_coding	ATTGGCCAACCAGACTTCCCGATGCCTGATGTTGTGAAAAAGGC	1067159	1067203	ctaA	protein_coding	TGGTGGTTGGCCATTGCCAT	1139250	1139270	-19.2	0.00111754	1	0	1	RPMI	TTGGCCAACCAG&GTGGTTGGCCAT	.((((((((((.&.)))))))))).
pycA	protein_coding	AGGTTCAGTAACTGAAGTCAAGGTTAGTGTAGGTGAAACTGTGAAAGCT	1138592	1138641	SAA6008_01075	protein_coding	GCTATACTAACCTTCGATGAGTTGCTGAAGC	1144034	1144065	-34.3	0	1	0	1	RPMI	AGGTTCAGTAACTGAAGTCAAGGTTAGTGTAGG&GCTATACTAACCTTCGATGAGTTGCTGAAGC	.(.((((((((((...((((((((((((((((.&.))))))))))))).))).)))))))))).)
fus	protein_coding	ATGCTTGACGCTGTAATTGATTACTTACCTTCACCACTA	608703	608742	ileS	protein_coding	ATGGACGGTGAAGGTAAGAAAATGAG	1215244	1215270	-21.3	0.00019392	2	0	2	RPMI	ACTTACCTTCACCA&CGGTGAAGGTAAGA	.((((((((((((.&.)))))))))))).
sdhB	protein_coding	TTATCTAAATGTATGACATGTGGTGTATGTTT	1174131	1174163	ileS	protein_coding	GTTGATATGACGAAGTTGTTAGCACCAATCTTAGTGCATACAGCTGAAGAAGTTTGGTCTCATACACCACATGTTAAAGAAGAAAGTGTTCACTTAGCAGACAT	1215727	1215831	-25.3	5.51e-05	2	0	2	RPMI	ATGACATGTGGTGTATGT&TCATACACCACATGTTAA	.((((((((((((((((.&.)))))))))))))))).
rplJ	protein_coding	AATCAGGCGTTATGGAAGGCAATGTTATTACAGCAGAAGAAGT	597440	597483	rpmB	protein_coding	TATTAAAGGAGGTACTCATATGGGTAAACAATGTTTCGTAACAGGTCGTAAAGCTTCGACTGGTAACAGACGTT	1249458	1249532	-14.8	2.32e-172	1	0	1	RPMI	AATCAGGCGTTATGGAAGGCAATGTTATTACAGCAG&ATGTTTCGTAACAGGTCGTAAAGCTTCGACTGGTA	.(((((.((........(((..((((((...((((.&.))))..)))))).))).........)).))))).
rpsF	protein_coding	CTGAAGGTGCAGAAGTTTTAGAAGCAAAAGACTGGGGTAAACGTCGCCTAGCTT	389546	389600	rpmB	protein_coding	GTATTTATATTTATTAAAGGAGGTACTCATATGGGTAAACAATGTTTCGTAACAGGTCGTAAAGCTTCGACT	1249471	1249543	-17.6	1.95e-29	1	0	1	RPMI	CTGAAGGTGCAGAAGTTTTAGAAGCAAAAGACTGGGGTAAACGTCGCCTAGCTT&AAAGGAGGTACTCATATGGGTAAACAATGTTTCGTAACAGGTCGTAAAGCTTCGA	.(((((.(...((.(((...((((((....(((.(.......((.((((..(((&.))).)))))).....).)))......))))))..)))...))....).))))).
tuf	protein_coding	TAGCAAAAAATGGTGACTCAGTTGCACAATCATATGACATGATTGACAACGCTCCAGAAGAAAAAGAACGTGGT	610300	610374	rpmB	protein_coding	GTATATAAGTAGTTATGTGTATTTATATTTATTAAAGGAGGTACTCATATGGGTAAACAAT	1249500	1249561	-13.3	1.46e-174	1	0	1	RPMI	AGTTGCACAATCATATGACATGATTGACAACGCTCCA&AGGAGGTACTCATATGGGTAAACAAT	.((((.....((((((((...........((.((((.&.))))))..)))))))).....))))
ahpF	protein_coding	GTGGTGGTCCTGCTAGTGGTAGTGCAGCGATTTACACAGCACGTAAAGGTTTACGTACTGGTATAGTTGCTGA	414132	414205	rpmB	protein_coding	AGTTATGTGTATTTATATTTATTAAAGGAGGTACTCATATG	1249510	1249551	-17.3	5.25e-80	1	0	1	RPMI	GTGGTGGTCCTGCTAGTGGTAGTGCAGCGATTTACACAGCACG&AGTTATGTGTATTTATATTTATTAAAGGAGGTACTCATA	((((.(..(((.((..((((((.......(..((((((..((.&.))..))))))..)....)))))).)).)))..))))).
ldh	protein_coding	ATTGTCATGATGCGGATCTAGTTGTCATCTGTGCTGGTGCTGCACA	253764	253810	smc	protein_coding	TGTTTCAGACGAAGCACATGATGAAAA	1260228	1260255	-18.3	3.76e-05	3	0	3	RPMI	GTCATCTGTGCTGGTGCTGCACA&TGTTTCAGACGAAGCACATGATGAA	.(((((((((((.((.(((.(((&)))..)))))..)))))).))))).
sufC	protein_coding	TGTAATGTATGCTGGTAAAGTCGTTAAATCTGGTGGTCCAGAATTAGCA	921467	921516	SAA6008_01192	protein_coding	TCTAGGACCACTGGATGATATTA	1265311	1265334	-22.5	0.0138107	1	0	1	RPMI	AATCTGGTGGTCCAGAA&TCTAGGACCACTGGATG	.(((((((((((((((.&))).)))))))))))).
hslU	protein_coding	AGATGTTGAAAGTATGGTTAGAGATCTTGTTGATGTTTCAG	1284920	1284961	hslU	protein_coding	AGAATTGCAAGGTCGTTTTCCGATT	1285658	1285683	-14.1	0.00010969	2	0	2	RPMI	TGGTTAGAGATCTTGTT&TGCAAGGTCGTTTTCCG	.((..((.((((((((.&.)))))))).))..)).
SAA6008_00086	protein_coding	AATCGGATCTGGTCTAGCTTCACTTGC	98661	98688	SAA6008_01220	protein_coding	TAAGTGAAGCTATGGATGCAAATGATCCT	1300624	1300653	-24	0.00181918	1	0	1	RPMI	CGGATCTGGTCTAGCTTCACTTGC&TAAGTGAAGCTATGGATGCAAATGATCCT	.(((((..(((((((((((((((.&)))))))))))..))))......))))).
gcvH	protein_coding	TTATATGCACCAATCTCTGGTA	892151	892173	SAA6008_01230	protein_coding	TATGGCAGAGATTGGTGAAGAAGGCGTA	1311297	1311325	-22.2	4.27e-23	9	0	9	RPMI	GCACCAATCTCTGGTA&ATGGCAGAGATTGGTGA	.((((((((((((.((&.)).)))))))))))).
SAA6008_00681	protein_coding	AGCAGATATGGTGTTTCAGTTGATCA	741299	741325	SAA6008_01233	protein_coding	CTGCTGAAACACTATATCAT	1316337	1316357	-23.8	0	1	0	1	RPMI	AGATATGGTGTTTCAGTT&TGCTGAAACACTATATCA	.((((((((((((((((.&.)))))))))))))))).
rpsB	protein_coding	GAAGCGGGTGTTCACTTCGGTCACCAAACACGTCGTTGGAACCCAAAAATGAAAAAA	1287200	1287257	bsaA	protein_coding	AATCAATTTGGTGGCCAAGAACCTGGTTCAGGCGAAGAAGCAGCT	1345661	1345706	-26.4	0.00052775	2	0	2	RPMI	GAAGCGGGTGTTCACTTCGGTCACCAAAC&ATTTGGTGGCCAAGAACCTGGTTCA	(((.(((((.....(((.((((((((((.&.))))))))))))).))))).))).
purN	protein_coding	TGATAGTGGTATGGATACGGGAGAAATTATTGAACAGAGAAAATGTGATATTAGACCGGACGATTCAAAAGAACA	1094178	1094253	citB	protein_coding	ATGAAATATAAAGAAGATGGTACAGGTTTAGTTGTATT	1398235	1398273	-11.7	0.00676307	1	0	1	RPMI	TGTGATATTAGACCGGACGATTC&AGATGGTACAGGTTTAGTTGTATT	.(((..((((((((..((.(((.&.))).))...))))))))..))).
SAA6008_01324	protein_coding	TTTAACCCAATCGTAAATATGATGGAAC	1410140	1410168	crr	protein_coding	AAGCATGCGATTGGGTTAAAAGCAGATAACGGATTAGA	1480052	1480090	-21.7	0.00742964	1	0	1	RPMI	TTTAACCCAATCGTAA&ATGCGATTGGGTTAAAA	(((((((((((((((.&.))))))))))))))).
mvaK2	protein_coding	AATTTAGATGATTCAAATGGTCATAAATATGGATTAGGTTCAAGTGCAGCAGTACTTGTGTCAGTTATA	662243	662312	msrB	protein_coding	AAAAAAGATAAAAGTGAACTAACAGATATAGAATATATTGTTACACAAGAAAACGGCACTGAACC	1480666	1480731	-22.8	0.00590002	1	0	1	RPMI	AGGTTCAAGTGCAGCAGTACTTGTGTCAGTT&TATTGTTACACAAGAAAACGGCACTGAACC	.(((((.(((((.......(((((((((((.&.))))..)))))))......))))))))))
SAA6008_00673	protein_coding	ATCGTGGAATTGGCCAAGCACTTCTTGATGCCATTATGGCTTGGTG	732003	732049	rpsA	protein_coding	TAAAGGTCAATTCCACGAAAATGATGTCATTGAAGGTGTCG	1563759	1563800	-24.8	0.00013841	2	0	2	RPMI	ATCGTGGAATTGGCCA&AGGTCAATTCCACGAA	.((((((((((((((.&.)))))))))))))).
yycI	protein_coding	CTACTCAGTCGTGAACGAAACGAATGTTCAATTGTTA	28905	28942	rpsA	protein_coding	AAAGGTGGTTTGGTTGTTGATGTAGGACAAAGAGGTTTTGTTCCGGCTTCACT	1564205	1564258	-21.6	7.59e-28	11	0	11	RPMI	CAGTCGTGAACGAAACGAATGTTCA&AGGACAAAGAGGTTTTGTTCCGGCTT	.(((((.(((((((((...(((((.&.))))).....)))))))))))))).
whiA	protein_coding	AACCGACTCGTTAATTGTGAAACGGCCAATCT	853468	853500	recQ	protein_coding	AAGAAATTGGCCGTGCGGGTCGCGATGGTGAACTA	1570563	1570598	-25.1	9.22e-09	3	0	3	RPMI	CCGACTCGTTAATTGTGAAACGGCCAATC&AATTGGCCGTGCGGGTCGC	.((((((((..........(((((((((.&.))))))))))))))))).
SAA6008_01060	protein_coding	GTTATTAGTCGCTGTTGGTTACATGGATCCCGGAAACTGGATAACATCAATGCAAGGTGGCGCCC	1127778	1127843	scpB	protein_coding	GAACAGCGTAGCCAACAGTTAATTAC	1583983	1584009	-19.6	0.0151667	1	0	1	RPMI	CGCTGTTGGTTACATGG&ACAGCGTAGCCAACAGTT	.((((((((((((.((.&.))..)))))))))))).
lpdA	protein_coding	ACTGGTTCTTCGCCTGCAGAGTTGCCATTCTTATCATTTG	1607646	1607686	recN	protein_coding	ATTGCGTCAGGTGGAGAACT	1608656	1608676	-20.6	5.3e-08	2	0	2	RPMI	TGGTTCTTCGCCTGCA&CGTCAGGTGGAGAACT	.((((((((((((((.&.).)))))))))))))
SAA6008_01499	protein_coding	AAACTTCAAGTTAACAACTGTGTTACAGTAGAACCTGGTGT	1617112	1617153	SAA6008_01499	protein_coding	TTATCAGGTTTTACTGGTACCAGTGGAGCACT	1617946	1617978	-30.7	0.00064846	1	0	1	RPMI	AGTTAACAACTGTGTTACAGTAGAACCTGGTGT&TTATCAGGTTTTACTGGTACCAGTGGAGCA	.(((....((((.((..(((((((((((((((.&.)))))))))))))))..))))))..))).
ctaA	protein_coding	GGAGCTGCTGCTGTTATTTGGC	1139496	1139518	gcvPB	protein_coding	ATGAAAATACAGCAGCTAT	1621617	1621636	-16	0.00107325	1	0	1	RPMI	GAGCTGCTGCTGTTA&AAATACAGCAGCTA	.((((((((.((((.&.)))))))))))).
rpmG_1	protein_coding	GTAAAGATTCCTAACAAGAGAGGGTGTTTAACGTGCGCGTAAACGTA	1380389	1380436	rpmG	protein_coding	AGAACGTGTTGAAATGAAGAAATTCTGTTCACG	1633517	1633550	-12.6	0.036503	2	0	2	RPMI	CAAGAGAGGGTGTTTAACGTGCGCGTA&AACGTGTTGAAATGAAGAAATTCTGTTC	.((.((((..(.((((....((((((.&.)))))).....)))).)..)))).)).
rpmB	protein_coding	TATAAGTAGTTATGTGTATTTATATTTATTAAAGGAGGTACTCATATGGGTAAACAATGTTTCG	1249494	1249558	dnaG	protein_coding	ATTGGTAAGTATGGCAACGATGCATTTACTGCTTTTGT	1645348	1645386	-19.4	1.78e-08	1	0	1	RPMI	TAAGTAGTTATGTGTATTTATATTTATTAAA&ATTGGTAAGTATGGCAACGATGCATTTACTGCTTT	.(((((((...(((((((((((((((((((.&.)))))))))))).....)))))))..))))))).
glyS	protein_coding	GAGGTTTTGTGTTCCCTGGTAGTGATATTTACGGTGGTTTATCAAACACA	1648317	1648367	glyS	protein_coding	AAATTGGTAAATCATTCCGTAATGAAATCACTCCAGGTAACTTCA	1648872	1648917	-36.1	7.92e-10	4	0	4	RPMI	GAGGTTTTGTGTTCCCTGGTAGTGATATTTACGGTGGTTTATCAAA&ATTGGTAAATCATTCCGTAATGAAATCACTCCAGGTAACTTCA	((((((........(((((.((((((..(((((((((((((((((.&.)))))))))))..))))))....))))))))))).)))))).
opp3A	protein_coding	TTACGGTACGGCAGCTGATAGAGCGGTATACAATGGTCCATTTAAAGTTGATGATTGGAAACAAGAAGAT	1002517	1002587	recO	protein_coding	AGTTATGCCGCTCTGGCAGCTGAAACTAT	1650275	1650304	-30.5	1.13e-44	15	0	15	RPMI	CGGTACGGCAGCTGATAGAGCGGTATAC&TTATGCCGCTCTGGCAGCTGAAACTA	.(((....((((((.((((((((((((.&.)))))))))))).))))))..))).
SAA6008_00366	protein_coding	GCAGGATCTTCTCTTGTAATGGATGACAAC	404157	404187	phoH	protein_coding	ATTGAAGAGAGTTTCGATGTTGTCATCCATGCAAGAGGAC	1653547	1653587	-30.1	0.0281961	1	0	1	RPMI	CTTCTCTTGTAATGGATGACAAC&TGTTGTCATCCATGCAAGAGGAC	.(((((((((.((((((((((((&.))))))))))))))))))))).
nadD	protein_coding	ACTTTACGGCGGTCAGTTTAACCCTATCCATACTGCACATATGATA	1675872	1675918	aroE	protein_coding	AGATGGCAAGTGGATAGGGTATA	1676743	1676766	-24	0.00174151	1	0	1	RPMI	AACCCTATCCATACTGCACATA&GATGGCAAGTGGATAGGGTA	.(((((((((((..(((.(((.&.)))))).))))))))))).
rpoC	protein_coding	CATCTTCATTCCGTGAAGGTTTAACAGTACTTGAATACTTCATCTCAACTCACGGTGCACGTA	605014	605077	yajC	protein_coding	AGCATCGTGAGTTGATTAAT	1721283	1721303	-24.9	0.0399409	1	0	1	RPMI	CTCAACTCACGGTGCA&AGCATCGTGAGTTGAT	.((((((((((((((.&.)))))))))))))).
fus	protein_coding	AACGCTATCGTTGGTGGTGTAGTTCCTCGTGAATAC	609471	609507	rplU	protein_coding	CGTAAAAAAGGCCATCGTCAACCATACACTAAATTAACA	1728008	1728047	-11.4	3.16e-06	1	0	1	RPMI	CGTTGGTGGTGTAGTTCCTCGTGA&CCATCGTCAACCATACACTAAATTAACA	.((((((((((((......((((.&.)).)).......))))))..)))))).
rplL	protein_coding	AACTGCAGCTGCTCCAGTAGCAGTAGCAGGTGCAGCTGGTGGCGCTGACGCTGCAGC	597753	597810	infC	protein_coding	AGACTTAGTGGTCGTTGCACCGAATGCGAAACCACCAGTTGCAAGAATT	1758910	1758959	-35.4	2.17e-05	8	0	8	RPMI	GTGCAGCTGGTGGCGCTGACGCTGCAGC&CGTTGCACCGAATGCGAAACCACCAGTTGCAA	.(((((((((((((((...((.((((((&.)))))).))...)))...)))))))))))).
SAA6008_01324	protein_coding	ATTTCTCCAGCTATTGTAATAGCTGCTATAACATCGCCGT	1410782	1410822	citC	protein_coding	AAAGAAGGAACTGAGCGATTAGTTAGAGCAGCTATACAATATGCTATCGATAA	1777624	1777677	-32.4	4.05e-18	7	0	7	RPMI	CAGCTATTGTAATAGCTGCTATAACATCGCCGT&CTGAGCGATTAGTTAGAGCAGCTATACAATATGCTA	.(((((((((.(((((((((.(((((((((((.&.)).)))))..)))).))))))))))))))).))).
SAA6008_01060	protein_coding	TAGTCGCTGTTGGTTACATGGATCCCGGAAACTGGATAACATCAATGCAAGGTGGCGCCCAATATGGCTATACTTTGCTATT	1127756	1127838	maeB	protein_coding	ATTCCGGTATTCCATGACGATCAACATGGT	1789212	1789242	-25.6	1.87e-18	6	0	6	RPMI	GTCGCTGTTGGTTACATGGATCCCGGAAA&ATTCCGGTATTCCATGACGATCAACATGGT	.(((.((((((((.((((((..((((((.&.))))))...))))))..))))))))))).
mntC	protein_coding	AGAGACTGGTAACGGTTGGTTTGAAAAAGCCTTAGAACAGGCTGGT	706494	706540	ald	protein_coding	ATTTAAATCAAATCAACCATT	1799126	1799147	-15.4	0.0150101	1	0	1	RPMI	CGGTTGGTTTGAA&ATCAAATCAACCA	.(((((((((((.&.))))))))))).
menD	protein_coding	GATGTCTATGCGAATCGTGGTGCGAAT	1060682	1060709	uspA_1	protein_coding	CACATGAAGCGGAATGGGCATTTAACAGA	1800322	1800351	-16.9	0.0296302	1	0	1	RPMI	GATGTCTATGCGAATCGTGG&ACATGAAGCGGAATGGGCATTT	(((((((((.((..(((((.&.)))))..))..))))))))).
SAA6008_00974	protein_coding	AAGAAGAGGAAGAGGCAGAATCGATTGCATCACAACTA	1035329	1035367	ezrA	protein_coding	CGAAGAAAGAAGAAGTGTATCGTCGATTACTTGCTTCTAACTTAACA	1807903	1807950	-23.3	3.64e-05	2	0	2	RPMI	AGAGGAAGAGGCAGAATCGATTGCATC&AGTGTATCGTCGATTACTTGCTTCTAACTTA	.(((..((((((((((((((((((((.&.)))))..))))))).)).))))))..))).
coaE	protein_coding	TTTGGTGATGAAGCAATTGATGA	1768234	1768257	ezrA	protein_coding	AATCGAAGAAAGAAGAAGTGTATCGTCGATTACTTGCTTCTAACTT	1807907	1807953	-15.8	0.0144923	1	0	1	RPMI	TGGTGATGAAGCAATTGATGA&ATCGTCGATTACTTGCTTCTAACTT	.(((...((((((((((((((&.))))))))....))))))..))).
dltC	protein_coding	ATGGACTTTGATAGAGATGAGTGGGCAACACCAAATAAAAT	940311	940352	ptaA	protein_coding	ATATATGGTGTTGCCAATAGATTATT	1817259	1817285	-20.5	4.66e-28	10	0	10	RPMI	AGATGAGTGGGCAACACCAAATAA&ATATATGGTGTTGCCAATAGATTA	.(((..((.((((((((((.(((.&.))).)))))))))).))..))).
murE	protein_coding	ATGGAAGCATACGGACACGCGAAGTCTTTATTGTTTAGTCAATT	1034313	1034357	ccpA	protein_coding	TGATGTAGCAAGAGAAGCGCGTGTCTCTATGGCCAC	1832772	1832808	-31.3	2.01e-32	10	0	10	RPMI	ATGGAAGCATACGGACACGCGAAGTCTTTATTGTTTAGTCAA&TGATGTAGCAAGAGAAGCGCGTGTCTCTATGGCCAC	.(((...((((.(((((((((...((((..(((((..((((.&))))..)))))))))..))))))))).)))).))).
SAA6008_00892	protein_coding	ATATGAAAGCTTAGGTGAAATTAAATGGCTCAAGATCGTA	944958	944998	SAA6008_01709	protein_coding	AGGTTCAAAAGAGAGTCAATTAACTGAAGCGTT	1836969	1837002	-13.5	6.83e-07	3	0	3	RPMI	AGCTTAGGTGAAATTAAATGGCTCA&AGAGTCAATTAACTGAAGCG	.((((.(((.....(((.((((((.&.)))))).)))))).)))).
tuf	protein_coding	GCTGACGGTCCAATGCCACAAACTCGTGAACACATT	610518	610554	SAA6008_01712	protein_coding	CAGAGGTACCGTCAGCTATTTT	1842916	1842938	-20.9	0.024923	1	0	1	RPMI	GCTGACGGTCCAATGC&CAGAGGTACCGTCAGCT	(((((((((((..((.&))..)).))))))))).
SAA6008_01721	protein_coding	CAATTGATATCGGAATGCTGCTTTACAACTATGTTCCACAACA	1849968	1850011	SAA6008_01721	protein_coding	CCATTTTCTAATTGAAAGTGAGGTGGACGAGTTGGAGCAGTTTTATCAATTAGGGT	1850545	1850601	-27	5.45e-21	9	0	9	RPMI	CAATTGATATCGGAATGCTGCTTTACAACTATGTTCCACAACA&GTGAGGTGGACGAGTTGGAGCAGTTTTATCAATTA	.((((((((.......(((((((..(((((.((.(((((..((&.))..)))))))))))))))))))..)))))))).
pitA	protein_coding	ATTGCGGGTGCAGCAATCGCATCTGAAGGCTCA	739583	739616	pldB	protein_coding	CACGTAATTTAGAAATTGTTGAAGAAACAGTTAACGATGGTTTAATGTTAAAAAAAGCAACGTATCATTGGTAT	1873804	1873878	-10.9	0.00754242	1	0	1	RPMI	TTGCGGGTGCAGCAATCGCATCTGA&ACAGTTAACGATGGTTTAATGTTAAAAAAAGCAACGTAT	.((((..((((((.((((...(((.&.)))....)))).)))..............))).)))).
SAA6008_01439	protein_coding	AAAACTGCTTCAATGGAA	1559150	1559168	tal	protein_coding	CAAGTTAAAGAAATAACTGAAGCAGTAACTGAAGGTGTGCCA	1887877	1887919	-14.2	1.82e-08	2	0	2	RPMI	AACTGCTTCAA&CTGAAGCAGTA	.(((((((((.&.))))))))).
qoxB	protein_coding	GACATTCATATGCCAAACAATACTCCTGTTGGATTCTGGATTGGTATCTTTATGACTATCGGCGGTTTCTTC	1080190	1080262	SAA6008_01775	protein_coding	TCTGTAGGACCATCTCTTGCACCAACA	1908782	1908809	-13.8	0.0282495	1	0	1	RPMI	CTGTTGGATTCTGGATTGGTATCTTTATGACTATCGGCGGT&TCTGTAGGACCATCTCTTGCACCAACA	.((((((.....(((.((((.(((............((((.&.)))))))))))..)))....))))))
plsX	protein_coding	AGGTGTAGCTAGACCGGCTTTAGTA	1255358	1255383	SAA6008_01775	protein_coding	ATGAAGCTTCGGCTACTACACCTGCTACAACTTCTAGTGCGGATACTGAT	1909215	1909265	-24.7	6.71e-18	6	0	6	RPMI	AGGTGTAGCTAGACCGGCTTTAG&ATGAAGCTTCGGCTACTACACCTG	((((((((.(((.(((((((((.&.))))))..)))))))))))))).
rpmG_1	protein_coding	AGAGAGGGTGTTTAACGTGCGCGTAAACGTAACATTAGCAT	1380405	1380446	ecsB	protein_coding	ATAGTTACTTTGCGCGCATAT	1926736	1926757	-23	0.00252415	1	0	1	RPMI	CGTGCGCGTAAACGTAACA&AGTTACTTTGCGCGCATA	.(((((((((((.(((((.&.)))))))))))))))).
qoxB	protein_coding	AAATGGTGCTTCTGGTTCTTCATGATCGGATTT	1080619	1080652	SAA6008_01813	protein_coding	AAAGCCAAGATTAGTACCTTTACT	1947482	1947506	-13.8	0	2	0	2	RPMI	TGGTGCTTCTGGTTC&AAGCCAAGATTAGTACCT	.(((((((((((((.&.))))).))..)))))).
fapR	protein_coding	TTACGTCGAAGTAAAGTCATATGTTA	1254934	1254960	perR	protein_coding	CAGCATATGACTGACTTTGACGTAACACATCATCGAATGGAAATT	1962249	1962294	-30.4	0	1	0	1	RPMI	TTACGTCGAAGTAAAGTCATATGTTA&CAGCATATGACTGACTTTGACGTAAC	((((((((((((..(((((((((((.&.))))))))))).)))))))))))).
SAA6008_00089	protein_coding	ATGATCAAACCTGGTCAAGAACTTGTTGTTGATAAGAAGCAACCAGCAAACCATGCAGATGCTAA	101895	101960	SAA6008_01819	protein_coding	TGGATTGCATGGTTTGCAACGGGTGT	1963492	1963518	-24.7	0.00182166	1	0	1	RPMI	AGCAACCAGCAAACCATGCAGATGCTAA&TGGATTGCATGGTTTGCAACGGGTGT	.(((.((.(((((((((((((...(((.&))).)))))))))))))...)).)))
SAA6008_01413	protein_coding	AAGTCTTTCGATATGGATAGAG	1533761	1533783	SAA6008_01845	protein_coding	CTTTCTATATGGATAAA	1991383	1991400	-10.7	0	1	0	1	RPMI	TTCGATATGGATAGA&CTTTCTATATGGAT	.((.(((((((.((.&)).))))))).)).
pitA	protein_coding	AAATGGAGCACTGCGCAACGAATGATCATTACATGGGTGA	740144	740184	SAA6008_01886	protein_coding	AGAATCATCCAATGTTCAAA	2014455	2014475	-11.1	5.93e-11	3	0	3	RPMI	ATGATCATTACATGGGTGA&ATCATCCAATGTTCAA	.(((.(((....(((((((&.)))))))))).))).
truB	protein_coding	ATATGGGCAAAGCTTATGAAGCAACTGTATCGATAGGAAGAAGTAC	1305942	1305988	ftn	protein_coding	TTGCAAACTTCTTCATTC	2036423	2036441	-10.8	4.77e-05	2	0	2	RPMI	GGAAGAAGTA&AACTTCTTCA	.((((((((.&.)))))))).
sdrD	protein_coding	ATAATGGTAATTATAAAGTTGAA	629954	629977	SAA6008_01954	protein_coding	GACTGGTAATTACACAGTTGCCAATGTTAAAGGTAATAACGTAAGGGATGGCTATTCAACTAATTCA	2080391	2080458	-10.1	0	1	0	1	RPMI	ATGGTAATTATAAAGTTG&GACTGGTAATTACACAG	.((((((((((..((((.&)))).)))))))).)).
SAA6008_00029	protein_coding	ATTTAACAAGGATGTTATCACTGTAGCCGTTGGCTACTATCTAAGATATACATTGA	37179	37235	SAA6008_01968	protein_coding	TATCGTGATATATCTGAAATATT	2092245	2092268	-11	0.0142805	1	0	1	RPMI	AGGATGTTATCACTGTAG&TATCGTGATATATCTG	.(((((.((((((.(((.&))).))))))))))).
sdhA	protein_coding	GCGGCTTCCATTGTTTACCAACAAGG	1172509	1172535	thyA_1	protein_coding	ATGGTAAACAATGGAGAGATTGGGAAGAT	2094312	2094341	-22.2	0.026845	1	0	1	RPMI	GCGGCTTCCATTGTTTACCAA&ATGGTAAACAATGGAGAGATTGG	.(((((((((((((((((((.&.)))))))))))))).)).))).
SAA6008_00035	protein_coding	AATTTAACAAGGATGTTATCACTGTAGCCGTTGGCTACTATCTAAGATATACATTG	42526	42582	SAA6008_01972	protein_coding	TATCGTGATATATCTGAAATATTAA	2094980	2095005	-11	0.0140088	1	0	1	RPMI	AGGATGTTATCACTGTAG&TATCGTGATATATCTG	.(((((.((((((.(((.&))).))))))))))).
atl	protein_coding	ATACTTCGACATCCCACAATAT	1069295	1069317	qacA%3B	protein_coding	TAGTGGGCGCTGTCGAAGTAGCTAAAGCTACGGGGATAAAACAGCTTGCAAACGAGGCTG	2114819	2114879	-23.6	1.01e-17	10	0	10	RPMI	ATACTTCGACATCCCACA&AGTGGGCGCTGTCGAAGTAG	.((((((((((.(((((.&.)))))...)))))))))).
SAA6008_00027	protein_coding	TTTAACAAGGATGTTATCACTGTAGCCGTTGGCTACTATCTAAGATATACATTGAG	35147	35203	SAA6008_02001	protein_coding	TATCGTGATATATCTGAAATATT	2119157	2119180	-11	0.014847	1	0	1	RPMI	AGGATGTTATCACTGTAG&TATCGTGATATATCTG	.(((((.((((((.(((.&))).))))))))))).
csbD	protein_coding	AAAGCAAAAGAAGTTGTTGAA	1704692	1704713	SAA6008_02076	protein_coding	ATTGAAGATTGAAGCTATCAACAACGAAATGCGCAA	2178668	2178704	-12.5	0.0420412	3	0	3	RPMI	AGCAAAAGAAGTTGTTGAA&ATCAACAACGAAATGCG	.(((......((((((((.&.))))))))....))).
rpmB	protein_coding	GAACGCTAACCTTCAAAAAGTTAGAATCCTAGTTGACGGTAAACCTAAAAAAGTTTGGGTTTCTGCACGTG	1249356	1249427	agrA	protein_coding	GAAGAAAAGCCTATGGAAATTGCCCTCGCAACTGATAATCCTTATGAGGTGCTTGAGCAAGCTAAA	2179386	2179452	-20.1	1.05e-10	1	0	1	RPMI	CGCTAACCTTCAAAAAGTTAGAATCCTAGTTGACGGTAAACCTAAAAAAGTTTGGGTTTCTG&AAGAAAAGCCTATGGAAATTGCCCTCGCAACTGATAATCCTTATGAGGTGCTTGAGCA	.(((..((((((..(((...((....((((((..(((((..(((........(((((((((.&.))))..))))))))...)))))....))))))....))))).))))).)....))).
ahpF	protein_coding	AATGGCGAAGAATTTGGCAATGGTCGTATGACAATCCAAGATATTCTTTCGAAACTAGGCAGTACGGCAGATGC	414249	414323	agrA	protein_coding	GAAGAAAAGCCTATGGAAATTGCCCTCGCAACTGATAATCCTTATGAGGTGCTTGAGCAAGCTAAA	2179386	2179452	-19.8	0.00459231	1	0	1	RPMI	ATGGCGAAGAATTTGGCAATGGTCGTATGACAATCCAAGATATTCTTTCGAAACTAGGCA&AGCCTATGGAAATTGCCCTCGCAACTGATAATCCTTATGAGGTGCTTGAGCAAGCTAA	.((((......((.((((....(((((.((..(((...((.....((((.(...(((((.&.)))))).))))......))......)))..))..)))))..)))).))....)))).
SAA6008_01304	protein_coding	ATATGGAGCACCATCGAAATCGCTTGCAGATAGTTTTG	1383057	1383095	SAA6008_02078	protein_coding	AGCAGATGGTGCTGCCGTATATTTGAAAAATGGTATTA	2180630	2180668	-23.6	2.12e-06	2	0	2	RPMI	ATATGGAGCACCATCGAAATCGCTTGCA&AGCAGATGGTGCTGCCGTATA	(((((((((((((((.........(((.&.)))))))))))).)))))).
mnhD	protein_coding	AGAGTCAGGTATGATTGGGGC	953733	953754	cls2	protein_coding	TCCCTATTTCATACCTGA	2239822	2239840	-21.8	0	1	0	1	RPMI	GTCAGGTATGATTGGGGC&TCCCTATTTCATACCTGA	.((((((((((.(((((.&.)))))..))))))))))
pyrF	protein_coding	CGTATTACGACACCGGAAGAA	1229150	1229171	murA	protein_coding	AATGTAGAAGGTCGTAGTGC	2248870	2248890	-13.6	0.0193985	1	0	1	RPMI	CGTATTACGACA&GGTCGTAGTGC	.((((((((((.&.))))))))))
mntC	protein_coding	AAACAAGATCCACACGCATGGTTAAGTT	706382	706410	atpE	protein_coding	AGAGAGAGCAAATAACCGTTTGCGTGTGGCTGAATTAAA	2250843	2250882	-21.8	3.74e-05	4	0	4	RPMI	TCCACACGCATGGTTAA&ATAACCGTTTGCGTGTGGC	.(((((((((((((((.&.))))))..))))))))).
SAA6008_00769	protein_coding	AGCAGGCACGTGAAATGGCTGAAATTCGTGGCGAACAAAAAGAAATCGGCTGGGGAAGCCAAATTAGATCATATGTTTTCCATCCATACTC	836977	837068	atpB	protein_coding	GAAGAAATTAGTGATTCTGTTCGCCGCGATCCT	2252334	2252367	-24.3	0.0069812	1	0	1	RPMI	TTCGTGGCGAACAAAAAGAAATCGGCTGGG&ATTAGTGATTCTGTTCGCCGCGAT	.(((((((((((....((.((((.(((((.&.)))))))))))))))))))))).
gatB	protein_coding	AGACTGGGCAATGCGTGCTGCAATGGCACTAAATATGGAAATCGCA	2044151	2044197	atpB_1	protein_coding	AAGAACGTGCCATTGCAGATAT	2255784	2255806	-23.4	0.0294281	1	0	1	RPMI	GCTGCAATGGCACT&CGTGCCATTGCAGA	.((((((((((((.&.)))))))))))).
gap	protein_coding	CGATGGTAAATTAGATGGTGGTGCAC	859772	859798	mnaA	protein_coding	AGATTCAGGTGGAATTCAGGAAGAAGCGCCATCATTTAATAAGCCAGTTT	2258145	2258195	-27.2	1.57e-16	10	0	10	RPMI	ATGGTAAATTAGATGGTGGTGCA&AGCGCCATCATTTAATAAGCCAG	.((((..(((((((((((((((.&.)))))))))))))))..)))).
fus	protein_coding	GCGCAGGTTTCGAATTCGAAAACGCTATCGTTGGTGGTGTAGTTCCTCGTGAATACATTCCATCAGTAGAAGC	609451	609524	aldA	protein_coding	AAAATTATATTAATAAAGGTATTGAAGAAGGTGCTGAATTATTT	2268330	2268374	-16.5	4.52e-35	1	0	1	RPMI	GCGCAGGTTTCGAATTCGAAAACGCTATCGTTGGTGGTGTAGTTC&AAATTATATTAATAAAGGTATTGAAGAAGGTGCT	((((...((((((............((((.(((.((((((((((.&.)))))))))).))).))))))))))...)))).
aldA	protein_coding	AATCTGGTTTAGGTCGTGAATGGGGCGATTATGGTATTGAAGAGTT	2267974	2268020	aldA	protein_coding	AATCACCATATATCGTCCTAGATGA	2268595	2268620	-20.8	0.0325714	1	0	1	RPMI	GTCGTGAATGGGGCGATTATGGTA&CACCATATATCGTCCTAGATGA	.((((...(((((((((((((((.&.)))))).))))))))).))))
butA	protein_coding	TATGGCGTGAACGTTGCAGGTGTGCTATGGGGTA	120398	120432	fbaA	protein_coding	AAAGAAGTTTACGATCCTCGTAAATACTTAGGACCTGCACGTGAAGCCATC	2271808	2271859	-29.3	0.0329417	1	0	1	RPMI	TATGGCGTGAACGTTGCAGGTGTGCTATGGGGT&TCCTCGTAAATACTTAGGACCTGCACGTGAAGCCATC	.(((((....(((.((((((((((.(((((((.&.)))))))..))).....))))))))))...))))).
whiA	protein_coding	GTTAACCGACTCGTTAATTGTGAAACGGCCAATCT	853465	853500	glmS	protein_coding	AAAGAAAAAGGTCGTATTGCAG	2302167	2302189	-13.5	1.57e-05	2	0	2	RPMI	TTGTGAAACGGCCA&AGGTCGTATTGCAG	.(((((.((((((.&.)))))).))))).
glmM	protein_coding	CAAATAGCTGATGTGGTTCAAGATAAAATGGGATTAGATAA	2316299	2316340	glmM	protein_coding	AAAAACACCCACGTGTACTTGTAGGTCGCGATAC	2317499	2317533	-13	1.42e-05	2	0	2	RPMI	AGCTGATGTGGTTCAAGATAAAATGGGA&ACCCACGTGTACTTGTAGGTCGCG	.((.(((.((...(((((((...((((.&.))))..))).)))))).))))).
fus	protein_coding	CAACAGCAGCTTGGGAAGGTCACCGTGT	608098	608126	SAA6008_02223	protein_coding	AAGGTGTATCTGTTGAAGTTGGTGAAAAACAAGCTGCTGTAGACTT	2351715	2351761	-27.8	0.00136206	1	0	1	RPMI	AACAGCAGCTTGGGAAGGTCACCG&TGGTGAAAAACAAGCTGCTGTA	.(((((((((((......(((((.&.)))))....))))))))))).
SAA6008_01011	protein_coding	AACAGTGATTCCAGCAATCAACAACAACCT	1075814	1075844	SAA6008_02223	protein_coding	CTGATGAAGTTGTTGAAAAAATTGCTGGTATCGCTGCACGTGAAGTTAAAGGTATCTTAGATATGAAAGGTGGCTTAACTGAT	2351801	2351884	-30.6	0	1	0	1	RPMI	ACAGTGATTCCAGCAATCAACAACA&AGTTGTTGAAAAAATTGCTGGTATCGCTGC	.(((((((.(((((((((((((((.&.)))))))).....))))))).))))))).
fmt	protein_coding	AAGATATGCAATTAGCTGGGAAAAAGAGAATGTTAGCTGCCAATTA	1241314	1241360	SAA6008_02223	protein_coding	TTAGATATGAAAGGTGGCTTA	2351807	2351828	-10.5	0.00760445	2	0	2	RPMI	TAGCTGCCA&AGGTGGCTT	.(((((((.&.))))))).
adhE	protein_coding	AAGCGTGCAGCAGAAGTTGTATTAGAAGCGGCAATGAAGGC	143853	143894	SAA6008_02223	protein_coding	ATCGCTGCACGTGAAGTTAAA	2351834	2351855	-17.6	0.00395089	2	0	2	RPMI	AGCGTGCAGCA&CGCTGCACGTG	.(((((((((.&.))))))))).
SAA6008_01080	protein_coding	TTGTCATGCGTGGCGAACCAGCAATCT	1147516	1147543	SAA6008_02223	protein_coding	ATTCTCTGATGAAGTTGTTGAAAAAATTGCTGGTATCGCTGCACGTGAAGTTA	2351836	2351889	-30.9	0.00257247	1	0	1	RPMI	GTCATGCGTGGCGAACCAGCAATC&AATTGCTGGTATCGCTGCACGTGAA	.(((((.((((((((((((((((.&.))))))))).))))))).))))).
bglG	protein_coding	AAATGATTGTTGGCCTGATTTGATTTTTCCAGAGAGTGAAATTGCTTTTAT	2305710	2305761	SAA6008_02224	protein_coding	ATATCATGGCTAACAATCATA	2352303	2352324	-22.9	6.77e-06	3	0	3	RPMI	AATGATTGTTGGCCTGATT&TATCATGGCTAACAATCATA	.(((((((((((((((((.&.)))).))))))))))))).
fus	protein_coding	GTTTCGAATTCGAAAACGCTATCGTTGGTGGTGTAGTTCCTCGTGAATAC	609457	609507	SAA6008_02225	protein_coding	TATCCTTGGCTTATTAATAGTAGTAATCGTGGGGTTCCTGTTATTCATGTATATCCAAGATGGACGTATAACTGAA	2352772	2352848	-21.1	3.92e-33	1	0	1	RPMI	AACGCTATCGTTGGTGGTGTAGTTCCTCGTGAATAC&AGTAATCGTGGGGTTCCTGTTATTCATGTATATCCAAGATGGACGTA	.((((((((.((((..((((((..((((((((.(((&.))).))))))))..)............)))))))))))))).))).
pfkA	protein_coding	GCGTGGAGGTACATTCTTGTATTCAGCAAGATG	1785986	1786019	SAA6008_02245	protein_coding	CAATTTCTGATGAGGAAATATAATATACCAGTAAAATCAATATTAGGTTTTGGAGATAGCGGCAATGACGAAG	2373984	2374057	-12.3	0.0045009	1	0	1	RPMI	GGTACATTCTTGTATTCAGCAAGATG&GGTTTTGGAGATAGCGGCAATGACG	.((.((((.((((..((..((((((.&.))))))..))..)))).)))))).
SAA6008_09903	protein_coding	TTAATGGGTATCATCGCTGGCAT	489855	489878	alsS	protein_coding	TACGCAAGTTGTGTCCGTTGCTGGCGATGGTGGCTTTTT	2376802	2376841	-24.4	0.00017201	2	0	2	RPMI	TGGGTATCATCGCTGGCAT&TTGCTGGCGATGGTGGCTT	.((.((((((((((((((.&.)))))))))))))).)).
SAA6008_00168	protein_coding	ATGATGGGTGACGGTATCGCT	194062	194083	rplM	protein_coding	AAAGAAACTGACAAAGTTTACTACCGTCACTCAAATCA	2385343	2385381	-20.5	0.0275075	1	0	1	RPMI	ATGATGGGTGACGGTAT&CTACCGTCACTCAAATCA	.(((((((((((((((.&.))))))))))))..)))
rplQ	protein_coding	ACACTCGTATCCTTAAACAAGGCCCTCGTCGCGGTGACGGTGCTGAAT	2389655	2389703	rpsM	protein_coding	CCGTGGTATCCGTCACCGTCGTGGTTT	2391531	2391558	-27.3	0.00039349	4	0	4	RPMI	AAGGCCCTCGTCGCGGTGACGGTGCTG&TGGTATCCGTCACCGTCGTGGTTT	.(((((..((..((((((((((((((.&.)))).)))))))))))).)))))
manA1	protein_coding	AGAGTCTAGAGAAGAAGTTGCGAATCATGTTCAACACGGAACGAT	2290719	2290764	rplO	protein_coding	AATCGTGTTGGACGTGGTGTTGCGACAGG	2394713	2394742	-31.7	0.0287777	2	0	2	RPMI	AGTTGCGAATCATGTTCAACACGG&TCGTGTTGGACGTGGTGTTGCGACA	.((((((((((((((((((((((.&.))))))))))))))).))))))).
SAA6008_00088	protein_coding	TAGAAGGTGCAGCAGGATTTGGTGTGCCAATTGCG	100232	100267	rpsE	protein_coding	GAAACCGGCTGCACCTGGTACAGGAGTT	2395188	2395216	-21.2	0.0304642	1	0	1	RPMI	AAGGTGCAGCAGGATTTG&GAAACCGGCTGCACCTG	.(((((((((.((.(((.&))).)).))))))))).
murE2	protein_coding	AGTGGACGGCAATCCATCTAGCGAAATTGGCGCGTAAAGCAAG	2035967	2036010	rpsN_2	protein_coding	ACACTCGTTGTGAACGTTGTGGCCGTCCACATTCTGT	2396992	2397029	-25.5	1.22e-05	3	0	3	RPMI	AGTGGACGGCAATCCATCTAGCGAAATTGGCGCGTA&CACTCGTTGTGAACGTTGTGGCCGTCCACA	.(((((((((....(((..((((....(((((.((.&.)).)))))....)))))))))))))))).
mreB	protein_coding	AATGCGTGTTGTAGGGATACTGT	1637464	1637487	rplB	protein_coding	AATCGGTCAAGTTGGTAACCTACAACACGAATT	2400987	2401020	-22	0.00016652	2	0	2	RPMI	GCGTGTTGTAGGGATACTG&TGGTAACCTACAACACGA	.(((((((((((..((((.&.)))).))))))))))).
ermA_1	protein_coding	GTAAAAGAAATATTGAATCACACGAATATCAGTAAAC	1733132	1733169	SAA6008_02290	protein_coding	CAACTGGTATTGCGTGTGGATTTATTTTCTA	2404588	2404619	-24.6	0.00498875	1	0	1	RPMI	AAGAAATATTGAATCACACGAATATCAGTA&AACTGGTATTGCGTGTGGATTTATTTTCTA	.(((((...((((((((((((((((((((.&.))))))))).)))))).))))).))))).
rpoB	protein_coding	AACAGCGAAGTGTTTGAATTGCA	600002	600025	fmhB	protein_coding	AAAAACATTTGCTGAGTTAATGAAAATCACTGGGGAACG	2416503	2416542	-12.5	4.64e-06	3	0	3	RPMI	ACAGCGAAGTGTTTG&AAAACATTTGCTGA	.((((.((((((((.&.)))))))))))).
accC	protein_coding	GAAAGACGTCTCAGAAGCTAAGAAAATCGCCAA	1615040	1615073	ureG	protein_coding	ATCTGGTGGCGATAACTTAGCAGC	2441557	2441581	-18.9	1.94e-07	2	0	2	RPMI	AGCTAAGAAAATCGCCAA&GTGGCGATAACTTAGCA	.((((((...(((((((.&.)))))))..)))))).
fbaA	protein_coding	GTTATGCGGTAGGTCAATA	2272544	2272563	SAA6008_02340	protein_coding	CTGGACCTAATCGCAAAGAAGAAAAAGAACGAGAAA	2453495	2453531	-15.9	0.00509891	2	0	2	RPMI	ATGCGGTAGGTCA&GGACCTAATCGCAA	.(((((((((((.&.)))))).))))).
ahpF	protein_coding	CTTATGATGTCTTAATCGTTGGTGGTGGTCCTGCTAGTGGTAGTGC	414180	414226	SAA6008_02344	protein_coding	AAACCACTAGTAAGGAAA	2459176	2459194	-19.5	0.0150236	3	0	3	RPMI	GTCCTGCTAGTGGTA&AACCACTAGTAAGGAA	.(((((((((((((.&.)))))))))).))).
proS	protein_coding	AGTTGTCGGTGCTAACGAAGATGGTTATCACTTAATTA	1294946	1294984	hutG	protein_coding	ATTATTCCAAGTGATAAGGTGTCTTCAG	2485451	2485479	-17	3.84e-13	4	0	4	RPMI	CGAAGATGGTTATCACTTA&CAAGTGATAAGGTGTCTTCA	.(((((((.(((((((((.&.)))))))))..))))))).
SAA6008_01502	protein_coding	CAGAAGCTCAATTGGCAGAAGTGGAAGAATTAACTGAAAA	1619080	1619120	SAA6008_02404	protein_coding	AGTCGAAGGTTTCTTCCAAGG	2519545	2519566	-11.1	0.0380539	1	0	1	RPMI	CAGAAGCTCAATTGGCA&AGTCGAAGGTTTCTT	.(((((((...(((((.&.))))).))))))).
gap	protein_coding	GAAAAGGTGACAAACGTCGTGCTCGTGCAGCGGCAGAAAACA	859675	859717	SAA6008_02406	protein_coding	ACAAAATGCCGCGCCGGTTGCACGTC	2522171	2522197	-23.9	2.06e-06	5	0	5	RPMI	CGTCGTGCTCGTGCAGCGGCAG&ATGCCGCGCCGGTTGCACGTC	.(.((((((((.((.((((((.&.)))))))))))..))))).)
SAA6008_02223	protein_coding	TCTGATGAAGTTGTTGAAAAAATTGCTGGTATCGCTGCACG	2351844	2351885	SAA6008_02406	protein_coding	TAATAGTGCAAACGATAACCAGCAAC	2522309	2522335	-23.7	0.00066197	3	0	3	RPMI	ATTGCTGGTATCGCTGCACG&AGTGCAAACGATAACCAGCAAC	.((((((((((((.(((((.&.)))))..))))).))))))).
pflB	protein_coding	AACTTTGGGAACAAGTA	230420	230437	cobI	protein_coding	GAAGAAAGTTCCCGTATTGAATATGACGAAGAT	2529226	2529259	-11	0.00722794	1	0	1	RPMI	TTGGGAACA&AGTTCCCGT	.(((((((.&.))))))).
cobI	protein_coding	GGCATTATTATTGGCAACGGTATTAT	2529343	2529369	cobI	protein_coding	TGTGCCGTTGCCAATTGATGACCATAGTTATATATCTTGGATTATTGTGGTAGGTATTTC	2529885	2529945	-28.8	1.74e-08	2	0	2	RPMI	GGCATTATTATTGGCAACGGTATT&TGTGCCGTTGCCAATTGATGACCA	(((((((..((((((((((((((.&.))))))))))))))))))).)).
tuf	protein_coding	TTGACTGCCCAGGACACGCTGACT	610432	610456	gltT	protein_coding	AAGCGGATCGCTTGAAGCTGTGTTCTGGATGAT	2539160	2539193	-18.9	2.82e-10	6	0	6	RPMI	CCCAGGACACGCTG&AAGCTGTGTTCTGGA	.((((((((((((.&.))).))))))))).
ispA	protein_coding	TAAAAGTACGTACGTGAGTT	1611005	1611025	narK	protein_coding	ATGATGGGTGGTTTAGGAGGATTCTTCCCACCACTAGTAATCACGTACGTAGCTA	2542010	2542065	-17.9	0.00240093	2	0	2	RPMI	AAGTACGTACGTGAG&ATCACGTACGTAGCTA	.(((((((((((((.&.))))))))))).)).
SAA6008_02257	protein_coding	AAAGGTGGATATGTATTAGTTGAATGGCATGGCATCACGATTGAA	2387130	2387175	nreB	protein_coding	AAAAAGTGATGCCATTTA	2546728	2546746	-17.2	1.43e-05	2	0	2	RPMI	CATGGCATCACG&AGTGATGCCATT	.((((((((((.&.)))))))))).
menB	protein_coding	TAAAGAAAAACGTGATCCTGACTTCGATCAATTCCCTAAATTCCCAT	1062696	1062743	narG	protein_coding	ATTTAATGGGAATTGGTCGA	2553946	2553966	-20.9	1.4e-18	6	0	6	RPMI	TTCGATCAATTCCCT&TGGGAATTGGTCGA	.(((((((((((((.&.)))))))))))))
nasF	protein_coding	ATCATTCGTCGCAATATGATTACTATGATGCATT	2554388	2554422	nasF	protein_coding	AGCGATATTTGGTCGTGTGCAAGAAGAAGTCGACACACTAAATGAACATCATATTGCGTTTGAAA	2554944	2555009	-18	0.00510359	1	0	1	RPMI	ATTCGTCGCAATATGATTACTATGATG&GGTCGTGTGCAAGAAGAAGTCGACACACTAAATGAACATCATATTGCGTTTGAAA	.((((.((((((((((((((.(((((.&.))))))))............................)))))))))))..)))).
cap5E	protein_coding	TTGAAATCATTGGTACGCGAC	151045	151066	opuCA	protein_coding	AGGACTGATTACGCGTGCCAAT	2609574	2609596	-18.1	0.00043773	1	0	1	RPMI	CATTGGTACGCGA&ACGCGTGCCAAT	.(((((((((((.&.)))))))))))
citB	protein_coding	AGATGGTGATTTGGTAGAAT	1398534	1398554	SAA6008_02518	protein_coding	AAACCAAATCACCTGATGAGATAAAAAAGGAAT	2640178	2640211	-18.1	0.00548231	1	0	1	RPMI	TGGTGATTTGGTA&AACCAAATCACCT	.(((((((((((.&.))))))))))).
rplO	protein_coding	AATCGTGTTGGACGTGGTGTTGCGA	2394717	2394742	SAA6008_02536	protein_coding	GAGCCGGAAACACCAACACCACCGACACCAGAAGT	2659818	2659853	-21.4	0.006692	1	0	1	RPMI	CGTGTTGGACGTGGTGTTGC&CCAACACCACCGACACC	.(((((((...((((((((.&.))))))))))))))).
SAA6008_00210	protein_coding	AAACGGTGCCATTGCTTAAAGAAAAAGGAACAGAAATT	252909	252947	SAA6008_02538	protein_coding	AAAGCAGTGGCACCAACTAA	2663145	2663165	-24.8	3.25e-07	2	0	2	RPMI	CGGTGCCATTGCTTA&AAAGCAGTGGCACCA	.(((((((((((((.&.))))))))))))).
SAA6008_00547	protein_coding	AGTGTAATTAGCAATGAACAACGT	598228	598252	SAA6008_02549	protein_coding	AAGATGGGATTATATTGGTATTTTTAGTTTTTTGCTCGTTATATCTATCGT	2678306	2678357	-14.4	0.0008867	1	0	1	RPMI	AGTGTAATTAGCAATGAACA&AGTTTTTTGCTCGTTATATC	.(((((((.(((((.((((.&.)))).))))).))))))).
ahpF	protein_coding	AATCGTTGGTGGTGGTCCTGCTAGTGGT	414185	414213	sdaAA	protein_coding	ACTGGATTGGGTGGACTAGCAGGCACACCAACTGG	2695726	2695761	-27.1	0.00166742	2	0	2	RPMI	CGTTGGTGGTGGTCCTGCTAGTG&GACTAGCAGGCACACCAACT	.((((((.(((..(((((((((.&.)))))))))))))))))).
murP	protein_coding	TACTTGCTGCGTATGCTGGTGGATTCGTTTGT	199667	199699	aes	protein_coding	AGTTGCAGCATACGCACATATTAGAATTAAAGAAAAACGCAGTGTGAAAAGTT	2701139	2701192	-21.1	4.34e-08	2	0	2	RPMI	TACTTGCTGCGTATGCTGG&GCAGCATACGCACATATTAGAATTAAAGAAAAACGCAGTGTGA	((((((((((((((((((.&.)))))))))))......................)))).))).
nirB	protein_coding	ATTTGAACGCATTATGGATGCTAAAAAAGCAGTCGAAGCTGAACCTTGGGAAGCAATAACTAGCAATGCGCAAGCACGT	2555628	2555707	mvaS	protein_coding	AGGTGCTGGCGCAGTTGCGATGGTTATTGCAC	2713650	2713682	-34.3	1.24e-16	7	0	7	RPMI	AGCAATAACTAGCAATGCGCAAGCACG&GGTGCTGGCGCAGTTGCGATGGTTATTGCA	.(((((((((((((((((((.(((((.&.))))).))))).))))..)))))))))).
pdhD	protein_coding	AATCGTTGAGAAAGGTAATCTTGGTGGTGTTTGCTTA	1118522	1118559	SAA6008_02586	protein_coding	TTCGAAGAACACCATCAAGTAAAA	2716292	2716316	-18.7	0.0429011	1	0	1	RPMI	TCTTGGTGGTGTTTG&AGAACACCATCAAGT	.(((((((((((((.&.))))))))))))).
gltB	protein_coding	TAGCAGATACGATGCCAGTCATT	510624	510647	SAA6008_02586	protein_coding	TGTACATCAAATGCTGGCTTTGGCAATGGCAATGACG	2717162	2717199	-15.7	2.59e-22	7	0	7	RPMI	AGCAGATACGATGCCAGTCATT&AAATGCTGGCTTTGGCAATGGCA	.((.....(((.(((((.((((&.))))))))).)))......)).
SAA6008_00487	protein_coding	AATATTGTCTGTGATTAATCAAACGTGTGGTAATAGAGAACAGTTGGTTTCACCTATTACACCTATGGGAGGCA	533763	533837	rocA	protein_coding	AAATAATCGCGAGCATTGGATTAAAGCGGTAA	2723969	2724001	-12.8	0.0456285	1	0	1	RPMI	TCTGTGATTAATCAAACGTGTGGTA&AATCGCGAGCATTGGATTAAAGCGGT	.((((..((((((...(.((((((.&.)))))).).....)))))).)))).
SAA6008_00623	protein_coding	AAAACCTGGTGAAGCGTTGGTA	682178	682200	SAA6008_02647	protein_coding	AAAAGATATTAAAGAGATTTCACCAGTGAGTGG	2777432	2777465	-13.2	0.0081231	1	0	1	RPMI	CCTGGTGAAGCGTTGGTA&ATATTAAAGAGATTTCACCAGT	.((((((((((.((((((&.))))))...).))))))))).
ebpS	protein_coding	AACGTCAAGGTGGTGGCCAAAGACATAC	1568675	1568703	mqo2	protein_coding	ATGGTAAAGAGCCACCTGGTACACCACCAATGACTGTACCTCATTT	2794563	2794609	-22.3	1.34e-05	3	0	3	RPMI	CGTCAAGGTGGTGGCCAA&CTGGTACACCACCAATGACT	.((((.(((((((((((.&.)))).)))))))..)))).
fabI	protein_coding	ATGTTCAAAGCGATGAAGAGGTTATTAATGGTTTTGAGCA	1025424	1025464	acsA2	protein_coding	CATTCCATGTTCTGAAATGCTAAGAAC	2797454	2797481	-10.6	0.0207442	1	0	1	RPMI	TGTTCAAAGCGATGAAGAGGTTATTAATGG&CATTCCATGTTCTGAAATGCTAAGAAC	.((((..((((.(..((((......((((.&)))).....))))..).))))..))))
SAA6008_02225	protein_coding	GGCATTCGATACGGTTGCAAAATATGATCAAGTAAGACAACCAAATGTAGTTGCGAAACTATATAAC	2352520	2352587	isaB	protein_coding	TTGGTTTGTTGTTGATCAT	2834837	2834856	-14.7	0.0417186	1	0	1	RPMI	TATGATCAAGTAAGACAACCAAA&TTGGTTTGTTGTTGATCAT	.((((((((.(((.(.((((((.&))))))).)))))))))))
SAA6008_00483	protein_coding	AGGAACAGCTGGCGGTGGCATGGTTGCAGTTACTGTAACTGGTC	524032	524076	SAA6008_02702	protein_coding	ATGGATCTGAAGAAAGTAGCTAAGACGCCAGCTGTGTGGATTATCTTA	2844153	2844201	-28.1	0.00016696	2	0	2	RPMI	AACAGCTGGCGGTGGCATGGTTGCAGTTACTGTAACTGGTC&GGATCTGAAGAAAGTAGCTAAGACGCCAGCTGTG	.(((((((((.........(((..(((((((......((((&.)))).......)))))))..)))))))))))).
ftsZ	protein_coding	ACATCACATGGTCGTAAATCTGGTAGCACTGGATTCGGAACA	1208909	1208951	cna	protein_coding	ACGGGAGATATGCTGCCAGAAGATACGACACATGTACGATGGTTTTTA	2900915	2900963	-36.9	4.92e-17	7	0	7	RPMI	ACATCACATGGTCGTAAATCTGGTAGCACTGGATTCGGA&ACGGGAGATATGCTGCCAGAAGATACGACACATGTACGATGG	.(((((((((((((((..((((((((((.((..(((.(.&.).)))..))))))))))))...)))))).)))))..)))).
cap5D	protein_coding	GAGCGTGGGAATATGCCAGTGTGAGTGAATTGATTTTA	148689	148727	SAA6008_02754	protein_coding	ATTCAATCCATCATCACACATGGCTATTTCGGTTC	2905382	2905417	-26.9	0	2	0	2	RPMI	GAGCGTGGGAATATGCCAGTGTGAGTGAATTGAT&TTCAATCCATCATCACACATGGCTATTTCGGTTC	((((...((((((.(((((((((((((.(((((.&.))))).)))..)))))).)))))))))).))))
opp3A	protein_coding	ACAAGCCGGTGCATCATTGT	1002673	1002693	opp3A	protein_coding	AGAAGAAATGTTCCTAGGAGATGCACCGGTAGCACCAATTTATCAA	1003402	1003448	-22.7	8.97e-26	9	6	3	TSB, RPMI	AGCCGGTGCATCA&AGATGCACCGGTA	.(((((((((((.&.))))))))))).
SAA6008_00831	protein_coding	AAGAAAGGCAGAGCATTAGATATCGGATGTGGCTCGGGTTTGTTAGTGGAGAAATTA	898990	899047	SAA6008_01622	protein_coding	TAAACGTCAACTAACAAATACGGTCTATCTGAATATGAATGCAGAACAACTTAATTTTAATGAGAAGTTTGATTTT	1732270	1732346	-30.9	6.3e-11	11	6	1	TSB, RPMI	AGCATTAGATATCGGATGTGGCTCGGGTTTGTTAGTGGAG&GTCAACTAACAAATACGGTCTATCTGAATATGAATGCA	.(((((..((((((((((.(((.((.((((((((((.((.&.)).)))))))))).)))))))))))).))).))))).
qoxB	protein_coding	ATTACACCAGATTGGAATGACTAC	1080322	1080346	qoxB	protein_coding	CAATTTCAACAATGCTGATTGGTATTCCAACTGGTGTGAAATTGTTT	1080919	1080966	-24.6	2.49e-06	9	0	6	RPMI	ATTACACCAGATTGGAATGACTAC&TTGGTATTCCAACTGGTGTGAA	.(((((((((.(((((((.((((.&.)))))))))))))))))))).
pitA	protein_coding	TTAATCGTTTCACCGATTATCGCATTTTGTGTTGGTTTCTTGATGTATTCAATTTTTAAAGTTATCTTTAAAAATGCAAAT	739661	739742	agrB,agrD	protein_coding,protein_coding	AATGAATACATTATTTAACTTA	2177831	2177853	-14.7	1.32e-08	3	0	3	RPMI	TGGTTTCTTGATGTATTCAA&ATGAATACATTATTTAACTT	.((((...(((((((((((.&.)))))))))))...)))).

## Sheet: mRNA-mRNA(AS)
Supplementary Data 3. JKD6009 mRNA- anti-sense mRNA interactions identified in this study. See Supplementary Data for an explanation of what the columns mean.
name	rna_class	firstseq	start	end	name.1	rna_class.1	secondseq	start.1	end.1	MFE	bh_adj_p_value	hyb_count	TSB_hybs	RPMI_hybs	condition	intermolecular base-pairs	intermolecular structure
SAA6008_00786	protein_coding	AGCTGGCGGTTATTATACGACGATGTATGTACCT	858616	858650	as_SAA6008_00786	as_protein_coding	TATCAGGTACATACATCGTCGTATAA	858628	858654	-35.1	0	2	2	0	TSB	ATTATACGACGATGTATGTACCT&CAGGTACATACATCGTCGTATAA	.((((((((((((((((((((((&.))))))))))))))))))))))
fus	protein_coding	AATCTGGTGGTCGTGGTCAATACG	609391	609415	as_SAA6008_01684	as_protein_coding	GACCACCACCATGGACA	1806475	1806492	-18.8	0	2	2	0	TSB	CTGGTGGTCGTGGTCA&GACCACCACCATGGA	.(.(((((.((((((.&)))))).))))).).
SAA6008_00230	protein_coding	TCAAGTGGACATGATGGGTTTATGCAAGATTTTGTGTTGCTAAATCATGA	272041	272091	as_SAA6008_01892	as_protein_coding	TCTTCTGATTTGTCCGT	2017889	2017906	-10.1	0	1	1	0	TSB	GTGGACATGATGGGT&TCTGATTTGTCCGT	.((((((.(((.((.&.)).))))))))).
slyA	protein_coding	AGAGACTGATCGACGTGTCAAAAAATTATATTCGACGGATAAAG	2821838	2821882	as_slyA	as_protein_coding	TATCCGTCGAATATAATTTTTTGACA	2821841	2821867	-36.8	0	2	2	0	TSB	GTGTCAAAAAATTATATTCGACGGATAA&TATCCGTCGAATATAATTTTTTGACA	.((((((((((((((((((((((((((.&))))))))))))))))))))))))))
recF	protein_coding	AACTATGATGAGGTTACGTTGAAATGTCATCCTGACGTGAATATCCTCA	3431	3480	as_recF	as_protein_coding	CTCCAATGAGGATATTCACGTCAGGATGACATTT	3452	3486	-48.7	0.00137447	1	0	1	RPMI	GAAATGTCATCCTGACGTGAATATCCTCA&ATGAGGATATTCACGTCAGGATGACATTT	.((((((((((((((((((((((((((((&.))))))))))))))))))))))))))))
SAA6008_00086	protein_coding	GTATTACAGAAAGCTCTACTTATGGTGATAATGATACACCAGCG	97850	97894	as_SAA6008_00086	as_protein_coding	CGCTGGTGTATCATTATCACCATAAGT	97850	97877	-46.4	0	1	0	1	RPMI	TACTTATGGTGATAATGATACACCAGCG&CGCTGGTGTATCATTATCACCATAAGT	.(((((((((((((((((((((((((((&)))))))))))))))))))))))))))
SAA6008_00155	protein_coding	TTTCGCAGTTATAAATTAGTTTTGAAAGACCGTAATTATATGTTATTGATTTCGGGGT	175004	175062	as_SAA6008_00155	as_protein_coding	CATCATGATGATACTGAACCCCGAAATCAATAAC	175045	175079	-26.4	0	1	0	1	RPMI	TGTTATTGATTTCGGGGT&AACCCCGAAATCAATAAC	.(((((((((((((((((&.)))))))))))))))))
ausA	protein_coding	TAATGAGGAAATAGCATGGTATAAGT	182301	182327	as_ausA	as_protein_coding	GTCATCAACTTATACCATGCTA	182312	182334	-22	0	2	0	2	RPMI	ATAGCATGGTATAAGT&AACTTATACCATGCTA	.(((((((((((((((&.)))))))))))))))
SAA6008_00366	protein_coding	TTTCGGTTGATAGGAGAGTGAATTCATG	404600	404628	as_SAA6008_00366	as_protein_coding	GCCAAAGTATAGAGTTTTTCATGAATTCACTCTCCTATCAACC	404604	404647	-41.3	0	1	0	1	RPMI	CGGTTGATAGGAGAGTGAATTCATG&TCATGAATTCACTCTCCTATCAACC	.((((((((((((((((((((((((&.))))))))))))))))))))))))
ahpF	protein_coding	AGTGCAGCGATTTACACAGCACGTAAAGGTTTAC	414151	414185	as_ahpF	as_protein_coding	AACCTTTACGTGCTGTGTA	414154	414173	-31.1	0	2	0	2	RPMI	TTACACAGCACGTAAAGGTTT&AACCTTTACGTGCTGTGTA	.(((((((((((((((((((.&)))))))))))))))))))
tilS	protein_coding	ATTAGAAGCGGATGTATTGCTAACGGCGCATCATTTGGA	558504	558543	as_tilS	as_protein_coding	GATCGTCCAAATGATGCGCCGTTAG	558523	558548	-35.6	0	2	0	2	RPMI	GCTAACGGCGCATCATTTGGA&GTCCAAATGATGCGCCGTTAG	.((((((((((((((((((((&.))))))))))))))))))))
mnh_A1	protein_coding	TTGTGATTATGGCGATGATACTTCTAATGT	696805	696835	as_mnh_A1	as_protein_coding	TTAGAAGTATCATCGCCATAATCACA	696806	696832	-42.4	0	1	0	1	RPMI	TTGTGATTATGGCGATGATACTTCTAAT&TTAGAAGTATCATCGCCATAATCACA	.((((((((((((((((((((((((((.&))))))))))))))))))))))))))
SAA6008_00761	protein_coding	TTAACAGGCTTAGGTAATGTAAAAGAATTTGATAGACATT	826257	826297	as_SAA6008_00761	as_protein_coding	CATTACCTAAGCCTGTTAAGT	826278	826299	-30.3	0	1	0	1	RPMI	TTAACAGGCTTAGGTAATGT&CATTACCTAAGCCTGTTAAG	(((((((((((((((((((.&))))))))))))))))))).
SAA6008_00362	protein_coding	AAAGGCTTCGTTTGTGATTATCATGAGCGAAC	401266	401298	as_SAA6008_00856	as_protein_coding	CATCACTTCTAGTTCGCTCATGATA	915676	915701	-21.7	0	1	0	1	RPMI	TTATCATGAGCGAAC&AGTTCGCTCATGATA	.((((((((((((((&.))))))))))))))
lipA	protein_coding	TGGACCTTTAGTACGTAGT	933620	933639	as_lipA	as_protein_coding	CATCCGCATGATAAGAACTACGTACTAAAGGTC	933622	933655	-26.8	0	1	0	1	RPMI	GGACCTTTAGTACGTAGT&AACTACGTACTAAAGGTC	.(((((((((((((((((&.)))))))))))))))))
SAA6008_00984	protein_coding	AAATGGGTAGCTATATTAATAACTGCAATTTGTTCTAGTTCATTA	1046989	1047034	as_SAA6008_00984	as_protein_coding	TAAATAAATAATGAACTAGAACAAATTGCAGTTATTAA	1047004	1047042	-41.6	0	1	0	1	RPMI	ATTAATAACTGCAATTTGTTCTAGTTCATTA&ATAATGAACTAGAACAAATTGCAGTTATTAA	.((((((((((((((((((((((((((((((&.))))))))))))))))))))))))))))))
SAA6008_01060	protein_coding	TTCTGTTTAATACCATTACAATTGGCTACTAGTAAT	1126735	1126771	as_SAA6008_01060	as_protein_coding	ATTACTAGTAGCCAATTGTAATGGTATTAAACAGAATGGCAGAGCAATACTTAAAAATACTTG	1126735	1126798	-55.1	0.00332924	1	0	1	RPMI	TTCTGTTTAATACCATTACAATTGGCTACTAGTAAT&ATTACTAGTAGCCAATTGTAATGGTATTAAACAGAAT	((((((((((((((((((((((((((((((((((((&)))))))))))))))))))))))))))))))))))).
SAA6008_01076	protein_coding	AATTGTACATAAACTAATGCAACTTAAATACGTTAGACAC	1144866	1144906	as_SAA6008_01076	as_protein_coding	TGTCTAACGTATTTAAGTTGCATTAGTTTATGTACA	1144869	1144905	-54.3	0.00032703	1	0	1	RPMI	TTGTACATAAACTAATGCAACTTAAATACGTTAGACAC&TGTCTAACGTATTTAAGTTGCATTAGTTTATGTACA	.((((((((((((((((((((((((((((((((((((.&))))))))))))))))))))))))))))))))))))
qoxC	protein_coding	TTTGGATGATCATTACGT	1079720	1079738	as_pyrAA	as_protein_coding	ACGTAAAAGTAATGATC	1224359	1224376	-10.8	0	1	0	1	RPMI	TGATCATTACG&AGTAATGATC	.(((((((((.&.)))))))))
SAA6008_01289	protein_coding	AAAAGCTTGCGCATCATTGGA	1367639	1367660	as_SAA6008_01289	as_protein_coding	TGCGCAAGCTTTTGAATATTTTGGTTGATCGA	1367647	1367679	-20.8	0.0001265	1	0	1	RPMI	AAAAGCTTGCGCAT&TGCGCAAGCTTTTG	(((((((((((((.&))))))))))))).
tktA	protein_coding	ATTAGCTGGATTAAGAGCCATTCCAAATATGAATGTTATCC	1386770	1386811	as_tktA	as_protein_coding	ATAACATTCATATTTGGAATGGCTCT	1386783	1386809	-39.9	5.94e-09	2	0	2	RPMI	AAGAGCCATTCCAAATATGAATGTTATC&ATAACATTCATATTTGGAATGGCTCT	.((((((((((((((((((((((((((.&))))))))))))))))))))))))))
norD	protein_coding	ATGCTACAGATGATATGACTGATATGATGACCAAAAAGGGC	1462465	1462506	as_norD	as_protein_coding	GTCATATCATCTGTAGCATCGC	1462487	1462509	-31.3	0	1	0	1	RPMI	ATGCTACAGATGATATGACT&GTCATATCATCTGTAGCATC	(((((((((((((((((((.&))))))))))))))))))).
SAA6008_01540	protein_coding	CCACGTGTTTTAGGGGATATAA	1652440	1652462	as_SAA6008_01540	as_protein_coding	CGTGGTATATCAAGACCACTAAAATCAATCTCTGGCT	1652457	1652494	-10.5	2.23e-11	2	0	2	RPMI	CCACGTGTTTTAGGGGATATAA&GTATATCAAGACCACTAAAATCAATCTCTGGC	(((..((((((((((((((((.&.))))))....)).)))))).)).....))).
SAA6008_01561	protein_coding	TAATGTTACTGGTATGGATTTAAGTGTTGATATGTTGACTGTTGCAGCTCAAAAAT	1674212	1674268	as_SAA6008_01561	as_protein_coding	CAACATATCAACACTTAAATCCATACCAGTAACATTACCTAAAGCTTCTAATTGAACTGTTAA	1674231	1674294	-58.8	0.00154495	1	0	1	RPMI	TAATGTTACTGGTATGGATTTAAGTGTTGATATGTTGA&CAACATATCAACACTTAAATCCATACCAGTAACATTAC	(((((((((((((((((((((((((((((((((((((.&))))))))))))))))))))))))))))))))))))).
SAA6008_01593	protein_coding	TTGGATTGCTGAACACCATAACGCTCCCAACCTAGTAAGTTCAGCAA	1703330	1703377	as_SAA6008_01593	as_protein_coding	AAAGCAGTTGCTGAACTTACTAGGTTGGGAGCGTTATG	1703346	1703384	-57	0	4	0	4	RPMI	CCATAACGCTCCCAACCTAGTAAGTTCAGCAA&GTTGCTGAACTTACTAGGTTGGGAGCGTTATG	.(((((((((((((((((((((((((((((((&.)))))))))))))))))))))))))))))))
queA	protein_coding	AAAAGATCGTGATCATAGTCGTTTATTAGTCATGGATAGAGAAACTGGT	1723489	1723538	as_queA	as_protein_coding	AGTTTCTCTATCCATGACTAAT	1723492	1723514	-34.3	0	2	0	2	RPMI	TATTAGTCATGGATAGAGAAACTG&AGTTTCTCTATCCATGACTAAT	.((((((((((((((((((((((.&))))))))))))))))))))))
valS	protein_coding	AATACGGTGCTGATAGCTTG	1742159	1742179	as_valS	as_protein_coding	CTATCAGCACCGTATTCGTCAATAACATCCATTGGATCCACACCATTACCTAATG	1742163	1742218	-25.9	0	1	0	1	RPMI	AATACGGTGCTGATAGC&CTATCAGCACCGTATTC	((((((((((((((((.&)))))))))))))))).
hemX	protein_coding	TATCGGTCTAGCTGTGTTAAG	1750602	1750623	as_hemX	as_protein_coding	AACACAGCTAGACCGATA	1750605	1750623	-31.2	0	1	0	1	RPMI	TATCGGTCTAGCTGTGTTA&AACACAGCTAGACCGATA	((((((((((((((((((.&))))))))))))))))))
holB	protein_coding	AGAAAGAACAAGTTGAACAACTTGTGCGTCATATGAATCAA	534356	534397	as_uspA_1	as_protein_coding	AATTGAGTTGTTGCAACTTGTGGTTGGAAGTCTGCT	1800725	1800761	-19.6	3.05e-08	2	0	2	RPMI	AACAAGTTGAACAACTTG&TGAGTTGTTGCAACTTGTG	.((((((((((((((((.&.)))))))).)))))))).
SAA6008_01217	protein_coding	AAATTTGAACGTGATGGTAAAACAAAGTCAGTTGAATTAACA	1293332	1293374	as_SAA6008_01680	as_protein_coding	ATACTTCAACTGGCTTTGTTTCACCC	1802416	1802442	-27.3	0	1	0	1	RPMI	TGGTAAAACAAAGTCAGTTGAAT&CTTCAACTGGCTTTGTTTCACCC	.(((.(((((((((((((((((.&.))))))))))))))))).))).
ssb	protein_coding	GTCGCTTACAATCCCGTAATTATGAAAATCAAGAAGGTCGTCGTGTGTTTGTTACTGAAGTTATGTGTGATAGCGTTCAATTCCTTGAACCTAAAAATGCGCA	389992	390095	as_SAA6008_01684	as_protein_coding	TTTAACTCAGTAACAAATGCATTCA	1806357	1806382	-23.2	0	4	0	4	RPMI	CGTGTGTTTGTTACTGAAGTTAT&TTAACTCAGTAACAAATGCATT	.(((((((((((((((.(((((.&.)))))))))))))))))))).
nrdE	protein_coding	TGGTTGCAAACCCAAATGTTGAGAAAAAGAAAAAGAATGCGCGT	809550	809594	as_fumC	as_protein_coding	TCATCATTTGGGTGGATACTTTCATCACTTTGATGATCTTTTA	1944009	1944052	-18.3	0	14	0	14	RPMI	TGGTTGCAAACCCAAATGTTGAG&TCATCATTTGGGTGGATACTT	.(((..(..(((((((((.(((.&))).))))))))).)..))).
SAA6008_00591	protein_coding	ACGATTCGTGGCGCAAGTGTATCTGGATCATTACAATATTATTTCTGTGTGGCGATGGTAATCGT	653742	653807	as_SAA6008_02022	as_protein_coding	TCGATACGTGGTGCAAG	2138782	2138799	-11.6	0	1	0	1	RPMI	GGCGCAAGTGTATCT&CGATACGTGGTGCA	.((((...((((((.&.))))))..)))).
SAA6008_02076	protein_coding	AAGAGATGAAATATAAACGTAATCAAGAAGAAATTG	2178613	2178649	as_SAA6008_02076	as_protein_coding	TTTCTTCTTGATTACGTTTA	2178626	2178646	-26.1	6.94e-07	2	0	2	RPMI	ATAAACGTAATCAAGAAGAAAT&TTTCTTCTTGATTACGTTTA	.((((((((((((((((((((.&))))))))))))))))))))
mnaA	protein_coding	ATAACCAAGTGCCGATTGGACACGTTGAAGCAGGGCTTAGA	2258668	2258709	as_mnaA	as_protein_coding	AGCCCTGCTTCAACGTGTCCAATCG	2258672	2258697	-49.6	0	1	0	1	RPMI	CCGATTGGACACGTTGAAGCAGGGCTT&AGCCCTGCTTCAACGTGTCCAATCG	.(((((((((((((((((((((((((.&)))))))))))))))))))))))))
SAA6008_02186	protein_coding	ATCATATGCAGATAGTACACACCTGATTGGTATTGCTATTACAACTC	2294442	2294489	as_SAA6008_02186	as_protein_coding	TGTAATAGCAATACCAATCAG	2294464	2294485	-32.5	7.27e-08	2	0	2	RPMI	CCTGATTGGTATTGCTATTACAA&TGTAATAGCAATACCAATCAG	.(((((((((((((((((((((.&)))))))))))))))))))))
infA	protein_coding	AGTAGAATTAGAAAATGGTCATGAGATTTTAGC	2392100	2392133	as_infA	as_protein_coding	GCTAAAATCTCATGACCAT	2392100	2392119	-29.6	0	5	0	5	RPMI	AATGGTCATGAGATTTTAGC&GCTAAAATCTCATGACCAT	.(((((((((((((((((((&)))))))))))))))))))
rpsH	protein_coding	ATCAACTTCTGAAGGTGTAATCACTGACAAAGAAGCAAGAAAACG	2396511	2396556	as_rpsH	as_protein_coding	TTCTTGCTTCTTTGTCAGTGATTACACCTTCAGAAGTTG	2396515	2396554	-68.3	0	1	0	1	RPMI	TCAACTTCTGAAGGTGTAATCACTGACAAAGAAGCAAGAAA&TTCTTGCTTCTTTGTCAGTGATTACACCTTCAGAAGTTG	.(((((((((((((((((((((((((((((((((((((((.&)))))))))))))))))))))))))))))))))))))))
sbi	protein_coding	AAAAGAAAGGGAATACACATGAAAAATAAATATATCTCGAAGTTGCTAGTTGGG	2573791	2573845	as_sbi	as_protein_coding	CAACTAGCAACTTCGAGAT	2573824	2573843	-32	0	1	0	1	RPMI	TATCTCGAAGTTGCTAGTTGG&CAACTAGCAACTTCGAGAT	.(((((((((((((((((((.&)))))))))))))))))))
fus	protein_coding	CTCTGGAGATATCGCTGCTGCGGTAGGTCTTAAAGATA	609005	609043	as_SAA6008_02481	as_protein_coding	TAAGATCAGAACAGCAC	2601073	2601090	-12.7	0.00286481	1	0	1	RPMI	CTGCTGCGGTAGGTCTTAA&TAAGATCAGAACAGCAC	.(((((.....(((((((.&)))))))....))))).
SAA6008_02704	protein_coding	AAGGTATAGCGAGTAGTGTACCTAGAATAAAGAATAT	2847046	2847083	as_SAA6008_02704	as_protein_coding	ATTCTAGGTACACTACT	2847055	2847072	-26.9	0	1	0	1	RPMI	GAGTAGTGTACCTAGAATA&ATTCTAGGTACACTACT	.(((((((((((((((((.&)))))))))))))))))
SAA6008_02225	protein_coding	TATGATCAAGTAAGACAACCAAA	2352542	2352565	as_vraD	as_protein_coding	TAATAAGGTTGTCTTACCTGATCCAGAAGGCCCCATA	2908975	2909012	-24.6	0	2	0	2	RPMI	TGATCAAGTAAGACAACCA&AGGTTGTCTTACCTGATCC	.(((((.(((((((((((.&.))))))))))).))))).
SAA6008_00703	protein_coding	ATTTTATGGGATGAATCTCCTGTAAACGTCAAGAAAGTCGTAACTGAATTAGCACTCGATACTGGTACAGTATC	760939	761013	as_SAA6008_00703	as_protein_coding	TACTGTACCAGTATCGAGTGCTAATTCAGT	760941	760971	-53.4	7.76e-11	8	0	4	RPMI	AACTGAATTAGCACTCGATACTGGTACAGTAT&TACTGTACCAGTATCGAGTGCTAATTCAGT	.((((((((((((((((((((((((((((((.&))))))))))))))))))))))))))))))
mutS	protein_coding	GTCAGGGAAACGTTATCATCAGAAATCTATAGTGTGAATCAAACTGAACAT	1333589	1333640	as_mutS	as_protein_coding	ATGTTCAGTTTGATTCACACTATAG	1333615	1333640	-37.8	0	4	0	1	RPMI	TCTATAGTGTGAATCAAACTGAACAT&ATGTTCAGTTTGATTCACACTATAG	.(((((((((((((((((((((((((&)))))))))))))))))))))))))
acsA2	protein_coding	CATGTAGATGATGATGGTTATTTCTGGTTTGAAGGACGTCGAGATG	2796504	2796550	as_acsA2	as_protein_coding	ACCAGAAATAACCATCATCATCTACATGAGC	2796522	2796553	-47	0	7	0	2	RPMI	CATGTAGATGATGATGGTTATTTCTGGTT&ACCAGAAATAACCATCATCATCTACATGA	((((((((((((((((((((((((((((.&)))))))))))))))))))))))))))).
as_SAA6008_00271	as_protein_coding	ATTAAAGAATACTTCACCTCCTCCATCATCTATATAAGC	318181	318220	SAA6008_00277	protein_coding	CTAGATGATGAAGGTGGAGAAGTCGTTTTT	321649	321679	-27.2	0	6	6	0	TSB	AAAGAATACTTCACCTCCTCCATCATCTAT&CTAGATGATGAAGGTGGAGAAGTCGTTTTT	.(((((((((((.((.(((.(((((((((.&.))))))))).))).)).))))).))))))
as_SAA6008_00118	as_protein_coding	ATGGAATACAGATAATTGCGGCGATGAAAGTACCTACAACGGCTATCGCAAA	134487	134539	SAA6008_09900	protein_coding	CAAAACGATGGCTATTGTAGGTACTATC	489508	489536	-29.8	7.85e-06	3	3	0	TSB	TGAAAGTACCTACAACGGCTATCGC&ACGATGGCTATTGTAGGTACTATC	.((.(((((((((((.((((((((.&.)))))))).))))))))))).))
as_SAA6008_00082	as_protein_coding	AAATGAATCATTTCCGTCGCACGC	91516	91540	cysK	protein_coding	AGCGATGGAAATGTCTCGTCGAGTTGCTAAAGAGGAAGGTAT	564405	564447	-23.5	0	2	2	0	TSB	AATGAATCATTTCCGTCGCA&AGCGATGGAAATGTCTCGTC	.((((..((((((((((((.&.))))))))))))..)))).
as_clpP	as_protein_coding	CTGAGTCTTGCGCTTGTAAGA	854476	854497	clpP	protein_coding	TACAAGCGCAAGACTCAGAGA	854479	854500	-33.5	0	3	3	0	TSB	CTGAGTCTTGCGCTTGTAA&TACAAGCGCAAGACTCAGA	((((((((((((((((((.&)))))))))))))))))).
as_SAA6008_01403	as_protein_coding	GAGCCGCTCTATTGTCGTTTCCATTTTTATTAGCA	1519083	1519118	SAA6008_01594	protein_coding	CAATTAAACTAATCAAATATAAGAGGAGCGATTAATATGAGTTT	1704597	1704641	-16.2	0	6	6	0	TSB	CGCTCTATTGTCGTTTCCATTTTTATTA&AAATATAAGAGGAGCGATTAATATGAGTT	.((((((((((((.((((.(((.((((.&.)))).))).)))))))).)))).)))).
as_SAA6008_00831	as_protein_coding	GCTAATTTCTCCACTAACAAACCC	899025	899049	SAA6008_0162	protein_coding	CAGAGCATTAGATATCGGATGTGGCTCGGGTTTGTTAGTGGAGAAATTAG	1732410	1732460	-37.3	0	1	1	0	TSB	GCTAATTTCTCCACTAACAAACCC&CGGGTTTGTTAGTGGAGAAATTAG	.(((((((((((((((((((((((&.)))))))))))))))))))))))
as_SAA6008_01731	as_protein_coding	AATAGTGAACCACCTAATAA	1869589	1869609	SAA6008_01731	protein_coding	ATGGTTATTGGAAACTTATTAGGTGGTTCACT	1869592	1869624	-25.6	0	5	5	0	TSB	TAGTGAACCACCTAATAA&TTATTAGGTGGTTCACT	.((((((((((((((((.&.))))))))))))))))
as_mecI	as_protein_coding	CAAAGTTTAAGACAAGTGAATTGAAACCGCCTTTGTATACTTTATTGATA	49259	49309	mecI	protein_coding	ATAAAGTATACAAAGGCGGTTTC	49264	49287	-34.7	0.00480808	1	0	1	RPMI	TGAAACCGCCTTTGTATACTTTATT&ATAAAGTATACAAAGGCGGTTTC	.(((((((((((((((((((((((.&)))))))))))))))))))))))
as_cap5E	as_protein_coding	GTATTATCGGAGTTATATTC	151218	151238	cap5E	protein_coding	ATATAACTCCGATAATACACATATTTTAACGGTGGAAGAGAT	151220	151262	-25.6	0	2	0	2	RPMI	GTATTATCGGAGTTATATT&ATATAACTCCGATAATACA	((((((((((((((((((.&)))))))))))))))))).
as_rpoC	as_protein_coding	TTTTTCAGGTTTTAATGTACGGTAGT	602815	602841	rpoC	protein_coding	TACCGTACATTAAAACCTGAAA	602817	602839	-32.8	0	1	0	1	RPMI	TTTTCAGGTTTTAATGTACGGTAG&TACCGTACATTAAAACCTGAAA	.((((((((((((((((((((((.&))))))))))))))))))))))
as_mazG_1	as_protein_coding	ATGCGTTTGCACTTTATCCCATGGACA	556385	556412	SAA6008_00573	protein_coding	AATTTAACTGGGATAGAGAAAG	638818	638840	-14.8	0	2	0	2	RPMI	ACTTTATCCCAT&CTGGGATAGAGA	.((((((((((.&.)))))))))).
as_SAA6008_00754	as_protein_coding	TTTCAATACGTGTATTATAATAGTTCTGCAGACTGTAAT	819389	819428	SAA6008_00754	protein_coding	ATTACAGTCTGCAGAACTATTAT	819389	819412	-34.5	0	5	0	5	RPMI	TATAATAGTTCTGCAGACTGTAAT&ATTACAGTCTGCAGAACTATTAT	.(((((((((((((((((((((((&)))))))))))))))))))))))
as_ppnK	as_protein_coding	GACCTGTATGAACTCCAACAAAT	1018886	1018909	ppnK	protein_coding	TTGTTGGAGTTCATACAGGTC	1018888	1018909	-36.5	0	1	0	1	RPMI	GACCTGTATGAACTCCAACAAA&TTGTTGGAGTTCATACAGGTC	(((((((((((((((((((((.&)))))))))))))))))))))
as_carB	as_protein_coding	TCTAAAGTTGGTTCAAACGCTG	1226330	1226352	carB	protein_coding	AGCGTTTGAACCAACTTTAGACTATGTGATTTCA	1226331	1226365	-33.8	0	10	0	10	RPMI	TCTAAAGTTGGTTCAAACGCTG&AGCGTTTGAACCAACTTTAGAC	(((((((((((((((((((((.&))))))))))))))))))))).
as_SAA6008_01160	as_protein_coding	ATCGTGACTACTAGATAGATTGGAAT	1229989	1230015	SAA6008_01160	protein_coding	ATCTATCTAGTAGTCACGA	1229995	1230014	-30.5	3.66e-09	3	0	3	RPMI	ATCGTGACTACTAGATAGATT&ATCTATCTAGTAGTCACGA	.(((((((((((((((((((.&)))))))))))))))))))
as_SAA6008_01243	as_protein_coding	GAAAATTCGCTGGTCTTACTAGTCGTTTTGCTTCATCTA	1326426	1326465	SAA6008_01243	protein_coding	GTAAGACCAGCGAATTTTCCG	1326446	1326467	-31.8	0	1	0	1	RPMI	GAAAATTCGCTGGTCTTACT&GTAAGACCAGCGAATTTTCC	(((((((((((((((((((.&))))))))))))))))))).
as_SAA6008_00360	as_protein_coding	TATCACCCGTGATTGTTGTAGTTGTCATTTATAAGT	400004	400040	SAA6008_01544	protein_coding	AAATGACAACTATCTTGGAATCAACGGCTGGAGATACTTGGGTTGAAC	1656328	1656376	-25.7	0	2	0	2	RPMI	TCACCCGTGATTGTTGTAGTTGTCATTTA&AAATGACAACTATCTTGGAATCAACGGCTGG	.((.((((((((.(.(((((((((((((.&)))))))))))))...).))))).))).)).
as_cysK	as_protein_coding	CCTGTATTACCACTTGTTGGTTCT	563868	563892	hisS	protein_coding	TCCAAGTGAAACAGGTATTGGTTTTGCGCT	1710224	1710254	-12.7	0	1	0	1	RPMI	CTGTATTACCACTTGTTG&AAACAGGTATTGGTTTTGCGC	.((((..((((((((((.&.)))))))...)))..)))).
as_sdrE	as_protein_coding	AACAGTGACATTTTGGCTTGTTTCTTT	633487	633514	SAA6008_01723	protein_coding	AGGAAGAATTGAGGCAGGTAAAGGAAA	1853154	1853181	-11	0.00026997	1	0	1	RPMI	GGCTTGTTTCT&TGAGGCAGGTA	.(((((((((.&.))))))))).
as_gatA	as_protein_coding	TGTTAATGGATCATCAATTTCTTCACCTAAATTAAACGCAGTTGTAGGC	2044574	2044623	gatA	protein_coding	GCCTACAACTGCGTTTAATTTAGGTGAAGAA	2044592	2044623	-51.9	0	1	0	1	RPMI	TTTCTTCACCTAAATTAAACGCAGTTGTAGGC&GCCTACAACTGCGTTTAATTTAGGTGAAGAA	.(((((((((((((((((((((((((((((((&)))))))))))))))))))))))))))))))
as_SAA6008_01289	as_protein_coding	TGCGCAAGCTTTTGAATATTTTGGTTGATCGA	1367647	1367679	SAA6008_01994	protein_coding	AAAAGCTTGCGCATCATTGGA	2113540	2113561	-20.8	0.00021312	1	0	1	RPMI	TGCGCAAGCTTTTG&AAAAGCTTGCGCAT	(((((((((((((.&))))))))))))).
as_atpA_1	as_protein_coding	AATTACGCGTACAAATGATAGCAAGTAGAAAAACAAG	2257233	2257270	atpA_1	protein_coding	TGTTTTTCTACTTGCTATCA	2257248	2257268	-29.4	0	2	0	2	RPMI	ATGATAGCAAGTAGAAAAACAA&TGTTTTTCTACTTGCTATCA	.((((((((((((((((((((.&))))))))))))))))))))
as_atpI	as_protein_coding	CAATGATTAATCCTAAGATAAATGCATGGTGTGTATAAA	2257622	2257661	atpI	protein_coding	ATACACACCATGCATTT	2257641	2257658	-26	0.00032911	1	0	1	RPMI	TAAATGCATGGTGTGTATA&ATACACACCATGCATTT	.(((((((((((((((((.&)))))))))))))))))
as_murG	as_protein_coding	TTTGGTCGCCTCGGGATTGATCTAAACCTAATGGTA	1476102	1476138	aldA	protein_coding	AATCTGGTTTAGGTCGTGAATGGGGCGATTATGGTATTGAAGAGTT	2267974	2268020	-32.1	0	2	0	2	RPMI	TTGGTCGCCTCGGGATTGATCTAAACCT&TGGTTTAGGTCGTGAATGGGGCGATTAT	.(((((((((((....(((((((((((.&.)))))))))))....))))))))))).
as_fbaA	as_protein_coding	ATGGTCTAAATGGATTGCTACAGGAATAGTGATGTTTAAGT	2272354	2272395	fbaA	protein_coding	TAAACATCACTATTCCTGTAGCA	2272369	2272392	-37.5	0	1	0	1	RPMI	TTGCTACAGGAATAGTGATGTTTAA&TAAACATCACTATTCCTGTAGCA	.(((((((((((((((((((((((.&)))))))))))))))))))))))
as_SAA6008_02180	as_protein_coding	TTGTACGTGTGCGTATAA	2288791	2288809	SAA6008_02180	protein_coding	AATTTGAACCTGGAAACCAATATACGATTTATACGCACACGT	2288795	2288837	-21.1	1e-11	2	0	2	RPMI	TACGTGTGCGTATAA&TTTATACGCACACGT	.((((((((((((((&.))))))))))))))
as_ureC	as_protein_coding	ATGCGATGTGCTACTTG	2439517	2439534	ureC	protein_coding	CAAGTAGCACATCGCATGAAAGAACAACGTGGTC	2439517	2439551	-29.1	0	1	0	1	RPMI	ATGCGATGTGCTACTTG&CAAGTAGCACATCGCATG	(((((((((((((((((&))))))))))))))))).
as_SAA6008_00594	as_protein_coding	CTACCGAATTCACCGTATCGTGCTGTTGTTTCATCAAAGCGC	656727	656769	SAA6008_02344	protein_coding	AAGGCTTATTTAGAACGGTTGGACACGGCGGTGACTC	2458919	2458956	-22.8	0.00185084	1	0	1	RPMI	TTCACCGTATCGTGCTGTTGTTTCATCAAAGCG&GGCTTATTTAGAACGGTTGGACACGGCGGTGAC	.(((((((..((((((.((((((.....((((.&.)))).....))))))..)).))))))))))).
as_SAA6008_00454	as_protein_coding	ACTTCACTCATTTTTATGACTGT	489064	489087	nreB	protein_coding	AGGGTGTAAGTCATGATTAATGAGGA	2547021	2547047	-15.9	0	1	0	1	RPMI	TTCACTCATTTTTATGACTG&AAGTCATGATTAATGAGGA	.((.((((((.((((((((.&.))))))))..))))))))
as_sufS	as_protein_coding	ACGACGAACGGTTTCACGGGCATTTTCATAACCA	923304	923338	gpm	protein_coding	ATGATGTGAAACCACCTGCTGAAACCGAAGAACAACGTGAAGCTTACTTAGCTGATCGTCGAT	2571453	2571516	-27.1	0	3	0	3	RPMI	ACGACGAACGGTTTCACGGGCATTTTCATAA&ATGTGAAACCACCTGCTGAAACCGAAGAACAACGTGAAGCTTACTTAGCTGATCGTCGA	.((((((.((((((((((((...(((((((.&.)))))))...)))).))))))))............................)))))).
as_SAA6008_00852	as_protein_coding	TACTCTTCGTAACCATCGTTCATTGCTTGAATT	914024	914057	SAA6008_02562	protein_coding	CCTGATTTAATCGCTGCAGTGAACGATGGTACTTTGTTA	2690405	2690444	-27.5	4.82e-11	3	0	3	RPMI	CGTAACCATCGTTCATTGCTTGAA&ATCGCTGCAGTGAACGATGGTACT	.((.(((((((((((((((.(((.&.)))..))))))))))))))))).
as_SAA6008_00359	as_protein_coding	ACTCTTCGTAACCATCGTTCATTGCTTGAATT	399772	399804	SAA6008_02562	protein_coding	CCTGATTTAATCGCTGCAGTGAACGATGGTACTTTGTTA	2690405	2690444	-27.5	0	1	0	1	RPMI	CGTAACCATCGTTCATTGCTTGAA&ATCGCTGCAGTGAACGATGGTACT	.((.(((((((((((((((.(((.&.)))..))))))))))))))))).
as_isaA	as_protein_coding	ATGAAGTAGTGTAGTCTGCACCTGCAACGTTTGAGAAAC	2742375	2742414	isaA	protein_coding	AAACTGCTGGTTTCTCAAACGTTGCAGGTGCAGAC	2742388	2742423	-48.1	0	4	0	4	RPMI	AGTCTGCACCTGCAACGTTTGAGAAAC&GGTTTCTCAAACGTTGCAGGTGCAGAC	.((((((((((((((((((((((((((&.))))))))))))))))))))))))))
as_SAA6008_01979	as_protein_coding	AGCGGTACCACCTGCAATATCAAAGGCGATCAT	2102397	2102430	betA	protein_coding	ATGGTGTTCATGATGAAAATGAAGGTGCAATCGAAGT	2799184	2799221	-16.7	0	5	0	5	RPMI	GCGGTACCACCTGCAATATCAAAGGCGATCAT&ATGGTGTTCATGATGAAAATGAAGGTGCAATCGA	.((((..(((((.((.(((((..(((.(((((&))))))))..)))))....)).)))))..)))).
as_SAA6008_02684	as_protein_coding	CAATCGTTAATGACAAGTTAAAT	2819222	2819245	SAA6008_02684	protein_coding	ATTTAACTTGTCATTAAC	2819227	2819245	-21.2	0	7	0	7	RPMI	CGTTAATGACAAGTTAAAT&ATTTAACTTGTCATTAAC	.((((((((((((((((((&))))))))))))))))))
as_SAA6008_02717	as_protein_coding	CTTCGTTTTGAGACATTGCGTTTATAACAGCATGAAGTTCCGTTTC	2867998	2868044	SAA6008_02750	protein_coding	CTTCATGCTGGTAAAATTGAAGAGATGTCTCGT	2898847	2898880	-26.9	0	1	0	1	RPMI	TTGAGACATTGCGTTTATAACAGCATGAAGT&CTTCATGCTGGTAAAATTGAAGAGATGTCTCGT	.(((((((((...((((...((((((((((.&)))))))))).......))))..))))))))).
as_SAA6008_00226	as_protein_coding	ATTACCTCTAAATGTCGGTGCGAAT	268077	268102	SAA6008_00231	protein_coding	AAAGGTAAGAAAGTCATTCTTTTCGCACCAACATTTAGAGGTAGT	273916	273961	-35.1	0	7	0	1	RPMI	ATTACCTCTAAATGTCGGTGCGAAT&TTTCGCACCAACATTTAGAGGTAGT	(((((((((((((((.((((((((.&.)))))))).)))))))))))))))
