# Supplementary material for: RNase III CLASH in MRSA uncovers sRNA regulatory networks coupling metabolism to toxin expression
Source: Nat Commun. 2022 Jun 22;13:3560. doi: 10.1038/s41467-022-31173-y (PMC9217828; doi:10.1038/s41467-022-31173-y)
Supplement: Supplementary file 7 — Supplementary Data 4 [file 41467_2022_31173_MOESM7_ESM.xlsx]

## Sheet: total
Supplementary Table 4. All USA300 chimeras identified in this study. See Supplementary Data for an explanation of what the columns mean.
name	rna_class	firstseq	start	end	name.1	rna_class.1	secondseq	start.1	end.1	MFE	bh_adj_p_value	hyb_count	TSB_hybs	RPMI_hybs	LPM7_hybs	LPM5_hybs	condition	intermolecular base-pairs	intermolecular structure
gyrB	protein_coding	aagtaacggataacggacgtggtatcccagttgata	5292	5328	as_gyrB	as_protein_coding	aactgggataccacgtcc	5306	5324	-35.2	0	1	0	0	0	1	LPM7	cggacgtggtatcccagttg&aactgggataccacgtcc	.((((((((((((((((((.&))))))))))))))))))
purA	protein_coding	gttaaatgagaaaaacttggaggtgctcacatgtcatca	22434	22473	rpmB	protein_coding	tactcatatgggtaaacaatgtttcgtaacaggtcgtaaagcttcgac	1223067	1223115	-11.6	4.11983e-29	1	0	1	0	0	RPMI	gttaaatgagaaaaacttggaggtgctcacatgt&tcatatgggtaaacaatgtttcgtaaca	(((..((((((.....(((....((((((.(((.&.))).))))))..)))..))))))))).
SAUSA300_0024	protein_coding	cggaaaaagaagtattgctatgtgatacggataaagctatt	30733	30774	SAUSA300_1750	protein_coding	tattctaatatagctttaatattt	1933405	1933429	-10.5	0	1	0	1	0	0	RPMI	gaagtattgctatgtgatacggataa&tattctaatatagctttaatattt	.((((((((((((((.....(((((.&)))))..)))))))...)))))))
SAUSA300_0027	protein_coding	acttgctagcatgatgctaatttcgtggcatggcgaa	35879	35916	SAUSA300_0068	protein_coding	aatacattcaataccttttaaagtattctttgctgtattgatattttg	76807	76855	-10.4	0	1	0	0	0	1	LPM5	ttgctagcatgatgcta&aagtattctttgctgtat	.(((.((((.((((((.&.))))))...))))))).
as_SAUSA300_0029	as_protein_coding	tgtttctctttatctaatgct	36780	36801	srn_3840_sprG1	sRNA	gagcaagttggatagatggtggctatctgagtataaggag	2090483	2090523	-14	0	1	0	0	0	1	LPM7	tgtttctctttatctaatgct&gagcaagttggatagatggtggct	.(((.((.(((((((((((((&.))))..))))))))).)).))).
SAUSA300_0030	protein_coding	aatatgtccggggaaataactgaattgaattatgatgaa	37986	38025	as_SAUSA300_1428	as_protein_coding	taaattttgttttttagttttatattttcttttt	1586166	1586200	-11.2	0	1	0	1	0	0	RPMI	cggggaaataactgaattgaattatgat&tttgttttttagttttatattttcttt	.(((((((((...((((((((..((((.&.))))..))))))))..))))))))).
SAUSA300_0030	protein_coding	ggggagttgatggtatcttta	38497	38518	SAUSA300_2423	protein_coding	ttaagtaaaccctaactccccacaaatctggaacgatactaaaagccacgtcctatattggatgtggctttagtca	2608652	2608728	-19.1	5.04983e-06	11	0	11	0	0	RPMI	ggggagttgatggta&aaccctaactcccca	(((((((((..(((.&.))).))))))))).
mecA	protein_coding	aaatctactttgttctgctt	38776	38796	SAUSA300_2435	protein_coding	gtaacaagagaaggacaaaaaggtgagaagacaa	2624864	2624898	-10.8	0	1	0	1	0	0	RPMI	aatctactttgttctgctt&agagaaggacaaaaaggtg	.((((..((((((((.(((&.))).)))))))).)))).
SAUSA300_0033	protein_coding	atagaaacgttttaaaaattttgaatcgccatgaacatatacgttatggtgaatcg	41977	42033	as_SAUSA300_0033	as_protein_coding	tatcgattcaccataacgtatatgttcatggcgattc	41999	42036	-58.6	0	3	0	3	0	0	RPMI	tgaatcgccatgaacatatacgttatggtgaatcg&tcgattcaccataacgtatatgttcatggcgattc	.((((((((((((((((((((((((((((((((((&.))))))))))))))))))))))))))))))))))
SAUSA300_0035	protein_coding	attgtcttttttataaattttttgattatttt	42531	42563	SAUSA300_1179	protein_coding	aatgagcaacttcaaagagtagaggaagaactgtcacaa	1298054	1298093	-10.6	0	1	0	1	0	0	RPMI	gtcttttttataaattttttgat&ttcaaagagtagaggaagaa	.((((((((....(((((((((.&.))))))))).)))))))).
as_SAUSA300_0034	as_protein_coding	ttatattttttagttttatctttt	43015	43039	srn_2330_Sau11	sRNA	actaggggtgttttatactgagatgaggcttgccctcaa	1073866	1073905	-10.8	0	1	0	1	0	0	RPMI	tagttttatcttt&tgagatgaggctt	.(((((((((((.&.))))))))))).
as_ccrB	as_protein_coding	gagttggttgatttgattcg	46188	46208	sprG_4	protein_coding	gtgatgacacaccattaggtgaattggttgattggattaatcaagata	2678797	2678845	-11.6	0	1	1	0	0	0	TSB	gttggttgatttgattc&tgattggattaatcaag	.(((((((((((((((.&.))))))))))))))).
argR_1	protein_coding	taataaaaaacaacaaata	74988	75007	SAUSA300_0694	protein_coding	tcttgttgtttttattg	769460	769477	-10.9	0	1	0	1	0	0	RPMI	aaaaaacaacaaa&cttgttgttttta	.(((((((((((.&.))))))))))).
srn_0170_srn_0120_Teg9as_Teg6as	sRNA	catgctagcaagttaagcgaacactgacatgataaatt	76926	76964	as_SAUSA300_1318	as_protein_coding	cagtgttatatgtaccacttaatcctgaagaaagatgaatacttatgat	1450420	1450469	-11	0.000481007	1	0	0	0	1	LPM7	ctagcaagttaagcgaacactga&cagtgttatatgtaccacttaatcctga	.(((...((((((.((((((((.&)))))))........).)))))).))).
srn_0170_srn_0120_Teg9as_Teg6as	sRNA	gttagctatatttttttactttgcaacagaacc	76968	77001	SAUSA300_0068	protein_coding	ggttctgttgcaaagtaaa	76982	77001	-28.5	0.000550585	1	0	0	0	1	LPM5	ttttactttgcaacagaacc&ggttctgttgcaaagtaaa	.(((((((((((((((((((&)))))))))))))))))))
SAUSA300_0082	protein_coding	acgagcactactagatgaatttgaagcccaaatggacg	91313	91351	SAUSA300_0089	protein_coding	gtagattctttaaaatctatgtgcgtggcataagaggcgctagcgaac	97521	97569	-14.2	3.47201e-27	14	0	7	0	0	RPMI	actagatgaatttgaagcccaaatggacg&tgtgcgtggcataagaggcgctagc	.((((.((..(((...(((...(((.((.&.)).))))))...)))..)))))).
SAUSA300_0081	protein_coding	tctacgcaaactcttgaattgtcgtatttcatctttctcatatttgtt	91434	91482	as_SAUSA300_0089	as_protein_coding	gtagtgctcgtgcttctgcaattgattgtgtgttcat	97470	97507	-10.3	6.23269e-25	5	0	5	0	0	RPMI	ctacgcaaactcttgaattgtcgtatttcatc&agtgctcgtgcttctgcaattgattgtgtgt	.(((((((.....(.((((((.((((..(((.&.)))...))))....)))))).)))))))).
as_SAUSA300_0092	as_protein_coding	aatcaaatacttttttt	100755	100772	SAUSA300_2130	protein_coding	acgattcaaccaaaaccaggagaaagtgttggacgttta	2304169	2304208	-10.1	0	1	0	1	0	0	RPMI	atcaaatacttttttt&aggagaaagtgttggac	.((.((((((((((((&.)))))))))))).)).
as_SAUSA300_0100	as_protein_coding	ttctttttttattttttcatctttaatt	110618	110646	rpsA	protein_coding	aatgatgtcattgaaggtgtcgtagtaagattggcaaact	1532273	1532313	-13.5	0	1	0	1	0	0	RPMI	tctttttttattttttcatctttaatt&cattgaaggtgtcgtagtaagattggc	.((..(((((((....((((((((((.&.))))))))))....)))))))..)).
as_SAUSA300_0104	as_protein_coding	gacataatgaatcatat	113959	113976	gltA	protein_coding	aaaatgaatcagatgaaaatcgttatgaaagagcaatg	1800363	1800401	-10.1	0	1	0	0	0	1	LPM7	acataatgaatcata&gatgaaaatcgttatga	.((((((((.((((.&.))))...)))))))).
lctP	protein_coding	tattttatttttattatgcttaaccgtttttaaaa	126313	126348	srn_3840_sprG1	sRNA	gagcaagttggatagatggtggctatctgagtataagga	2090484	2090523	-12	0	1	0	1	0	0	RPMI	attatgcttaaccgtttt&tagatggtggctatctgagtataag	.((((((((((((((((.&.))))))).......))))))))).
SAUSA300_0137	protein_coding	atttcattcagtcaactactgccaata	155980	156007	SAUSA300_0709,SAUSA300_0710	protein_coding,protein_coding	tattggcagtagttgactgcggggccccaacatagagaaattgga	788029	788074	-31.8	0	1	0	0	0	1	LPM5	ttcattcagtcaactactgccaata&tattggcagtagttgactgcggggc	.((...(((((((((((((((((((&)))))))))))))))))))...)).
SAUSA300_0137	protein_coding	attcagtcaactactgc	155985	156002	as_folD	as_protein_coding	atttatttcgtcgtcccaccccggcaaggttgactaga	1058251	1058289	-12.1	0	1	0	0	0	1	LPM5	ttcagtcaactactgc&ggcaaggttgactaga	.((((((((((..(((&.))).)))))))).))
deoC_1	protein_coding	ttgagacggtattgttggaccatgacgaaattgtaaaag	159596	159635	deoC_2	protein_coding	ttcgttaaaacttcaacaggttttgcaggtggcggtgcgactgcagaagacgttaaattaatgaaagatacagtaggtg	2254405	2254484	-17.9	2.29293e-35	77	0	9	1	8	LPM7, LPM5, RPMI	agacggtattgttggaccatgacgaaattgtaaaag&gttttgcaggtggcggtgcgactgcagaagacgtta	.((((.....((((.(((.(.((....((((((((.&.)))))))))).).))).)))).........)))).
deoB	protein_coding	atgacatttatgatggtgaaggtgtaacagaagcggttc	160637	160676	SAUSA300_0586	protein_coding	tctgttttttttatattt	660651	660669	-11	0	1	0	1	0	0	RPMI	aaggtgtaacagaagcggt&tctgttttttttatattt	.((((((((.((((((((.&.)))))))).))))))))
INT_SAUSA300_0148_adhE	intergenic	tttaaatttaattttattttgtgcttttttgtttttagtgg	169776	169817	SAUSA300_2215	protein_coding	acaaatgatatagaggcagttaaaaataaactacaaagt	2385991	2386030	-10.6	0	3	0	3	0	0	RPMI	ttttattttgtgcttttttgtttttagtg&acaaatgatatagaggcagttaaaaataaac	.((((((((.(((((((.((((.((.((.&)).)).)))).)))))))....)))))))).
INT_SAUSA300_0148_adhE	intergenic	attctagtcaggggccccaacacagagaatttcgaaaag	170000	170039	folD	protein_coding	gctgacgaaaagtcagcttacaataatgtgcaagttggggatgggcccc	1057920	1057969	-18.8	0	1	0	0	0	1	LPM5	aggggccccaacacagagaatttcga&acgaaaagtcagcttacaataatgtgcaagttggggatgggcccc	.(((((((((((.((.(...(((((.&.)))))................).))...)))))).....)))))
INT_SAUSA300_0148_adhE	intergenic	ggcaatgcgagttggggcggggccccaacaaagagaaattggattcccaatttctaca	170049	170107	as_INT_lip	as_intergenic	gacgaaataaattttgcgaaaatatcatttctgtcccactcccattggcatttacgaagtttaaatgtg	2830127	2830196	-29.3	9.07293e-12	8	0	0	2	5	LPM7, LPM5	ggcaatgcgagttggggcggggccccaacaaagagaaattggattcc&cgaaataaattttgcgaaaatatcatttctgtcccactcccattggca	(.(((((.(((.((((((((((............((((((...(((.&.)))...)))))).............))))))))))))).))))).).
INT_SAUSA300_0148_adhE	intergenic	atgcgagttggggcggggccccaacaaagagaaattggatt	170053	170094	INT_opuD_acnA	intergenic	tgggacgacgaaataaattttgcgaaaatatcatttctgtcccactcc	1366780	1366828	-19.6	1.32979e-08	3	0	0	0	3	LPM5	cgagttggggcggggccccaa&tgggacgacgaaataaattttgcgaaaatatcatttctgtcccactcc	.(((.((((((((((.((((.&)))).).............................)))))))))))).
INT_SAUSA300_0148_adhE	intergenic	ccccaacaaagagaaattgga	170071	170092	as_SAUSA300_1057	as_protein_coding	caatgcaagttggcgggggccccaatataga	1154557	1154588	-12.6	0.00206588	1	0	0	0	1	LPM5	ccccaacaaagagaaattgg&caatgcaagttggcggggg	((((..(((......((((.&)))).....)))..)))).
as_INT_SAUSA300_0148_adhE	as_intergenic	ttgtctgtagaaattgggaatccaatttctctttgttgg	170073	170112	trkA	protein_coding	gaaattctctatgttggggcccctgactagaattgaaaaaagcttgt	1084217	1084264	-12.1	1.16012e-07	2	0	2	0	0	RPMI	ctgtagaaattgggaatccaatt&tgttggggcccctgactagaa	.(.(((.....(((..((((((.&.))))))..)))...))).).
INT_SAUSA300_0148_adhE	intergenic	aataaattttgcgaaaatatcatttctgtcccactccc	170135	170173	INT_gudB_glpQ	intergenic	tggcgaaaagtcagcttacaatagtgtgcaagttggggtgggacgacga	940712	940761	-21	0.00372708	1	0	0	0	1	LPM7	ctgtcccactccc&tggggtgggacga	.(((((((((((.&.))))))))))).
as_INT_SAUSA300_0148_adhE	as_intergenic	gtcagatgacattaaatagcatctcctcgtgttgattattttggttggctgaccaatatt	170224	170284	as_INT_srn_2975_tsr25_SAUSA300_1309	as_intergenic	tagagatgcattttttgtgacaatggtagaaccttttctgaaccatacgcatagcgtatggttttctt	1443054	1443122	-18.7	1.23038e-18	64	0	0	0	64	LPM7	gtcagatgacattaaatagcatctcc&agagatgcattttttgtgacaatggtagaaccttttctgaa	.((((((.(((..((((.(((((((.&.)))))))))))..))).)................))))).
INT_SAUSA300_0148_adhE	intergenic	acctaaatacagaagacaagcgatatatggaaaaataaaaaaagatat	170337	170385	as_INT_SAUSA300_1732_SAUSA300_1733	as_intergenic	ataatcaacacgaggagatgctatttaatgtcatctga	1917644	1917682	-10.7	0	1	0	0	0	1	LPM7	acagaagacaagcg&tgctatttaatgtcatctga	.((((.(((((((.&.)))......)))).)))).
adhE	protein_coding	aaaggattaacgtatgtagcggaaccaattggtgttat	171524	171562	as_SAUSA300_0953	as_protein_coding	tataagtcgtttaaaaggactgaatatactctgtccttcattttcaagt	1042729	1042778	-13.4	0	1	1	0	0	0	TSB	aaaggattaacgtatgtagcggaacca&aggactgaatatactctgtccttc	.((((((....((((((..(((..((.&.)).))).))))))...)))))).
adhE	protein_coding	tccaatcatttttgcattccatccaagtgcacaagaatc	171637	171676	as_secF	as_protein_coding	ttttcttttgtgcttctttttt	1748281	1748303	-10.6	0	1	0	1	0	0	RPMI	caagtgcacaagaa&cttttgtgcttcttt	.(((.((((((((.&.))))))))..))).
as_cap5M	as_protein_coding	agaatcggacttaaaactactaaaccatatatt	186776	186809	cap5M	protein_coding	tatatggtttagtagttttaagtccga	186778	186805	-40.9	0	1	0	1	0	0	RPMI	atcggacttaaaactactaaaccatatat&tatatggtttagtagttttaagtccga	.(((((((((((((((((((((((((((.&)))))))))))))))))))))))))))
SAUSA300_0181	protein_coding	gaatcaacgacacaccgtaatgcgtattgggttaaactcgctaaaaat	203774	203822	SAUSA300_0181	protein_coding	ccgattctgggtactcatgtttatatcatgcaaggcgag	205883	205922	-12.1	0	5	0	5	0	0	RPMI	ccgtaatgcgtattgggttaaactcgc&ctgggtactcatgtttatatcatgcaaggcga	.(((..(((((..(((((...(((((.&.))))))))))..........)))))..))).
brnQ_1	protein_coding	ctgggttgttctcagtttgattggtttcattatcggcttcattattta	217197	217245	codY	protein_coding	attttaggtggaggggaaagattaggtacattagtactt	1259995	1260034	-10.3	3.72684e-18	6	0	0	0	6	LPM7	tgggttgttctcagtttgattggtttcattatcggcttc&taggtggaggggaaagattaggtacattagtactt	.((((.........(((((((..((((....((.((((.&.)))).))..)))).))))))).........))))
ptsG_1	protein_coding	agaagtgcctgatcaagtgttcagcgaaaaaatgatggg	221699	221738	INT_SAUSA300_1977_SAUSA300_1978	intergenic	ttctattattttttatttaaaatttcttttttt	2133792	2133825	-10.6	0	4	0	4	0	0	RPMI	agaagtgcctgatcaagtgttcagcgaaaaaatgatggg&tctattattttttatttaaaatttctt	((((((....(((.............((((((((((((.&.)))))))))))))))....)))))).
SAUSA300_0217	protein_coding	ttatttgtgatgatgaacgaattattcgagaaggattaa	257425	257464	srn_1510_rsaA	sRNA	aggaagactactcgggtacactttgctatgagcaaagtgtactttgtta	643144	643193	-14.1	2.18445e-13	12	0	12	0	0	RPMI	atttgtgatgatgaacgaattattcgagaaggatta&gaagactactcgggtacactttgctatgagcaaag	.(((((....(((..((((.((((((((.((..((.&.))..)).))))))))...)))).)))..))))).
SAUSA300_0231	protein_coding	ttaaggaacgtcacaatatttctaatgatattattaaattatcaagtcga	278949	278999	as_SAUSA300_2552	as_protein_coding	taataacaacgttgatgacttgatcta	2760647	2760674	-10.6	0	3	0	0	0	3	LPM7	tatcaagtcg&tgacttgatc	.((((((((.&.)))))))).
SAUSA300_0235	protein_coding	acgtgatgcagcatatgacattattcaagctaaaggtgccactta	283579	283624	srn_3580_SprA1	sRNA	gacgcagagaggaggtgtataaggtgatgcttattttcg	1929093	1929132	-11.7	0.00146214	1	0	1	0	0	RPMI	acgtgatgcagcatatgacattattcaagctaaaggtgcc&cgcagagaggaggtgtataaggtgatgcttattttcg	.((.((((.(((((...((.((((.((..((.....(((.&.)))......)).)).)))).)).)))))))))..))
as_INT_srn_0600_sRNA38_SAUSA300_0238	as_intergenic	atatttttgtgttttgtgttttt	287157	287180	rpsA	protein_coding	atgaaatcatcgaagcgaaagtaacagaagtagttaa	1532788	1532825	-11.1	0	1	0	1	0	0	RPMI	atatttttgtgttttgtgttttt&cgaagcgaaagtaacagaagtag	.(((((((((......((((((.&.))))))......))))))))).
SAUSA300_0246	protein_coding	aaggtacgaaagtagtaatggtaccgaatacacctacag	295462	295501	SAUSA300_0250	protein_coding	agctgtaccactacctgatgatattgatttaagtattatttcatataca	300927	300976	-10.8	0.000347295	1	0	1	0	0	RPMI	agtagtaatggtacc&tgtaccactacc	.(((((...(((((.&.)))))))))).
SAUSA300_0247,srn_0640_sRNA41	protein_coding,sRNA	gaagtgagcaacatgtcatgatgagaagcaggactatacaatgagaata	298034	298083	brnQ_3	protein_coding	aagaggttgggacataaatccctaaaaaaacagcagtaagataattttcaattagaaaatatcttactgctgttctct	1429742	1429820	-12.7	1.2416e-09	9	0	4	1	2	LPM7, LPM5, RPMI	tgagaagcaggactatacaatgagaata&aattttcaattagaaaatatcttactgctgttctct	.(((((((((..(((.....(((((((.&.)))))))..)))...........)))))..)))).
SAUSA300_0247,srn_0640_sRNA41	protein_coding,sRNA	acatgtcatgatgagaagcaggactatacaatgagaataa	298044	298084	srn_3540_sRNA280	sRNA	aagcagtaagataattttcaattagaaaatatcttactgctgttctcta	1909920	1909969	-12.7	0.00627224	1	0	1	0	0	RPMI	tgagaagcaggactatacaatgagaata&aattttcaattagaaaatatcttactgctgttctct	.(((((((((..(((.....(((((((.&.)))))))..)))...........)))))..)))).
SAUSA300_0247,srn_0640_sRNA41	protein_coding,sRNA	acatgtcatgatgagaagcaggactatacaatgagaata	298044	298083	SAUSA300_1904	protein_coding	aaaacagcagtaagataattttcaattagaaaatatcttactgctgttctct	2071355	2071407	-12.7	2.90199e-09	5	0	5	0	0	RPMI	tgagaagcaggactatacaatgagaata&aattttcaattagaaaatatcttactgctgttctct	.(((((((((..(((.....(((((((.&.)))))))..)))...........)))))..)))).
SAUSA300_0247,srn_0640_sRNA41	protein_coding,sRNA	acatgtcatgatgagaagcaggactatacaatgagaata	298044	298083	pyk	protein_coding	aaaacagcagtaagataattttcaattagaaaatatcttactgctgttctcta	1804383	1804436	-12.7	1.1742e-13	8	0	5	0	2	LPM5, RPMI	tgagaagcaggactatacaatgagaata&aattttcaattagaaaatatcttactgctgttctct	.(((((((((..(((.....(((((((.&.)))))))..)))...........)))))..)))).
SAUSA300_0247,srn_0640_sRNA41	protein_coding,sRNA	acatgtcatgatgagaagcaggactatacaatgagaata	298044	298083	SAUSA300_1710	protein_coding	aaaacagcagtaagataattttcaattagaaaatatcttactgctgttctct	1892651	1892703	-12.7	0.0255704	2	0	1	1	0	LPM7, RPMI	tgagaagcaggactatacaatgagaata&aattttcaattagaaaatatcttactgctgttctct	.(((((((((..(((.....(((((((.&.)))))))..)))...........)))))..)))).
SAUSA300_0255	protein_coding	agatgtcaatttaatggatgaaaatgggatcgaattagg	308012	308051	as_SAUSA300_1210	as_protein_coding	tttttttattttcatta	1330765	1330782	-10.8	0	1	0	1	0	0	RPMI	ggatgaaaatgggat&tttttattttcatta	.(((((((((((((.&.))))))))))))).
SAUSA300_0261	protein_coding	tggggccccgccaacttgcatt	313170	313192	SAUSA300_1698,srn_3480_sRNA275	protein_coding,sRNA	tatgttggggccccggggcgcattttcg	1872817	1872845	-23.4	0	1	0	0	0	1	LPM5	tggggccccgccaa&atgttggggccccgg	((((((((((.((.&.)).)))))))))).
srn_0700_sRNA45	sRNA	atgcaagttggcggggccccaacacagagaaattcga	313171	313208	as_INT_lip	as_intergenic	tctgtcccactcccattggcatttacgaagtttaaatgtgcaattagaa	2830118	2830167	-15.1	5.48585e-05	2	0	0	0	2	LPM7	atgcaagttggcggggccccaacacagag&tctgtcccactcccattggcatt	((((.(((.((.((((.......(((((.&)))))))).).)).))).)))).
srn_0700_sRNA45	sRNA	gttggcggggccccaacacagagaaattcgaaaagaaattcta	313177	313220	SAUSA300_1698,srn_3480_sRNA275	protein_coding,sRNA	tttatcttttcgaaattctctgtgttggggcccttaccccaacttgcac	1872989	1873038	-58.3	0.00265325	1	0	0	0	1	LPM5	gttggcggggccccaacacagagaaattcgaaaagaa&atcttttcgaaattctctgtgttggggcccttaccccaact	(((((.(((((((((((((((((((.((((((((((.&.)))))))))).)))))))))))))))))))....))))).
as_SAUSA300_0266	as_protein_coding	agaacagcagtaagatattttctaattgaaaattatcttactgctgtttttt	318788	318840	INT_SAUSA300_1088_lspA	intergenic	tgagggagcagtgccagtcgaagaccgaggctgagacggcaccctaggaag	1191326	1191377	-16.1	8.44753e-08	3	0	0	0	3	LPM5	gcagtaagatattttctaattgaaaattatcttactgctgttttt&tgagggagcagtgccagtcgaagaccgaggctga	.((((......(((((..((((..........(((((((.((((.&.)))).))))))).)))).))))).....)))).
as_SAUSA300_0266	as_protein_coding	agcagtaagatattttctaattgaaaattatcttactgctgtttttt	318788	318835	as_INT_srn_3540_sRNA280_SAUSA300_1728	as_intergenic	ctgagggagcagtgccagtcgaagaccgaggctgagacg	1910014	1910053	-16.1	0.0156657	1	0	0	0	1	LPM5	gcagtaagatattttctaattgaaaattatcttactgctgttttt&tgagggagcagtgccagtcgaagaccgaggctga	.((((......(((((..((((..........(((((((.((((.&.)))).))))))).)))).))))).....)))).
as_SAUSA300_0266	as_protein_coding	gagaacagcagtaagatattttctaattgaaaattatcttactgctgttttt	318789	318841	as_SAUSA300_1904	as_protein_coding	tgccagtcgaagaccaaggctgagacggcaccctaggaaa	2071282	2071322	-13.3	6.0907e-07	3	0	3	0	0	RPMI	atcttactgctgttttt&tgagacggcaccctaggaa	.(((((.(((((((((.&.)))))))))...))))).
SAUSA300_0266	protein_coding	aaaaacagcagtaagataattttcaattagaaaatatcttactgctgttctct	318789	318842	SAUSA300_1904	protein_coding	ttttgaagatattgaaagaaaaactaaagaaattatttctgatattgaa	2071454	2071503	-13.1	0.0244124	2	0	0	0	2	LPM7	gcagtaagataattttcaattagaaaatatctta&gaagatattgaaagaaaaactaaagaaattatttctga	.(((..((((((((((...((((..((((((((.&.))))))))..........)))).))))))))))))).
SAUSA300_0266	protein_coding	gataattttcaattagaaaatatcttactgctgttctct	318803	318842	SAUSA300_2102	protein_coding	agcagtaaagttattttctattagaaaatgtcttactgc	2268159	2268198	-24.9	0.00718607	1	0	0	0	1	LPM7	gataattttcaattagaaaatatcttactgctg&agcagtaaagttattttctattagaaaatgtct	(((.((((((...(((((((((.(((((((((.&)))))))).).)))))))))...))))))))).
as_INT_SAUSA300_0266_SAUSA300_0267	as_intergenic	gaggctgagacggcaccctaggaaagcgaagccattcaatacgaagtattgtataaatagagaacagcagta	318828	318900	INT_SAUSA300_1299_brnQ	intergenic	aattacacgttaatacgtagtattaatggcgagactcctgagggagcag	1429620	1429669	-30.6	4.23851e-18	22	0	9	4	9	LPM7, LPM5, RPMI	ggcaccctaggaaagcgaagccattcaatacgaagtattgt&ttaatacgtagtattaatggcgagactcctgagggagca	.((.((((((((.......((((((.(((((...((((((.&.))))))...))))))))))).....)))).)))).)).
as_INT_SAUSA300_0266_SAUSA300_0267	as_intergenic	ggaaagcgaagccattcaatacgaagtattgtataaatagagaacagcag	318830	318880	INT_SAUSA300_1088_lspA	intergenic	atacgtagtattaatggcgagactcctgagggagcagtg	1191300	1191339	-17.2	0.0139239	1	0	1	0	0	RPMI	ggaaagcgaagccattcaatacgaagtatt&atacgtagtattaatggcgagactcct	(((.......((((((.(((((...((((.&))))...))))))))))).....))).
as_INT_SAUSA300_0266_SAUSA300_0267	as_intergenic	taatacgtagtattaatggcgagactcctgagggagcagt	318914	318954	INT_SAUSA300_1088_lspA	intergenic	tagcgaagccattcaatacgaagtattgtataaatagagaacagcag	1191434	1191481	-17.7	0.0124216	1	0	1	0	0	RPMI	taatacgtagtattaatggcg&agccattcaatacgaagtattgt	((((((...(((((((((((.&.)))))).)))))...)))))).
as_INT_SAUSA300_0266_SAUSA300_0267	as_intergenic	gttaatacgtagtattaatggcgagactcctgagggagc	318917	318956	as_srn_2940_sRNA233,as_INT_srn_2940_sRNA233_SAUSA300_1284	as_sRNA,as_intergenic	gcaaagcgaagccattcaatacgaagtattgtataaatagagaacagcagta	1412605	1412657	-17.8	0.00535424	3	0	1	2	0	LPM7, RPMI	ttaatacgtagtattaatggcgagactc&aagcgaagccattcaatacgaagtattgt	.((((((...(((((((((((..(.((.&.)))...)))))).)))))...)))))).
as_INT_SAUSA300_0266_SAUSA300_0267	as_intergenic	catgttaatacgtagtattaatggcgagactcctgaggg	318920	318959	as_SAUSA300_2261	as_protein_coding	ggaaagcgaagccattcaatacgaagtattgtataaatagagaacagcag	2431543	2431593	-19.7	0.0159012	1	0	0	0	1	LPM5	atgttaatacgtagtattaatggcgagactcct&ggaaagcgaagccattcaatacgaagtattgtataa	.(((((((((...(((((((((((.....(((.&))).......)))))).)))))...)))))).))).
as_SAUSA300_0280	as_protein_coding	attttttatttgttgttgtcgttcttttt	334104	334133	srn_1510_rsaA	sRNA	caaggaagactactcgggtacactttgctatgagcaaag	643142	643181	-10.7	0	1	0	1	0	0	RPMI	ttatttgttgttgtcgttctttt&caaggaagactactcgggtac	.((((((..((.(((.((((((.&.))))))))).)).)))))).
as_SAUSA300_0282	as_protein_coding	tttttctttatctttttgtgcttgttctttttgtt	335884	335919	SAUSA300_1248	protein_coding	aaaataactaaaataaaacgaacttgtttacacattctgatg	1370654	1370696	-11.6	0	1	0	1	0	0	RPMI	ttatctttttgtgcttgttctttttgtt&aaataaaacgaacttgtttacacattctgatg	.((((....(((((..((((.(((((((&.))))))).))))..)....))))....))))
SAUSA300_0283	protein_coding	tcgttcgccaaggattattcaccgtgaaccgacggatgata	336572	336613	as_SAUSA300_0866	as_protein_coding	gggattaatccttggcgatcaa	946938	946960	-27.9	0	2	0	2	0	0	RPMI	cgttcgccaaggattattcaccg&gggattaatccttggcgatca	.(.(((((((((((((.((.((.&)))).))))))))))))).).
SAUSA300_0283	protein_coding	ttagtgtttgtcattacag	337491	337510	purD	protein_coding	gtaattggtgctggtggacgagaacatgcacttgcatat	1069445	1069484	-10.2	0	1	0	0	0	1	LPM7	tagtgtttgtcattacag&gctggtggacgagaacatgcactt	.((((((((((....(((&.)))...)))))......))))).
as_SAUSA300_0291	as_protein_coding	attttgtctttcaatttatttaactatttata	346238	346270	srn_3840_sprG1	sRNA	gagcaagttggatagatggtggctatctgagtataagg	2090485	2090523	-12.6	0	1	0	0	0	1	LPM7	tgtctttcaatttatttaacta&aagttggatagatggtggct	.(((..((.((((((((((((.&.)))))))))))))).))).
SAUSA300_0294	protein_coding	gagtgggaaaaggtatatgtaattgcatatgtggacgatggaggtgg	347223	347270	SAUSA300_0302	protein_coding	gaatgggaaaaagtatatacaattgcctacgtagatgatgaag	352255	352298	-14.5	0	1	0	0	0	1	LPM7	agtgggaaaaggtatatgtaattgcata&aatgggaaaaagtatatacaattgcctacg	.(((((.....(((((((...((.(((.&.))).)).....))))))).....))))).
SAUSA300_0324	protein_coding	gttgatgaggtgttagt	378044	378061	SAUSA300_1988,srn_3910_RNAIII	protein_coding,sRNA	agtgatttcaatggcacaagatatcatttcaacaatcggtgacttagt	2146614	2146662	-10.2	0	1	0	0	0	1	LPM7	gttgatgaggtgtta&agatatcatttcaaca	(((((...((((((.&.))))))...))))).
SAUSA300_0342	protein_coding	ctgacgaaaagtcagcttacaataatgtgcaagttggggatgggcccca	394907	394956	as_INT_SAUSA300_1325_SAUSA300_1326	as_intergenic	aattctagtcaggggccccaacacagagaatttcgaaaa	1456035	1456074	-20.1	0.000215565	1	0	0	0	1	LPM5	acgaaaagtcagcttacaataatgtgcaagttggggatgggcccca&aggggccccaacacagagaatttcga	.(((((................(.((...((((.....(((((((.&.))))))))))).)).)...))))).
SAUSA300_0342	protein_coding	cagacaatgcaagttggcggggccccaacatagagaattt	394985	395025	as_INT_lip	as_intergenic	tcatttctgtcccactcccattggcatttacgaagtttaaatgtgcaat	2830123	2830172	-16.5	8.52894e-10	7	0	0	3	3	LPM7	caatgcaagttggcggggccccaacatagagaa&atttctgtcccactcccattggcattt	.(((((.(((.((.((((.......(((((((.&.)))))))))).).)).))).))))).
SAUSA300_0351	protein_coding	ataaagaggtagatatcgatgcaacagatcaatatgagttgct	401986	402029	as_SAUSA300_0351	as_protein_coding	caagcaactcatattgatctgttgc	402006	402031	-38.2	0	2	0	0	0	2	LPM5	tgcaacagatcaatatgagttgct&aagcaactcatattgatctgttgc	.(((((((((((((((((((((((&.)))))))))))))))))))))))
as_SAUSA300_0359	as_protein_coding	acatcgccaccaagacttgttt	413141	413163	rpmA	protein_coding	gtactaaaatttaccctggtgaaaatgtaggtcgtggtggcgatgatac	1755455	1755504	-28.6	0	1	0	0	0	1	LPM5	acatcgccaccaagacttgt&gtaggtcgtggtggcgatga	.(((((((((((.((((((.&.)))))).))))))))))).
ssb	protein_coding	tgcaaacggaccgattgatataagtgatgatgacttaccattctaataaaaa	419547	419599	agrD	protein_coding	aaaaacattggtaacatcgcagcttatagta	2147555	2147586	-17.5	7.22341e-05	2	0	0	0	2	LPM7	atataagtgatgatgacttaccat&ttggtaacatcgcagcttatag	.(((((((..(((((..((((((.&.)))))))))))..))))))).
ssb,rpsR	protein_coding,protein_coding	gcgaaaaaattatcaaaggaggcacacaatcatggcagg	419613	419652	as_parC	as_protein_coding	ggatttttctttaattcttttaataaagttattccacgttgtgctctttt	1376338	1376388	-12.4	0	1	1	0	0	0	TSB	caaaggaggcacacaatcatggc&tccacgttgtgctctttt	.(((((((...((((((..(((.&.))).)))))))))))))
SAUSA300_0369	protein_coding	gaggaaagagacttataggtctcgcgagttattttaattcg	420101	420142	as_ispE	as_protein_coding	ttttaatttgttttttagtgtttttttaataaaaa	530746	530781	-10.5	0	1	0	0	0	1	LPM7	gaaagagacttataggtctcgcgagttat&ttaatttgttttttagtgttttttta	.((((((((...((((....((((((((.&.))))))))..))))..)))))))).
SAUSA300_0369	protein_coding	gaggaaagagacttataggtctcgcgagttattttaatt	420103	420142	srn_2330_Sau11	sRNA	caaaccctttgaacctgatctagcttgaactagcgtaggaaagtgtta	1073821	1073869	-12.7	1.91451e-12	1	0	1	0	0	RPMI	agagacttataggtctcgcgagttattttaa&ctgatctagcttgaactagcgtaggaaagtgtta	.((.((((.((.((....(((((((..(((.&.)))..))))))).....)).))...)))).)).
SAUSA300_0372	protein_coding	ttagcagtgttatcaatgtcagcggtggtgcttactgcatgtggca	423580	423626	as_INT_srn_1070_Sau41_srn_1080_RsaX05	as_intergenic	tatcatcgctggcatcattaaagttatcaaaagcttaat	477017	477056	-22.2	2.86077e-25	22	0	0	0	22	LPM7	ttagcagtgttatcaatgtcagcggtggtgc&tatcatcgctggcatcattaaagttat	.((((((((......(((((((((((((((.&)))))))))))))))))))...)))).
SAUSA300_0374	protein_coding	ctggtgctattatgggtaaagatatcccaggtggtattttaggcaata	424890	424938	SAUSA300_1337	protein_coding	taatcgctatattatatagaggaaagtccatgctcacacagtct	1502387	1502431	-15.6	3.08317e-06	1	0	1	0	0	RPMI	ggtgctattatgggtaaagatatcccaggtggtattttaggca&cgctatattatatagaggaaagtccatgctcacaca	.(((......((((((..(((.((((..(((((((....(((.&.))))))))))...).)))..)))..))))))))).
SAUSA300_0374	protein_coding	tattttaggcaatattatcgcaggtattattggatcatgggtaggtggca	424924	424974	SAUSA300_2041	protein_coding	gcgatccaaacgaggtgataataatgaaacgtcctgaaaa	2207629	2207669	-23.4	5.79006e-18	3	0	0	0	3	LPM5	attttaggcaatattatcgcaggtattattggatca&cgatccaaacgaggtgataataatgaaacgtcctgaaaa	.(((((((((.(((((((((..((....(((((((.&.)))))))))...))))))))).))......))))))).
SAUSA300_0376,srn_0890_sRNA71	protein_coding,sRNA	ttatattcatgaacataatactcctggatggcgca	425287	425322	as_SAUSA300_1478	as_protein_coding	agaggatatatgttcatcaactcccgataccatcgctaaagcgt	1632010	1632054	-13.6	0.000851207	2	0	2	0	0	RPMI	catgaacataatactcctg&gaggatatatgttcatc	.((((((((.(((.((((.&.))))))))))))))).
ahpF	protein_coding	aattactgatatgtcacctagactatctctttc	429237	429270	as_ahpF	as_protein_coding	agagatagtctaggtgacatatcagtaatttctgtcaacaaatct	429240	429285	-49.5	0	3	0	3	0	0	RPMI	aattactgatatgtcacctagactatctctt&agagatagtctaggtgacatatcagtaattt	((((((((((((((((((((((((((((((.&)))))))))))))))))))))))))))))).
SAUSA300_0383	protein_coding	agaaatccagaaaatgcgcgaagaacgtcacctactt	434278	434315	as_infC	as_protein_coding	tgataattttttgtttctttttcatttctttttcttt	1780143	1780180	-11.9	0	1	0	1	0	0	RPMI	agaaatccagaaaatgcgcgaagaacgtcac&tgataattttttgtttctttttcatttctt	((((((...(((((...((((((((.((((.&))))..))))))))....))))))))))).
as_pbuX	as_protein_coding	attggaactaagatagcacctgcgtacatagct	437084	437117	pbuX	protein_coding	ctatgtacgcaggtgctatcttagttccaat	437086	437117	-55.3	6.35141e-05	1	0	1	0	0	RPMI	attggaactaagatagcacctgcgtacatagc&ctatgtacgcaggtgctatcttagttccaat	(((((((((((((((((((((((((((((((.&)))))))))))))))))))))))))))))))
pbuX	protein_coding	tcttgtaaaattcttcccaccagtagtaacg	437375	437406	as_pbuX	as_protein_coding	cgttactactggtgggaagaattttacaa	437377	437406	-47.5	0	2	0	2	0	0	RPMI	cttgtaaaattcttcccaccagtagtaacg&cgttactactggtgggaagaattttacaa	.(((((((((((((((((((((((((((((&)))))))))))))))))))))))))))))
guaA	protein_coding	acttggagaaattactgaagataaact	441045	441072	srn_0940_Sau6356	sRNA	tttatcttcagtaattt	441053	441070	-19.3	0	2	0	2	0	0	RPMI	gaaattactgaagataaac&tttatcttcagtaattt	.(((((((((((((((((.&)))))))))))))))))
guaA	protein_coding	tagaaatcgttagagaatcagacgcgattttacgccaagtgattagagaagaaggtcttga	441071	441132	as_guaA	as_protein_coding	agaccttcttctctaatcacttggcgtaaaatc	441096	441129	-57.1	6.62851e-21	8	0	8	0	0	RPMI	cgattttacgccaagtgattagagaagaaggtctt&agaccttcttctctaatcacttggcgtaaaatc	.(((((((((((((((((((((((((((((((((.&)))))))))))))))))))))))))))))))))
INT_SAUSA300_0391_SAUSA300_0392	intergenic	aatcaatttattcttctt	443150	443168	SAUSA300_2163	protein_coding	taaattcattaaaatattatgggggaatgagtatgtcaaa	2342447	2342487	-11.3	0	1	0	0	0	1	LPM7	aatttattcttctt&tgggggaatgagta	.((((((((((((.&.)))))))))))).
as_SAUSA300_0403	as_protein_coding	ttttttctttatatttatt	455757	455776	srn_3840_sprG1	sRNA	gagcaagttggatagatggtggctatctgagtataaggagg	2090482	2090523	-11.3	0	1	0	0	0	1	LPM7	tttctttatatttat&ctgagtataaggagg	.(((((((((((((.&.))))))))))))).
hsdM_1	protein_coding	gtgcgaaatggactgcagattcaaagtttgaaaatgacg	458408	458447	hsdM_2	protein_coding	cgttgtactcccacatggtgtattattccgaggtgctgcagaaggtgtcattcgtcgt	1937282	1937340	-13	2.14009e-21	10	0	5	0	1	LPM5, RPMI	tgcgaaatggactgcagattca&aggtgctgcagaaggtgtcattcgtc	.(((.(((((.((((((..((.&.))..))))))......)))))))).
SAUSA300_0409	protein_coding	acaatttttagaggagtgatagatatgaaatttaaaaaggttt	463238	463281	rpsD	protein_coding	gtgttttttttattaatttaaaaatg	1832006	1832032	-10.3	2.71602e-20	18	0	18	0	0	RPMI	aatttttagaggagtgatagatatg&gtgttttttttattaatttaaaaatg	.(((((((((..(((((.((((((.&))))))...)))))..))))))))).
SAUSA300_0410	protein_coding	aagtaataaaccgggtgaattggatgatgaaggtatggttttaaat	463875	463921	as_SAUSA300_0413	as_protein_coding	accccttagctgtgcgtgtgtttctatctaagtacaaga	466404	466443	-14.8	0	5	0	5	0	0	RPMI	ccgggtgaattggatgatgaaggtatggttt&tagctgtgcgtgtgtttctatctaagtacaaga	.(..(((..((((((((...(.((((((((.&.)))))))).).....)).)))))).)))..).
SAUSA300_0413	protein_coding	ggtattaaaaatgcatattgatggtaatttgaaaggaa	466750	466788	SAUSA300_0417	protein_coding	aagcgatttgtcagtaatagattctttgaatttccagccggcgaaggta	470286	470335	-10.1	3.09277e-16	4	0	4	0	0	RPMI	tgcatattgatggtaatttgaaaggaa&attctttgaatttccagccggcg	.((.......(((.(((((.((((((.&.))))))))))).)))....)).
as_srn_1070_Sau41	as_sRNA	agccaccatccctattggtatagtggcctgagaatttt	476594	476632	rpmB	protein_coding	tataagtagttatgtgtatttatatttattaaaggaggtactcata	1223107	1223153	-10.4	3.12644e-29	1	1	0	0	0	TSB	caccatccctattggtatagtggcctgagaatttt&taagtagttatgtgtatttatatttattaaaggaggta	.(((.(((.....(((((((..((.(((..((((.&.))))..))).))....))))))).......)))))).
srn_1070_Sau41	sRNA	tctcaaacattaacgatcaacaactcatcactatgttaaatcaacatac	476729	476778	SAUSA300_1988,srn_3910_RNAIII	protein_coding,sRNA	agatcacagagatgtgatggaaaatagttgatgagttgtt	2146696	2146736	-25.1	1.37718e-06	34	0	0	6	26	LPM7, LPM5	caacaactcatcactatgttaaatcaacata&gatgtgatggaaaatagttgatgagttgtt	.((((((((((((((((.((..(((.((((.&.)))))))..)).))))).)))))))))))
SAUSA300_0438	protein_coding	tttatggcggggctatc	492757	492774	as_INT_argS_SAUSA300_0597	as_intergenic	ttggggccccgccggcaaggttgactagaattgaaaaaagcttgttacaagcgaattttcg	671044	671105	-22.5	0.0100367	1	0	0	0	1	LPM7	atggcggggcta&gggccccgccgg	.((((((((((.&.)))))))))).
gltD	protein_coding	aaatggagaaattgatgatataacaataactgcaaaagat	502748	502788	as_SAUSA300_1964	as_protein_coding	tttttaatttcttcttt	2120873	2120890	-10.8	0	1	0	1	0	0	RPMI	tggagaaattgat&tttaatttcttct	.(((((((((((.&.))))))))))).
INT_rrsA_rrlA	intergenic	ttcggaacatcttcttcagaagatgcggaataacgtgacatattgtattcagttttg	514453	514510	as_INT_rrsC_SAUSA300_1842	as_intergenic	gacaaacgaacattgaaaactgaatgacaatatgtcaacgttaattccaaaaacgtaactataagttacaaac	2002761	2002834	-35.7	0.000150557	3	0	3	0	0	RPMI	cggaataacgtgacatattgtattcagttttg&gaaaactgaatgacaatatgtcaacgttaattcca	.((((((((((((((((((((((((((((((.&.))))))))))).)))))))))).))))).)))).
INT_rrsA_rrlA	intergenic	agaagatgcggaataacgtgacatattgtattcagttttga	514470	514511	INT_SAUSA300_0498_rrsB	intergenic	gatgaacattgaaaactgaatgacaatatgtcaacgttaattccaaaaaa	556413	556463	-35.7	1.57556e-07	3	0	0	0	3	LPM7	cggaataacgtgacatattgtattcagttttg&gaaaactgaatgacaatatgtcaacgttaattcca	.((((((((((((((((((((((((((((((.&.))))))))))).)))))))))).))))).)))).
INT_rrsA_rrlA	intergenic	gaatgtttatttaacattcaaatattttttggttaaagt	514509	514548	as_INT_rrlE_rrsE	as_intergenic	cgcttgactaaaaagaaattgtacattgaaaactagataagtaagtaaa	2295729	2295778	-12.9	0.0103685	2	0	0	0	1	LPM5	gtttatttaacattcaaatattttttggttaaagt&cgcttgactaaaaagaaattgtacattgaaaactagataagt	.((((((((...((((((((((((((((((.((((&.))))))))))))))....)))...)))))...)))))))).
INT_rrsA_rrlA	intergenic	aaagcagtatgcgagcgcttgactaaaaagaaattgtacat	514566	514607	SAUSA300_2481,srn_4830_Sau6072	protein_coding,sRNA	tccatgtcctgaaagcatctcagtacctgtaattaaacgggcactatc	2678903	2678951	-12.6	4.58197e-07	1	0	1	0	0	RPMI	agcagtatgcgagcgcttgact&tgtcctgaaagcatctcagtacctgta	.(((((((..(((.(((((((.&.)))....))))..))).)))).))).
SAUSA300_0460	protein_coding	tgtctgtgattaatcaaacgtgtggtaatagagaa	520953	520988	as_SAUSA300_0460	as_protein_coding	gaaaccaactgttctctattaccacacgtttg	520967	520999	-32.8	0	2	0	0	0	2	LPM5	tcaaacgtgtggtaatagagaa&gttctctattaccacacgtttg	.(((((((((((((((((((((&.)))))))))))))))))))))
as_ispE	as_protein_coding	ttttaatttgttttttagtgtttttttaataaaaa	530746	530781	dltA	protein_coding	aatcaaattgaatggctacagaatggaattagaagaaatt	915559	915599	-10.7	0	1	0	1	0	0	RPMI	ttttaatttgttttttagtgtttttttaata&aattgaatggctacagaatggaattagaag	(((((((((.((((.((((.....((((((.&.))))))..)))).))))..))))))))).
as_ispE	as_protein_coding	ttttaatttgttttttagtgtttttttaataaaaa	530746	530781	glnR	protein_coding	aaagcctattggagaaactttgccaataaatcgtggtgattt	1322698	1322740	-11.3	0	1	0	1	0	0	RPMI	aatttgttttttagtgtttttttaataa&ctattggagaaactttgccaataaatc	.(((((((...(((.((((((((((((.&.)))))))))))).)))..))))))).
as_ispE	as_protein_coding	ttttaatttgttttttagtgtttttttaataaaaa	530746	530781	gatA	protein_coding	attggatgaattacaagcaaaagatcaaatggatggcaaattatt	2043730	2043775	-11.2	0	2	0	2	0	0	RPMI	ttaatttgttttttagtgttttttta&caaaagatcaaatggatggcaaattat	.(((((((((.((((.((.((((((.&.)))))).))..)))).))))))))).
as_ispE	as_protein_coding	ttttaatttgttttttagtgtttttttaataaaaa	530746	530781	SAUSA300_2313	protein_coding	agcagtaaaacaagttggtaaggaatcagaattatta	2485987	2486024	-10.4	0	1	0	1	0	0	RPMI	tttaatttgttttttagtgtt&agcagtaaaacaagttggt	.(((((((((..((((.(((.&.))).))))))))))))).
as_ispE	as_protein_coding	ttttaatttgttttttagtgtttttttaataaaaa	530746	530781	SAUSA300_1804	protein_coding	aattgcttatgaaaaagatgcaatcgaattaatcgctga	1987442	1987481	-11	0	1	0	0	0	1	LPM7	tttaatttgttttttagtgtttttttaataaa&cttatgaaaaagatgcaatcgaattaat	.((((((((.((....((((((((((.((((.&.)))).)))))))))))).)))))))).
purR	protein_coding	aattatctgatgtagatgaatataatcaagagtttaacgt	532458	532498	purB	protein_coding	aactttttgtttatttttattaaaaa	2054270	2054296	-10.4	0.0123991	2	0	0	0	2	LPM7	ctgatgtagatgaatataatcaagagttt&aactttttgtttatttttattaa	.(((((.(((((((((.....(((((((.&)))))))))))))))).))))).
purR,SAUSA300_0474	protein_coding,protein_coding	ttttcataaaaggagttttagtattatgaaaatcattaac	532523	532563	srn_3840_sprG1	sRNA	ctatggtggcattactgaaatctttagaaaggagacgcctaatgat	2090430	2090476	-13.2	0	1	0	0	0	1	LPM5	ttttcataaaaggagttttagtattatgaaaatcatt&tatggtggcattactgaaatctttagaaaggagac	(((((....(((((.((((((((..(((...(((((.&.)))))..)))))))))))))))).....))))).
SAUSA300_0475	protein_coding	tatgtttaatcaagcttctaaataaaacagagagatatatactataggggggctcactacatgaaagtgacagatgtaagacttagaaaaatacaaacagatggacga	532940	533048	SAUSA300_1921,srn_3820_SprX	protein_coding,sRNA	atccttgttcacccaagcatgtcactgggtgttttttcttatgatagagagcatagttttcatactactccctcgtagtatatatgactttagcattcccgtataatagtttacggggtgctt	2087980	2088103	-44.4	0.0077775	86	0	0	14	71	LPM7, LPM5	caagcttctaaataaaacagagagatatatactataggggggctcactacatgaaagtgacagatgtaagacttagaaaaatacaaacagatggacg&tgtcactgggtgttttttcttatgatagagagcatagttttcatactactccctcgtagtatatatgactttagcattcccgtataatagtttacggggtgctt	.((((.(((.....((((((((..(((((((((((((((((((((.(((((((.....................(((((((.(((..(((...(((.&.))).)))..)))))))))))))).))).))))...............)))))).)))))))))))..)))).................))))...))).))))
SAUSA300_0474,SAUSA300_0475	protein_coding,protein_coding	taggggggctcactacatgaaagtgacagatgtaagacttagaaaaa	532984	533031	SAUSA300_1988,srn_3910_RNAIII	protein_coding,sRNA	aataagtatggtcgtgagcccctcccaa	2146234	2146262	-25.7	0.0036471	8	0	0	0	8	LPM7	aggggggctcactacatga&gtatggtcgtgagcccctcc	.(((((((((((..((((.&.))))...))))))))))).
SAUSA300_0475	protein_coding	acaaacagatggacgaatgaaagcactcgtttccatta	533032	533070	acpP	protein_coding	agacgagtttggtactgaaattcctgatgaagaagctgaaaaaatcaacac	1231630	1231681	-10.4	3.07274e-06	9	0	0	0	9	LPM7	acagatggacgaatgaaagcactcgttt&agacgagtttggtactgaaattcctgatga	.((...(((...........(((((((.&.))))))).............)))...)).
SAUSA300_0479	protein_coding	taaaactatcaaagttatggttgcagactaccaattcgatccacttaa	536460	536508	srn_1510_rsaA	sRNA	gcgactgtataatttctattgaggttaacgttt	643080	643113	-12.8	5.17323e-235	1	0	1	0	0	RPMI	aaactatcaaagttatggttgca&gcgactgtataatttctattgaggtta	.((((.((((((((((((((((.&))))))..)))))))....))))))).
mfd	protein_coding	aagtgttgaagatattgctgaagagtt	539526	539553	mraW	protein_coding	ttgaagtgtttcatcatatcagcgttatgttaaacgaaaccattgattattta	1172484	1172537	-13.3	1.05797e-12	4	0	0	0	4	LPM5	gtgttgaagatattgctgaa&atcagcgttatgttaaacga	.((((.((.(((.((((((.&.)))))).))).)).)))).
SAUSA300_0486	protein_coding	aataatcgattgcagcgttagacaatctaagactgtttc	545243	545282	as_INT_rrsC_SAUSA300_1842	as_intergenic	tttaaaaaacaaatgttttaagttgttgatttaaaatattaataaagtgt	2002983	2003033	-10.8	0.0416434	1	0	1	0	0	RPMI	agacaatctaagactgtttc&aaaacaaatgttttaagttgttg	.((((((.(((((((((((.&.)))))...)))))).)))))).
hpt	protein_coding	taatacgggtgtgaatgacattgatgttaagct	547353	547386	as_hpt	as_protein_coding	tagtaattgagcttaacatcaatgtcattc	547365	547395	-31.6	0	1	0	0	0	1	LPM5	tgaatgacattgatgttaagct&gagcttaacatcaatgtcattc	.(((((((((((((((((((((&.)))))))))))))))))))))
INT_SAUSA300_0498_rrsB	intergenic	cgatgaacattgaaaactgaatgacaatatgtcaacgttaattccaaaaaa	556412	556463	as_INT_SAUSA300_1840_rrsC	as_intergenic	cagaagatgcggaataacgtgacatattgtattcagtt	2001106	2001144	-33	9.74022e-08	3	0	0	0	3	LPM7	aaactgaatgacaatatgtcaacgttaattcca&cggaataacgtgacatattgtattcagtt	.((((((((.((((((((((.(((((.(((((.&.))))))))))))))))))))))))))))
INT_SAUSA300_0498_rrsB	intergenic	gatgaacattgaaaactgaatgacaatatgtcaacgttaattccaaaaaa	556413	556463	as_INT_rrlD_rrsD	as_intergenic	cagaagatgcggaataacgtgacatattgtattcagtt	2179403	2179441	-33	2.32939e-13	5	0	0	0	5	LPM7	aaactgaatgacaatatgtcaacgttaattcca&cggaataacgtgacatattgtattcagtt	.((((((((.((((((((((.(((((.(((((.&.))))))))))))))))))))))))))))
INT_SAUSA300_0498_rrsB	intergenic	gatgaacattgaaaactgaatgacaatatgtcaacgttaattccaaaaaa	556413	556463	as_INT_rrlE_rrsE	as_intergenic	cagaagatgcggaataacgtgacatattgtattcagtt	2295957	2295995	-33	1.27543e-18	7	0	0	0	7	LPM7	aaactgaatgacaatatgtcaacgttaattcca&cggaataacgtgacatattgtattcagtt	.((((((((.((((((((((.(((((.(((((.&.))))))))))))))))))))))))))))
as_rrsB	as_rRNA	gttcctccatatctctgcgcatttcaccgctacacatgg	557206	557245	srn_3960_sRNA323	sRNA	gccgtggctttctgattaggtaccgtcaagatgtgcacag	2180506	2180546	-15.2	3.96252e-05	1	1	0	0	0	TSB	tctctgcgcatttcaccgctacacatgg&gccgtggctttctgattaggtaccgtcaagatgtgcacag	.((.(((((((((...((.(((.(((((&.))))).............))).))...))))))))).))
INT_SAUSA300_0500_rrlB	intergenic	aaactagataagtaagtaaaatatagattttaccaagcaaa	558259	558300	as_INT_rrlC_SAUSA300_1839	as_intergenic	aaagaacgtaacttcatgttaacgtttgacttataaaaatggtggaaaca	2000698	2000748	-10.6	0.015242	3	0	0	2	1	LPM7, LPM5	aactagataagtaagtaaaatatagattttacc&cgtaacttcatgttaacgtttgacttataaaaatggtg	.((((.....((((((.(((((((((..((((.&.))))..)).)))....)))).)))))).....)))).
SAUSA300_0504	protein_coding	cgattgactgtaatgaatgatgatgagattatgacttttgcgaaa	564050	564095	atpE	protein_coding	tagtaattgcattcatgacatttgctggataattaacaga	2226051	2226091	-11.4	0.0485554	1	0	0	0	1	LPM7	actgtaatgaatgatgatgagattatgacttttgcgaa&attgcattcatgacatttgctggataattaacaga	.(((((((....(..((((...((((((....(((((.&.))))).))))))))))..)......)))).))).
cysE	protein_coding	aaggcgtgacacttggtgggacagggaaagaaagagggaaaagacaccc	576766	576815	nhaC	protein_coding	acatgcatcaactatttacatctatccttgttcacccaagc	2088085	2088126	-23.1	1.77725e-06	5	0	0	0	5	LPM7	acttggtgggacagggaaagaa&atctatccttgttcacccaagc	.(((((..(((((((((.(((.&.))).)))))))))..))))).
nusG	protein_coding	tgaatatgactgaacaaatctttagagtagtcataccgg	581421	581460	as_SAUSA300_0879	as_protein_coding	ttttcaatttgactattttttttatttctttt	966643	966675	-10.3	0	1	0	1	0	0	RPMI	tgaacaaatctttagagtagtcat&ttgactattttttttatttctttt	.(((.((((....((((((((((.&.))))))))))....)))).))).
as_rplK	as_protein_coding	tttaacaactttatctacttttt	582057	582080	srn_3580_SprA1	sRNA	gacgcagagaggaggtgtataaggtgatgcttattttcgtt	1929093	1929134	-11	0	1	0	1	0	0	RPMI	aactttatctacttttt&gaggaggtgtataaggtg	.(((((((.((((((((&.)))))))).))))))).
rplK	protein_coding	ccagcaccaccagttggtccagcattaggtcaagcaggtgtgaacatc	582107	582155	SAUSA300_1921	protein_coding	atatagtaggagtgaactatatagcctgttaagtggcct	2087921	2087960	-16.3	3.15534e-80	23	0	0	0	23	LPM7	taggtcaagcaggtgtgaaca&agtgaactatatagcctgttaagtggcct	.(((((((((((((((..((.&.))..))......)))))))...))))))
rplK	protein_coding	aatttgattacatgatttaaacgatgaagcagataac	582487	582524	srn_3530_sRNA281	sRNA	tttcttttcattttttaaaattat	1906362	1906386	-10.1	0	1	0	1	0	0	RPMI	catgatttaaacgatgaagcagat&ttcttttcattttttaaaattat	.((((((((((.(((((((.(((.&.)))))))))).)))))).))))
rplJ	protein_coding	aagtgaagatgctgtagctgcagcgaaagtaatttctggatttgctaa	583898	583946	as_rplJ	as_protein_coding	gatctttagcaaatccagaaattacttt	583923	583951	-31.7	0	1	0	1	0	0	RPMI	gaaagtaatttctggatttgctaa&tttagcaaatccagaaattacttt	.(((((((((((((((((((((((&.)))))))))))))))))))))))
rpoB	protein_coding	tggtgaaattgtagttgaagaaggtacagtgcttgatcgt	586449	586489	as_pbpA	as_protein_coding	ttttttttaattttaattttt	1173831	1173852	-10.5	0	3	0	3	0	0	RPMI	tgaaattgtagttgaagaaggt&ttttttttaattttaattttt	.(((((((.((((((((((((.&)))))))))))).))))))).
rpoB	protein_coding	tggtgaaattgtagttgaagaaggtacagtgcttgatcgt	586449	586489	INT_SAUSA300_1326_SAUSA300_1327	intergenic	ttattttttatttttcttagctttctttttcttctttt	1456810	1456848	-11.2	0	1	0	1	0	0	RPMI	tggtgaaattgtagttgaagaaggtac&ttatttttcttagctttctttttcttct	.((.((((..(.((((((.(((((((.&.))))))).))))))..)..)))).)).
as_rpoC	as_protein_coding	tgaatcatcaataaaattcagcttagtatctttttgcctgttttgtaaat	589111	589161	rpoC	protein_coding	atttacaaaacaggcaaaaaga	589111	589133	-29.7	3.43805e-10	3	0	3	0	0	RPMI	atctttttgcctgttttgtaaat&atttacaaaacaggcaaaaaga	.((((((((((((((((((((((&))))))))))))))))))))))
rpoC	protein_coding	agtcgtatgggattattacttgacatgtcaccaaga	589574	589610	as_rpoC	as_protein_coding	aatgctcttggtgacatgtcaag	589592	589615	-30.7	0	3	0	3	0	0	RPMI	acttgacatgtcaccaaga&ctcttggtgacatgtcaag	.((((((((((((((((((&.))))))))))))))))))
SAUSA300_0531	protein_coding	agagacgtattaccagatccaattcataact	593860	593891	as_SAUSA300_0531	as_protein_coding	tatgaattggatctggta	593870	593888	-28	0	3	0	0	0	3	LPM7	ttaccagatccaattcataa&tatgaattggatctggta	.((((((((((((((((((.&))))))))))))))))))
fusA	protein_coding	tcacattgatgctggtaaaacgactacgact	594476	594507	as_fusA	as_protein_coding	tagtcgttttaccagcatcaatgtg	594477	594502	-41.8	0	1	0	1	0	0	RPMI	tcacattgatgctggtaaaacgactac&tagtcgttttaccagcatcaatgtg	.(((((((((((((((((((((((((.&)))))))))))))))))))))))))
fusA	protein_coding	tcatcggtggtatgggtgagcttcacttagacatcttagtagaccgt	595771	595818	fusA	protein_coding	gctgaagttccaaaatca	596451	596469	-10.7	0.0418907	1	0	0	0	1	LPM5	gtggtatgggtgagcttcac&ctgaagttccaaaatca	.((((....(.((((((((.&.)))))))))...))))
fusA	protein_coding	ggcgcaggtttcgaattcgaaaacgctatcgttggtggt	595980	596019	pgk	protein_coding	aattacgattatcggtggcggtgattcagctgcagcagcaatctcttta	845532	845581	-25.5	5.77345e-09	1	0	1	0	0	RPMI	ggcgcaggtttcgaattcgaaaacgctatcgttggtggt&tacgattatcggtggcggtgattcagctgcagca	.((((((.(...(((((......((((((((.((((.((&.)).)))).))))))))..)))))).)))).)).
fusA	protein_coding	tagttcctcgtgaatacattccatcagta	596020	596049	SAUSA300_0755	protein_coding	agcctaccggaatggaaattacagctgaa	842479	842508	-11.7	4.1794e-17	1	0	1	0	0	RPMI	tagttcctcgtgaatacattcca&cggaatggaaattacagctga	(((((....((((...((((((.&.))))))....))))))))).
fusA	protein_coding	gaaccaatgatgaaagtaactattgaaatgcctgaag	596229	596266	rpmB	protein_coding	tatgggtaaacaatgtttcgtaacaggtcgtaaagcttcgactggtaa	1223061	1223109	-12.5	0	1	0	1	0	0	RPMI	gaaccaatgatgaaagtaactattgaaatgcctg&tgggtaaacaatgtttcgtaacaggtcg	(.(((....((((((.....(((((...(((((.&.)))))..)))))))))))....)))).
as_fusA	as_protein_coding	ttattcacctttatttt	596491	596508	srn_3580_SprA1	sRNA	gacgcagagaggaggtgtataaggtgatgcttattttc	1929093	1929131	-10.3	0	1	0	1	0	0	RPMI	ttattcaccttta&aggaggtgtataag	((((.(((((((.&.))))))).)))).
as_tuf	as_protein_coding	cggattgagaaacgagtaccgtcttcaatcgcgat	597822	597857	tuf	protein_coding	gattgaagacggtactcg	597827	597845	-32.9	2.97735e-20	13	0	13	0	0	RPMI	acgagtaccgtcttcaatcg&gattgaagacggtactcg	.((((((((((((((((((.&))))))))))))))))))
SAUSA300_0536	protein_coding	gattttgatggtgttgaacacaaaggtgcctataaagat	601100	601139	as_SAUSA300_1687	as_protein_coding	attgtgtttgtgtttttttcaacaattctttttct	1859807	1859842	-12.4	0	1	0	0	0	1	LPM5	gattttgatggtgttgaacacaaaggt&gtgtttgtgtttttttcaacaattct	((..(((.(((....(((((((((.(.&.).)))))))))...))).))).)).
sdrC	protein_coding	gacagcgactcagattcag	613732	613751	clfA	protein_coding	aatagcgattccgagtcaggttctaacaa	861724	861753	-11.1	0.0339277	1	0	0	0	1	LPM7	cgactcagattca&cgattccgagtca	.(((((.((.((.&.)).)).))))).
as_sdrD	as_protein_coding	tctgaatcactatctgagtctgagtcgctgtct	617919	617952	clfA	protein_coding	tccgactcagacagcgattctgactccgacagtgattccga	861169	861210	-42.5	0	1	0	0	0	1	LPM5	tctgaatcactatctgagtctgagtcgctgtct&cagacagcgattctgactccgacagtgattccga	((.((((((((.((.(((((.((((((((((((&.)))))))))))).))))).)).)))))))).))
as_sdrE	as_protein_coding	tatttgtattatttggtgctttcttc	619356	619382	ptsI	protein_coding	gaaattccagcaattgttggtacaaaatcaattactcaa	1079112	1079151	-11.7	0	1	0	0	0	1	LPM5	atttgtattatttggtgctt&cagcaattgttggtacaaaa	.(((((((((.....((((.&.)))).....))))))))).
srn_1490_Sau6477	sRNA	aagtcccctctttcccccattgcgataatcattgcagtgggggtttatg	632857	632906	rpsA	protein_coding	attgatagcccaagtgaagttgtaaaagagggcgacga	1532950	1532988	-26.8	2.4142e-28	20	0	0	0	20	LPM5	agtcccctctttcccccattgcgataatcattgcagtgggggtttat&ttgatagcccaagtgaagttgtaaaagagggcgacg	.((((((((((.......(((((((..(((((....((((...(((.&.)))...))))))))).)))))))))))))).))).
srn_1490_Sau6477	sRNA	atatgctttaagtcccctctttcccccattgcgataatc	632876	632915	SAUSA300_2485	protein_coding	agttactatgattcgcctgtaggacgattggaacttttgagtgatgggg	2684725	2684774	-16	0.0204187	1	0	1	0	0	RPMI	tgctttaagtcccctctttcccccattgcgat&ttcgcctgtaggacgattggaacttttgagtg	.((((.((((((..((..(((..((..((((.&.)))).))..))).))..))).)))..)))).
as_INT_SAUSA300_0561_srn_1500_Sau6667	as_intergenic	gaaatattcaaattgctctctttatta	636640	636667	INT_SAUSA300_0561_srn_1500_Sau6667	intergenic	ttgaatatttcagtatcacta	636656	636677	-11.9	0	1	0	1	0	0	RPMI	gaaatattcaaa&ttgaatatttca	(((((((((((.&))))))))))).
SAUSA300_0569	protein_coding	tttttttcaataatttttcctttt	642978	643002	SAUSA300_2481,srn_4830_Sau6072	protein_coding,sRNA	atcgaggtgaggtattgagcttttacgaatttatgcaaagttttctt	2678749	2678796	-10.6	0	1	0	0	0	1	LPM5	tttcaataatttttccttt&cgaggtgaggtattgagc	.((((((.(((((.((((.&.)))).))))))))))).
srn_1510_rsaA	sRNA	ttacaaaaattgtatagagtagcgactgtataatttctattgaggttaacg	643059	643110	SAUSA300_1921	protein_coding	acatatatctcaacaacatagaaatattacagtcgctacaccgcatcttaaatggtgtggttatt	2087804	2087869	-33.2	6.74013e-07	29	0	29	0	0	RPMI	ttacaaaaattgtatagagtagcgactgtataatttctattgaggtt&tatctcaacaacatagaaatattacagtcgctacaccgcatcttaaatggtgtggt	(((((...(((....(((((((((((((((..((((((((((((((.&.)))))).....))))))))..))))))))))))......)))..)))..))))).
srn_1510_rsaA	sRNA	aaaattgtatagagtagcgactgtataatttctattgaggtt	643064	643106	as_SAUSA300_2168	as_protein_coding	ttatatttttttgctatttcttt	2349235	2349258	-11	0	1	0	1	0	0	RPMI	agagtagcgactgtataat&ttatatttttttgctatttc	.(((((((((..((((((.&))))))....))))))))).
srn_1510_rsaA	sRNA	aattgtatagagtagcgactgtataatttctattgaggttaacgttta	643066	643114	SAUSA300_1988,srn_3910_RNAIII	protein_coding,sRNA	aacatttgctagtagagttagtttccttggactcagtgcta	2146420	2146461	-14.7	3.58521e-32	4	0	3	0	0	RPMI	gtagcgactgtataatttctattgaggttaacg&agttagtttccttggactcagtgcta	.((((.((((.......((((..(((((((((.&.)))))))))..))))..))))))))
srn_1510_rsaA	sRNA	ttgaggttaacgtttatatgtagtgatagtagttaaagttctcccaaggaagactactcgggtacactttgctat	643098	643173	SAUSA300_0569	protein_coding	cttgggagaactttaactact	643125	643146	-34.6	0.000244596	9	0	0	0	9	LPM7	tagtagttaaagttctcccaagg&cttgggagaactttaactact	.(((((((((((((((((((((.&)))))))))))))))))))))
srn_1510_rsaA	sRNA	ggttaacgtttatatgtagtgatagtagttaaagttctcccaaggaagactactcgggtacactttgct	643102	643171	as_SAUSA300_1436	as_protein_coding	ttcttctttttttggtttttctttt	1588960	1588985	-10.1	0	3	0	2	1	0	LPM7, RPMI	caaggaagactac&ttggtttttcttt	.(((((((((((.&.))))))))))).
srn_1510_rsaA	sRNA	agttaaagttctcccaaggaagactactcgggtacacttt	643128	643168	SAUSA300_2324,srn_4470_RsaX28	protein_coding,sRNA	ttgatttatgctgtaactaattaaatgtgtatggtatctt	2499976	2500016	-10.3	0	14	0	14	0	0	RPMI	gaagactactcgggtacact&tgtgtatggtatctt	.((((.((((...((((((.&.))))))))))))))
srn_1510_rsaA	sRNA	aaggaagactactcgggtacactttgctatgagcaaagtgtactttgt	643143	643191	miaB	protein_coding	gcgattccaagagttcgtttcacaacaagtcatccttgg	1304798	1304837	-16.1	0.00937612	6	0	6	0	0	RPMI	aaggaagactactcgggtacactttgct&gcgattccaagagttcgtttcacaacaagtcatccttg	(((((.((((((((.((......((((.&))))..))..)))).............)))).))))).
as_SAUSA300_0583	as_protein_coding	tttatttttagtattataaatattt	657413	657438	SAUSA300_2529	protein_coding	aagaagcaactatgcatgctgaatttgaagtgcttg	2730756	2730792	-10.1	0	1	0	1	0	0	RPMI	tttatttttagtattataa&ctatgcatgctgaatttgaag	((((..((((((((((((.&.)))).))))))))..)))).
SAUSA300_0586	protein_coding	ttttctgttttttttatatttaaa	660648	660672	SAUSA300_2423	protein_coding	aaatagagagagacgagagagtttatataaatactatat	2609039	2609078	-11.7	0	1	0	1	0	0	RPMI	ttttctgttttttttatattta&aaatagagagagacgagagagt	(((((((((((((((.(((((.&)))))))))))))).)))))).
SAUSA300_0586	protein_coding	tttctgttttttttatatttaaatcaaa	660649	660677	pbp2	protein_coding	tatacaaacatggataaagatgttcaaaaaacattac	1505922	1505959	-10.6	0	1	0	1	0	0	RPMI	ctgttttttttatatttaaatca&ggataaagatgttcaaaaaacat	.((((((((..((((((..(((.&.)))..))))))..)))))))).
as_INT_argS_SAUSA300_0597	as_intergenic	catagaacattgatttatgtctcaggctctcttatgcagttgtgcagagc	670960	671010	folD	protein_coding	tcgtaaagagcctgagacataaatcaatgttctatgctctac	1058349	1058391	-53.6	0	2	0	0	0	2	LPM7	catagaacattgatttatgtctcaggctctcttatgc&tcgtaaagagcctgagacataaatcaatgttctatgc	((((((((((((((((((((((((((((((.(((((.&.))))))))))))))))))))))))))))))))))).
INT_argS_SAUSA300_0597	intergenic	ctctacaaagttataatggcagtagttgactgaacgaaaattcgcttgt	671010	671059	folD	protein_coding	aaattgctggagctattacaccagttcctggtggcgttg	1058459	1058498	-15.8	0.00233471	2	0	1	1	0	LPM7, RPMI	ataatggcagtagttgactgaacgaaaattcgcttg&ggagctattacaccagttcctggtggcgttg	.(((((.((.(((..(((((......(((..((((.&.)))).)))....))))).))).)).)))))
as_INT_argS_SAUSA300_0597	as_intergenic	gaaaaaagcttgttacaagcgaattttcgttcagtcaactactgccatt	671024	671073	glpQ	protein_coding	ttgggagtgggacagaaatgatattttc	940773	940801	-16.7	0.00161522	1	0	1	0	0	RPMI	cgaattttcgttcagtcaactactgccat&ttgggagtgggacagaaatgatattttc	.(((...((((((.(((..(((((.(((.&.))).)))))))).))).)))....)))
as_INT_argS_SAUSA300_0597	as_intergenic	gaaaaaagcttgttacaagcgaattttcgttcagtcaactactgccatt	671024	671073	as_folD	as_protein_coding	ggagtgggacagaaatgatattttcgtaa	1058221	1058250	-18.3	0.00205719	1	0	1	0	0	RPMI	agcgaattttcgttcagtcaactactgcca&ggagtgggacagaaatgatattttcgta	.(((((...((((((.(((..(((((.((.&)))))))))).))).)))....))))).
as_INT_argS_SAUSA300_0597	as_intergenic	ttgttggggccccgccggcaaggttgactagaattgaaaaaagcttgtt	671059	671108	as_srn_1930.3_rsaOF	as_sRNA	agttggcggggccccaacatagagaaattggaaccccaatt	1154621	1154662	-41.7	2.36677e-25	9	0	0	0	9	LPM5	ttgttggggccccgccggca&agttggcggggccccaacat	.((((((((((((((((((.&.)))))))))))))))))).
as_INT_argS_SAUSA300_0597	as_intergenic	tctttgttggggccccgccggcaaggttgactagaattgaaaaaagcttgtt	671059	671111	SAUSA300_0709,SAUSA300_0710	protein_coding,protein_coding	ggcagtagttgactgcggggccccaacatagagaaattg	788033	788072	-43.1	5.52559e-33	11	0	9	0	2	LPM5, RPMI	tctttgttggggccccgccggcaaggttgactag&gtagttgactgcggggccccaacatagag	(((.((((((((((((((......(((((((((.&.))))))))))))))))))))))).))).
as_INT_argS_SAUSA300_0597	as_intergenic	ccccgccggcaaggttgactagaattgaaaaaa	671066	671099	hisC_1	protein_coding	attttcgttcagtcaactactgccaatataactttgtagagcattga	787192	787239	-22.5	0.00290683	1	0	1	0	0	RPMI	cggcaaggttgactagaattgaaaaa&attttcgttcagtcaactactgcca	.((((.((((((((.(((.((((((.&.)))))))))))))))))..)))).
as_INT_argS_SAUSA300_0597	as_intergenic	ccccgccggcaaggttgactagaattgaaaaaa	671066	671099	SAUSA300_1870	protein_coding	attttcgttcagtcaactactgccaatataacttcgtagagcataga	2031181	2031228	-22.5	0.000993138	1	0	1	0	0	RPMI	cggcaaggttgactagaattgaaaaa&attttcgttcagtcaactactgcca	.((((.((((((((.(((.((((((.&.)))))))))))))))))..)))).
as_INT_argS_SAUSA300_0597	as_intergenic	ggccccgccggcaaggttgactagaattg	671072	671101	as_SAUSA300_0748	as_protein_coding	atagagaaattggattcccaatttctacagacaatgcaagttggcgggg	834633	834682	-25	0.0016791	1	0	0	0	1	LPM7	gccccgccggcaaggttgactagaattg&ccaatttctacagacaatgcaagttggcgggg	.((((((((((...((((.(((((((((&.))))).))..)).))))....))))))))))
INT_argS_SAUSA300_0597	intergenic	tgccggcggggccccaacaaagagaaattggattc	671088	671123	SAUSA300_1698,srn_3480_sRNA275	protein_coding,sRNA	attctctatgttggggccccggggcgcattttcgttcggttaattact	1872803	1872851	-44.2	0.0374242	1	0	0	0	1	LPM5	tgccggcggggccccaacaaagagaaa&attctctatgttggggccccggggcg	.(((..(((((((((((((.((((((.&.)))))).))))))))))))).))).
INT_argS_SAUSA300_0597	intergenic	gcggggccccaacaaagagaaattggattccca	671093	671126	INT_opuD_acnA	intergenic	acgaaataaattttgcgaaaatatcatttctgtcccactcccat	1366787	1366831	-10.3	0.00428834	1	0	0	0	1	LPM7	gcggggccccaacaaagagaaattggatt&tatcatttctgtcccact	(.(((((..........((((((..(((.&.)))))))))))))).).
INT_argS_SAUSA300_0597	intergenic	gcggggccccaacaaagagaaattggattcccaatttctaca	671093	671135	as_INT_lip	as_intergenic	aaataaattttgcgaaaatatcatttctgtcccactcccattggcatttacgaagtttaaatgtg	2830127	2830192	-11.3	1.90461e-18	15	0	0	8	7	LPM7, LPM5	gcggggccccaacaaagagaaattggattcccaat&tttgcgaaaatatcatttctgtcccact	(.(((((........(((((...((..(((.(((.&.))).)))..))...)))))))))).).
as_INT_argS_SAUSA300_0597	as_intergenic	ttgtctgtagaaattgggaatccaatttctctttgttgg	671101	671140	trkA	protein_coding	gaaattctctatgttggggcccctgactagaattgaaaaaagcttgt	1084217	1084264	-12.1	0.00463323	5	0	1	0	0	RPMI	ctgtagaaattgggaatccaatt&tgttggggcccctgactagaa	.(.(((.....(((..((((((.&.))))))..)))...))).).
SAUSA300_0618	protein_coding	aagcatgaaataacacgctgtgttttaatgaagtaagat	691484	691523	as_SAUSA300_0618	as_protein_coding	atcttacttcattaaaacacagcgtgttatttcatgctt	691484	691523	-60.6	0.0187693	5	0	1	0	4	LPM5, RPMI	aagcatgaaataacacgctgtgttttaatgaagtaagat&atcttacttcattaaaacacagcgtgttatttcatgctt	(((((((((((((((((((((((((((((((((((((((&)))))))))))))))))))))))))))))))))))))))
SAUSA300_0621	protein_coding	aatggtaggacgtcttgaaaaagcaggctatgttgaaac	694253	694292	as_SAUSA300_0621	as_protein_coding	tttcaacatagcctgctttttcaagac	694264	694291	-44.3	0	19	0	19	0	0	RPMI	cgtcttgaaaaagcaggctatgttgaaac&tttcaacatagcctgctttttcaagac	.(((((((((((((((((((((((((((.&)))))))))))))))))))))))))))
tagH	protein_coding	cggaaagttaaaagattacggtgaacttgatgatgtattacctaaata	696762	696810	atpF	protein_coding	aaaagattttagaagatgctaaggttcaagcacgtcaac	2225564	2225603	-14.5	0.0264331	1	0	1	0	0	RPMI	agattacggtgaacttgatgatgtattacctaaat&ttttagaagatgctaaggttcaagcacgtca	.(((.....(((((((......(((((..(((((.&.)))))..)))))..))))))).....))).
srn_1640_rsaD	sRNA	agagaagttatctcctttgtgttgtttataataacaaaacaaattttgct	706737	706787	ftsK	protein_coding	tttgtttgttgttgaacaacaaaaggca	1288513	1288541	-21.4	4.39443e-07	5	0	5	0	0	RPMI	tcctttgtgttgtttataataacaaaacaaat&tttgtttgttgttgaacaacaaaaggc	.(((((.(((((((((..(((((.(((((((.&)))))))))))))))))))))))))).
SAUSA300_0636	protein_coding	gggaagaagtaaaggatattgatcatattgttggaa	711875	711911	srrB	protein_coding	ctatccaacaaaagcacagaagaat	1596478	1596503	-10.4	0	1	0	0	0	1	LPM5	attgttggaa&atccaacaaa	.((((((((.&.)))))))).
SAUSA300_0638	protein_coding	aatgtttaataaaatctggagaaataggaggacattgcc	713240	713279	as_tcaA	as_protein_coding	tttcttctttttctttcttttcaa	2475045	2475069	-12.5	0	1	0	0	0	1	LPM5	tggagaaataggaggac&tttcttctttttctttc	.(((((((.(((((((.&.))))))).))))))).
SAUSA300_0643	protein_coding	gtatatgttctacacaccaggagaatatgat	717852	717883	SAUSA300_0644	protein_coding	tcatattctcctggtgtgtagaacatatacggagattcgtcg	717853	717895	-53.1	1.48126e-12	3	0	3	0	0	RPMI	gtatatgttctacacaccaggagaatatgat&tcatattctcctggtgtgtagaacatatacg	((((((((((((((((((((((((((((((.&)))))))))))))))))))))))))))))).
SAUSA300_0643	protein_coding	tacgtagagttagtatcaaagatgta	717927	717953	srn_4100_sprG3	sRNA	gagcaagttggatagatggtggctaatctcttaataaag	2265368	2265407	-10.2	1.409e-11	1	0	1	0	0	RPMI	tagagttagtatcaa&atggtggctaatctctt	.(((((((((((((.&.))))).)))).)))).
as_SAUSA300_0645	as_protein_coding	cgataaatcgcttgtaatttagcaattaatacattggtatagaacggtt	719315	719364	SAUSA300_0645	protein_coding	tgctaaattacaagcgatttatcgtcgtgtctatgag	719340	719377	-36.4	0	1	0	0	0	1	LPM7	cgataaatcgcttgtaatttagcaa&tgctaaattacaagcgatttatcgt	((((((((((((((((((((((((.&)))))))))))))))))))))))).
SAUSA300_0651	protein_coding	tgcaaagcacacctggtccatatggtcatgttgcttatgttgaacgtgtca	726574	726625	SAUSA300_1667	protein_coding	aaacacattgggcagtatatatgaattaggtgtgctttgt	1832422	1832462	-36.6	5.1629e-16	5	0	5	0	0	RPMI	tgcaaagcacacctggtccatatggtcatgttgcttatgttgaacgtgtc&aacacattgggcagtatatatgaattaggtgtgctttgt	.((((((((((((((((.((((((.............((((.((.((((.&.)))).)).))))...)))))).))))))))))))))))
SAUSA300_0652	protein_coding	aatgcagctgcaccaga	727209	727226	sucD	protein_coding	cattaaatagttgtggtgtgaaaacagcggcaacacct	1248812	1248850	-14.5	0.00609109	1	0	0	0	1	LPM7	atgcagctgcaccaga&ttgtggtgtgaaaacagcggcaa	.(((.(((((((((.(&.).)))))......)))).))).
SAUSA300_0672	protein_coding	aaacggatagtatgtctggaggagaactttaatgtctga	746758	746797	as_SAUSA300_2140	as_protein_coding	atatgtttcttgttcttctttgttaaattttaa	2315253	2315286	-11.7	0	1	0	0	0	1	LPM5	tggaggagaact&tgttcttctttg	.((((((((((.&.)))))))))).
SAUSA300_0672	protein_coding	attaccaatccgaaaagagaaaaaaacggatagtatgtctgg	746778	746820	as_SAUSA300_1750	as_protein_coding	atataaatattgtttttttacttttt	1930617	1930643	-11.1	0	5	0	5	0	0	RPMI	aaaagagaaaaaaacggatagtatgtc&atataaatattgtttttttacttttt	.((((((((((((((((....(((((.&)))))....)))))))))).))))))
SAUSA300_0672	protein_coding	aaactttaaacatactttaattttagcatggcattgaatcaaagaaagtt	746850	746900	SAUSA300_0673	protein_coding	tgccatgctaaaattaaagtatgtttaaag	746867	746897	-43.2	0.0039082	1	0	1	0	0	RPMI	actttaaacatactttaattttagcatggcat&tgccatgctaaaattaaagtatgtttaaag	.((((((((((((((((((((((((((((((.&))))))))))))))))))))))))))))))
SAUSA300_0672	protein_coding	atactttaattttagcatggcattgaatcaaagaaagt	746851	746889	typA	protein_coding	atttttagattttttttgtttcat	1103661	1103685	-10.3	0.00299815	2	0	2	0	0	RPMI	ttgaatcaaagaaagt&gattttttttgtttcat	.((((.((((((((((&.)))))))))).)))).
SAUSA300_0679	protein_coding	atattaaaataaaggggattgat	754211	754234	srn_2130_rsaE	sRNA	cctttgtttgaagtgaaaaatttctcccatcccctttgtttagcgtcgt	991544	991593	-18.2	0.000163759	4	0	4	0	0	RPMI	aaaataaaggggattga&cccatcccctttgttta	.(((((((((((((.(.&.).))))))))))))).
nagA	protein_coding	taatgcagcgacgccattccaacatagagaaccaggtgtttttggagcagcatggttgaatg	761869	761931	srn_1740_sRNA147	sRNA	tcaaccatgctgctccaaaaacacctggt	761899	761928	-56.2	0	7	0	0	0	7	LPM7	aaccaggtgtttttggagcagcatggttgaa&tcaaccatgctgctccaaaaacacctggt	.(((((((((((((((((((((((((((((.&)))))))))))))))))))))))))))))
nagA	protein_coding	taagtcatagtgataaatttgaatgcgtgttacccatga	762503	762542	SAUSA300_1338	protein_coding	attaacagcattcatcaatgacttacagtggtctgaagatcaaagtttctaat	1502859	1502912	-20.3	9.54797e-05	2	0	0	0	2	LPM5	taagtcatagtgataaatttgaatgcgtgttac&ttaacagcattcatcaatgacttac	((((((((..(((......(((((((.(((((.&.))))))))))))))))))))))).
as_SAUSA300_0696	as_protein_coding	tgttggtgtttctcttac	770872	770890	SAUSA300_1988,srn_3910_RNAIII	protein_coding,sRNA	atcttaattaaggaaggagtgatttcaatggcacaagata	2146639	2146679	-10.2	0	1	0	1	0	0	RPMI	tgttggtgtttctctta&aaggagtgatttcaatg	.(((((.(((.(((((.&.))))).))).))))).
as_SAUSA300_0704	as_protein_coding	tggatttatttttatctaatgatttt	780947	780973	srn_3840_sprG1	sRNA	gagcaagttggatagatggtggctatctgagtataagga	2090484	2090523	-10.3	0	1	0	0	0	1	LPM5	tggatttatttttatctaatg&agttggatagatggtggctatctg	.(((((((((((((((((((.&.)))))))))).)))))..)))).
hisC_1	protein_coding	gttttatcaaactttaaatacgaatagtaagtggggagtgggacagaaatgatacttt	787009	787067	SAUSA300_0710	protein_coding	tcaatcattagtcgttctttatcatttccgtcccgctctcaataaatgt	788232	788281	-32.4	1.92299e-92	23	0	0	0	23	LPM5	ggggagtgggacagaaatgatac&ttatcatttccgtcccgctctca	.(((((((((((.(((((((((.&.))))))))).))))))))))).
as_hisC_1	as_protein_coding	ttctacagacaatgcaagttggggtgggacgacgaaataa	787075	787115	as_icaC	as_protein_coding	aaacgaagtcagtcaattcaaactgatttcgcccaccgcgtgtttttaac	2830038	2830088	-19	0.00671107	1	0	0	0	1	LPM5	cagacaatgcaagttggggtgggacgacgaaata&gatttcgcccaccgcgtgtttt	.(((((........((.((((((....((((((.&.)))))))))))).))))))).
as_hisC_1	as_protein_coding	cggggccccaacaaagagaaattggattcccaatttctacagacaatgcaagtt	787095	787149	as_INT_lip	as_intergenic	ttgcgaaaatatcatttctgtcccactcccattggcatttacgaagtttaaatgtg	2830127	2830183	-11	6.41246e-13	10	0	0	3	5	LPM7, LPM5	cggggccccaacaaagagaaattggattcccaat&ttgcgaaaatatcatttctgtccca	.(((((........(((((...((..(((.(((.&))).)))..))...)))))))))).
as_hisC_1	as_protein_coding	ttgccggcggggccccaacaaagagaaattggatt	787121	787156	SAUSA300_1698,srn_3480_sRNA275	protein_coding,sRNA	attctctatgttggggccccggggcgcattttcgttcggttaattact	1872803	1872851	-44.3	0.0338958	1	0	0	0	1	LPM5	ttgccggcggggccccaacaaagagaaa&attctctatgttggggccccggggcgc	.((((..(((((((((((((.((((((.&.)))))).))))))))))))).)))).
hisC_1	protein_coding	ctttgttggggccccgccggcaaggttgactagaattgaaaaaagcttgtta	787133	787185	SAUSA300_0709,SAUSA300_0710	protein_coding,protein_coding	cagtagttgactgcggggccccaacatagagaaattg	788035	788072	-41.5	2.32801e-25	12	0	8	0	1	LPM5, RPMI	ctttgttggggccccgccggcaaggttgactag&gtagttgactgcggggccccaacataga	((.((((((((((((((......(((((((((.&.))))))))))))))))))))))).)).
hisC_1	protein_coding	tgttggggccccgccggcaaggttgactagaattgaaaaaagcttgtta	787136	787185	as_srn_1930.3_rsaOF	as_sRNA	agttggcggggccccaacatagagaaattggaaccccaatt	1154621	1154662	-41.5	4.94614e-12	6	0	0	1	5	LPM7, LPM5	tgttggggccccgccggca&agttggcggggccccaacat	((((((((((((((((((.&.)))))))))))))))))).
hisC_1	protein_coding	gccccgccggcaaggttgactagaattga	787143	787172	as_SAUSA300_0748	as_protein_coding	atagagaaattggattcccaatttctacagacaatgcaagttggcgggg	834633	834682	-26.2	0.00718607	1	0	0	0	1	LPM7	gccccgccggcaaggttgactagaattga&ccaatttctacagacaatgcaagttggcgggg	.((((((((((...((((.(((((((((.&.))))).))..)).))))....))))))))))
hisC_1	protein_coding	cccgccggcaaggttgactagaattgaaaaaag	787145	787178	trkA	protein_coding	attttcgttcagtcaactactgccaatataactttgtagagcattga	1084273	1084320	-22.5	0.019392	2	0	1	0	1	LPM5, RPMI	cggcaaggttgactagaattgaaaaa&attttcgttcagtcaactactgcca	.((((.((((((((.(((.((((((.&.)))))))))))))))))..)))).
as_hisC_1	as_protein_coding	attggcagtagttgactgaacgaaaatgcgcttgtaa	787182	787219	pnbA	protein_coding	ttcgaaaagaaattctacaggcaatgcaagttggggtgggacgacgat	2580466	2580514	-17.5	0.0023098	1	0	0	0	1	LPM5	agttgactgaacgaaaatgcgcttgtaa&ctacaggcaatgcaagttggggtgggacgacg	.((((.(((..(.((..((((((((((.&.)))))))...)))..)).)..)))..)))).
as_hisC_1	as_protein_coding	gttatattggcagtagttgactgaacgaaaatgcgctt	787186	787224	INT_opuD_acnA	intergenic	agaatttcgaaaagaaattctacaggcaatgcgagttggggtgaggg	1366622	1366669	-13	0.000118276	2	0	0	0	1	LPM5	atattggcagtagttgactgaacgaaaa&atttcgaaaagaaattctacaggcaatgc	.(((((.(.((((....((...(((((.&.)))))...)).....)))).).))))).
as_SAUSA300_0709,as_SAUSA300_0710	as_protein_coding,as_protein_coding	gcagtcaactactgcca	788032	788049	SAUSA300_1698	protein_coding	gtcgtcccaccccggcaaggttgactagaattgaaaaaag	1873218	1873258	-16.8	0.00273683	1	0	1	0	0	RPMI	cagtcaactactgcca&cggcaaggttgacta	.((((((((..((((.&.)))).)))))))).
nrdI	protein_coding	tatttaaaagggttgaagaaagaaggtgatccaatgaa	793739	793777	as_int_1	as_protein_coding	ttctttattcttatttttaaattttt	883180	883206	-10.5	0	1	0	1	0	0	RPMI	tatttaaaagggttgaagaaagaag&ttctttattcttatttttaaatt	.(((((((((....(((.((((((.&)))))).)))...))))))))).
SAUSA300_0716	protein_coding	taaagaagaatatggtgtgacattagacgatatcga	795053	795089	as_tyrS	as_protein_coding	atttgttgtgtcatttga	1841664	1841682	-10.2	0	1	0	1	0	0	RPMI	tgtgacattagacgat&tttgttgtgtcatt	.(((((((..(((((.&.)))))))))))).
nrdF	protein_coding	taaattaaaagaccttcacatgtaaagggaaatagcgattcgtttcgtcttg	797332	797384	as_nrdF	as_protein_coding	tacatgtgaaggtcttt	797339	797356	-26.3	2.37589e-12	3	0	0	0	3	LPM5	aaaagaccttcacatgtaa&tacatgtgaaggtcttt	.(((((((((((((((((.&)))))))))))))))))
as_SAUSA300_0726	as_protein_coding	tccttctttactaaacc	807086	807103	srn_3840_sprG1	sRNA	gagcaagttggatagatggtggctatctgagtataaggaggt	2090481	2090523	-11.1	0	1	0	0	0	1	LPM5	tccttctttacta&gagtataaggaggt	.(((((((((((.&.)))).))))))).
SAUSA300_0730	protein_coding	ttattatctgtctaccctatcccttatcgtgaagattatttaattcact	810874	810923	SAUSA300_2358	protein_coding	caaggtatctatgaatcttatattgaaagagggtatcgc	2534184	2534223	-13	0.00023769	1	0	0	0	1	LPM5	ctaccctatcccttatcgtgaagatta&gaatcttatattgaaagagggtat	.((((((....(((.(((..((((((.&.))))))....)))))))))))).
srn_1850_sRNA157	sRNA	gtcttttacaatatctaatactttctt	814033	814060	as_INT_SAUSA300_1812_SAUSA300_1813	as_intergenic	gcgggagtatttcaactcttagaatacattccttcctg	1995389	1995427	-10.5	0	1	0	1	0	0	RPMI	gtcttttacaatatctaatactttct&cgggagtatttcaactcttagaataca	((.(((((........(((((((((.&.)))))))))........))))).)).
yfiA	protein_coding	caaaagaattcagcttaaaaccaatggattcagaagaagcggtattacaaat	816834	816886	as_SAUSA300_1399	as_protein_coding	tttttctgataaaaccactgtattat	1566210	1566236	-11.5	0	1	0	0	0	1	LPM7	ccaatggattcagaagaag&tttttctgataaaaccactgt	.((.(((..(((((((((.&))))))))).....))).)).
yfiA	protein_coding	atggattcagaagaagcggtattacaaatgaatctattaggtcat	816857	816902	as_yfiA	as_protein_coding	atgacctaatagattcatttgtaataccgct	816871	816902	-49.2	0	3	3	0	0	0	TSB	aagcggtattacaaatgaatctattaggtcat&atgacctaatagattcatttgtaataccgct	.(((((((((((((((((((((((((((((((&)))))))))))))))))))))))))))))))
srn_9230.1_sRNA153	sRNA	aatgcaagttggcggggccccaacataaagaatttcgaaa	829120	829160	as_INT_lip	as_intergenic	aaattttgcgaaaatatcatttctgtcccactcccattggcatttac	2830141	2830188	-16.6	0.00179597	1	0	0	0	1	LPM5	aatgcaagttggcggggccccaacataaagaatttcga&gcgaaaatatcatttctgtcccactcccattggcattt	(((((.(((.((.((((.....(((.(((((.(((((.&.)))))...)).))).)))))).).)).))).))))).
as_srn_9230.1_sRNA153	as_sRNA	tgttggggccccgccaacttgcattgtttg	829135	829165	SAUSA300_1698,srn_3480_sRNA275	protein_coding,sRNA	ttggggccccggggcgcattttcgttcggttaattactgtca	1872799	1872841	-23.3	0.00144996	1	0	0	0	1	LPM7	tgttggggccccgc&ttggggccccggggc	(.(((((((((((.&.))))))))))).).
srn_9230.1_sRNA153	sRNA	agttggcggggccccaacataaagaatttcgaaaagaaat	829169	829209	SAUSA300_1698,srn_3480_sRNA275	protein_coding,sRNA	tttatcttttcgaaattctctgtgttggggcccttaccccaacttgcac	1872989	1873038	-54.4	0.000862155	4	0	0	0	1	LPM5	agttggcggggccccaacataaagaatttcgaaaagaa&atcttttcgaaattctctgtgttggggcccttaccccaactt	((((((.((((((((((((((.(((((((((((((((.&.))))))))))))))).))))))))))))))....)))))).
trxB	protein_coding	atacagaagaagtagagaacttccctggtttcgaaatgattacaggtccagat	833362	833415	SAUSA300_2518	protein_coding	gatattccaggcggtca	2721495	2721512	-10.7	0.00776183	1	0	0	0	1	LPM5	aacttccctggtttcg&gatattccaggcggtc	.(((..(((((..((.&))....))))).))).
SAUSA300_0748	protein_coding	aactttatgggagtgggacagaaatgataaagagccactaatgattt	834351	834398	INT_gudB_glpQ	intergenic	aaaatatcatttctgtcccactcccaaaaagacagcagt	940774	940813	-44.4	6.68745e-07	3	0	0	0	3	LPM5	actttatgggagtgggacagaaatgataa&atatcatttctgtcccactcccaaaaaga	.((((.((((((((((((((((((((((.&.)))))))))))))))))))))).)))).
SAUSA300_0748	protein_coding	gtgggacagaaatgataaagagccactaatgatttattatgtagtggttcttaaacattagccacagctaatgtgt	834363	834439	as_INT_SAUSA300_2375_srn_4540_sprAs2	as_intergenic	tgtgaaaatatcatttctgtccc	2555132	2555155	-24.6	0	4	0	0	0	4	LPM5	tgggacagaaatgataaagagccact&tgtgaaaatatcatttctgtccc	.(((((((((((((((......(((.&.)))....)))))))))))))))
as_SAUSA300_0748	as_protein_coding	cagcttacaataatgtgcaagttggggtgg	834521	834551	SAUSA300_1698,srn_3480_sRNA275	protein_coding,sRNA	gcccttaccccaacttgcacattattgaaagct	1872917	1872950	-44.1	7.18576e-05	1	0	1	0	0	RPMI	cagcttacaataatgtgcaagttggggtgg&ttaccccaacttgcacattattgaaagct	.(((((.((((((((((((((((((((((.&.)))))))))))))))))))))).)))))
SAUSA300_0748	protein_coding	accccaacttgcacattattgtaagctgactttccgccagcttctgtgt	834523	834572	SAUSA300_1879	protein_coding	atagagaatttcgaaaggaaattctacagacaatgca	2040390	2040427	-14.8	8.17982e-23	8	0	0	1	7	LPM7, LPM5	ttattgtaagctgactttccgccagcttctgtgt&atagagaatttcgaaaggaaattctacagacaatgc	.((((((..(..((.(((((....(.((((.(((&))).))))...)....))))).))..)..)))))).
SAUSA300_0748	protein_coding	attgtaagctgactttccgccagcttctgtgttggggccccgcca	834540	834585	as_INT_srn_2490_sRNA206_SAUSA300_1059	as_intergenic	gaattgggagtaggaatgtgacagaaatagtattttata	1158617	1158656	-12.8	1.80279e-12	4	0	4	0	0	RPMI	cttctgtgttggggccccgc&ttgggagtaggaatgtgacagaaa	.(((((((((...((((((.&.)))).))...)))...)))))).
SAUSA300_0748	protein_coding	tggggccccgccaacttg	834572	834590	SAUSA300_1698,srn_3480_sRNA275	protein_coding,sRNA	atgttggggccccggggcgcattttcgttcggttaattactgtcaatat	1872795	1872844	-23.4	0.00309382	1	0	1	0	0	RPMI	tggggccccgccaa&atgttggggccccgg	((((((((((.((.&.)).)))))))))).
as_SAUSA300_0748	as_protein_coding	tagagaaattggattcccaatttctacagacaatgcaagt	834641	834681	as_INT_lip	as_intergenic	tgtcccactcccattggcatttacgaagtttaaatgtgcaattag	2830120	2830165	-12.4	7.25754e-05	7	0	0	2	2	LPM7	aaattggattcccaatttctacagacaatgcaagt&cactcccattggcatttacgaagtttaaatgtgcaatta	.(((((.((....((((((((....(((((..(((&.)))..))))).....)).)))))).....)).))))).
SAUSA300_0748	protein_coding	atttctctatgttggggcccaca	834672	834695	as_SAUSA300_0793	as_protein_coding	caggcaatgcaagttggggatgggccccaacaaagagaaat	877773	877814	-34.8	0.00194005	1	0	0	0	1	LPM5	atttctctatgttggggcccac&atgggccccaacaaagagaaat	((((((((.((((((((((((.&.)))))))))))).))))))))
as_SAUSA300_0748	as_protein_coding	gagaatttcgaaaagaaattctacaggcaatgcgagttggggtgtg	834691	834737	as_INT_SAUSA300_1325_SAUSA300_1326	as_intergenic	gttatattggcagtagttgactgaacgaaaatgcgctt	1456090	1456128	-13	8.94522e-05	1	0	0	0	1	LPM5	atttcgaaaagaaattctacaggcaatgc&atattggcagtagttgactgaacgaaaa	.(((((...((.....((((.(.(((((.&.))))).).))))....))...))))).
clpP	protein_coding	taaaaacacgtgaaaaattaaaccgcattttatcagagcgtactggtcaaagtattgaaaaaataca	839005	839072	SAUSA300_0753	protein_coding	tattttttcaatactttgaccagtac	839044	839070	-36.9	1.09434e-05	2	0	0	0	2	LPM7	cgtactggtcaaagtattgaaaaaatac&tattttttcaatactttgaccagtac	.((((((((((((((((((((((((((.&))))))))))))))))))))))))))
srn_1910_rsaH	sRNA	gtgtaaaacgctgcatgatacaaacgaaggtaaaaattt	840493	840532	as_acuC	as_protein_coding	taattttttatttttttcactaatttcttttgtgcggg	1852926	1852964	-11.5	0	1	0	1	0	0	RPMI	gctgcatgatacaaacgaaggtaaaaat&ttttttatttttttcactaatttcttttgtgcggg	.((((((((.......(((((((((((.&.)))))))))))..............)))))))).
srn_1910_rsaH	sRNA	aaacgaaggtaaaaatttgactccctttagtagtggacccgtacgtt	840514	840561	SAUSA300_0753	protein_coding	tacgggtccactactaaagggagtcaaattttt	840524	840557	-57.5	0.0109852	3	0	0	0	3	LPM5	taaaaatttgactccctttagtagtggacccgtac&tacgggtccactactaaagggagtcaaattttt	.(((((((((((((((((((((((((((((((((.&)))))))))))))))))))))))))))))))))
SAUSA300_0754	protein_coding	aaaatgaaccagtatgacagacaacacaatt	841653	841684	srn_3840_sprG1	sRNA	aagttggatagatggtggctatctgagtataaggaggtggtgcctatggtggca	2090465	2090519	-11.3	0.00148928	1	0	1	0	0	RPMI	aaccagtatgacagacaacaca&ggtggctatctgagtataaggaggtggtg	.((((((((..((((...(((.&.)))....)))).)))).......)))).
as_INT_SAUSA300_0754_SAUSA300_0755	as_intergenic	ggggtgggacgacgaaataaattttgcgaaaatatcatttctgtccc	841800	841847	folD	protein_coding	atgcgtcgaggtattgattcgtaaagagcctgagacata	1058370	1058409	-14.8	0.000524877	1	0	1	0	0	RPMI	ggggtgggacgacgaaataaattttgcga&gcgtcgaggtattgattcgtaaagagcctg	.((((......(((((.(((((((((((.&.)).)))))).))).))))).....)))).
as_INT_SAUSA300_0754_SAUSA300_0755	as_intergenic	gagttggggtgggacgacgaaataaattttgcgaaaa	841815	841852	as_INT_lip	as_intergenic	catttctgtcccactcccattggcatttacgaagtttaaat	2830130	2830171	-23.6	3.39062e-13	4	0	0	0	4	LPM7	ttggggtgggacgacgaaata&catttctgtcccactcccat	.((((((((((((..(((((.&.))))))))))))).)))).
SAUSA300_0755	protein_coding	tttgatacacaaggtcaaattgtccataaggttaaaacaatt	843096	843138	as_SAUSA300_2378	as_protein_coding	tttgattttgtaaattttta	2558022	2558042	-10.3	0	1	0	1	0	0	RPMI	cacaaggtcaaat&tttgattttgta	.(((((((((((.&))))))))))).
gap_1	protein_coding	agtaaaagtagcaattaatggttttggtagaattggtcgtttagcat	843351	843398	srn_2740_Teg108	sRNA	agagatttattaagattaacaatttggtacatttgag	1328009	1328046	-14	1.62439e-86	1	0	1	0	0	RPMI	gtaaaagtagcaattaatggttttggtagaa&atttattaagattaacaatttggtacatttga	.((((.(((.(((....(((((((((((((.&.))))))))))))).....))).))).)))).
gap_1	protein_coding	tagcattcagaagaattcaagaagtagaaggtcttgaagttgtagcag	843392	843440	as_recO	as_protein_coding	actaataacatctacagaatttaacgttcccatacctcg	1678338	1678377	-10.8	1.06963e-06	2	0	0	0	2	LPM5	agaagtagaaggtcttgaagttgtagc&tctacagaatttaacgttcccatacctcg	.((.((((((.((..((((.((((((.&.))))))..)))))).)))...))).)).
gap_1	protein_coding	cgctaaaaaagtattaatctcagcaccagctactggtgacttaaaaac	843684	843732	trpE	protein_coding	tttatagtggtggtgttggatacataaattgtaatcat	1391619	1391657	-21.2	0.00223652	1	1	0	0	0	TSB	aatctcagcaccagctactgg&atagtggtggtgttggata	.(((.((((((((.((((((.&.))))))))))))))))).
gap_1	protein_coding	tacacaagacgcacctcacagaaaaggtgacaaacgtcgt	843900	843940	as_ftsK	as_protein_coding	ttgttcttttttttgatgtt	1286362	1286382	-10.4	0	1	0	1	0	0	RPMI	cacctcacagaaaaggtgacaaa&ttgttcttttttttgatgtt	.((.(((.((((((((.(((((.&)))))))))))))))).)).
gap_1	protein_coding	gaaaaggtgacaaacgtcgtgctcgtgcagcggcagaaa	843920	843959	as_feoB	as_protein_coding	ggtgtttttaactttttcatcaattt	2689139	2689165	-12.5	0	1	0	0	0	1	LPM7	gaaaaggtgacaaacgtcg&ggtgtttttaactttttca	((((((((...(((((((.&)))))))...)))))))).
gap_1	protein_coding	gtacattagcatacttagctgaactttctaaa	844322	844354	as_gap_1	as_protein_coding	aaagttcagctaagtatgctaatgt	844324	844349	-38.4	3.85469e-06	2	0	0	0	2	LPM7	tacattagcatacttagctgaactttc&aaagttcagctaagtatgctaatgt	.(((((((((((((((((((((((((.&)))))))))))))))))))))))))
pgk	protein_coding	tccagcagaccaagaaggtatggatattggaccaaacac	845358	845397	purD	protein_coding	aaagataatggaaaaatataatattccaactgctgatt	1069756	1069794	-13.9	1.46394e-11	4	0	0	0	4	LPM5	ccagcagaccaagaaggtatggatattggaccaa&atggaaaaatataatattccaactgctga	.((((((.....((..((((..(((((...(((.&.)))...))))).))))))...)))))).
pgk	protein_coding	atgtttgtttaacattgttacgggaaaacagtcacaaga	845713	845752	as_SAUSA300_0767	as_protein_coding	aattgtttttttgttatttgctctttattt	855814	855844	-11	0	1	0	1	0	0	RPMI	acattgttacgggaaaacagtc&aattgtttttttgttatttgc	.((.....(((((((((((((.&.)))))))))))))....)).
eno	protein_coding	aacgtggtttagaaactgcagtaggtgacgaaggtggttt	848807	848847	as_SAUSA300_1930	as_protein_coding	ttgttgttgctgttgtt	2096951	2096968	-12.4	0	1	0	1	0	0	RPMI	aaactgcagtaggtgacgaa&ttgttgttgctgttgtt	.(((.(((((((..(((((.&))))).))))))).)))
eno	protein_coding	ttacaattgaagacggtatggacgaaaacgactgggatggtt	849080	849122	SAUSA300_1437	protein_coding	tttcgttatttttgtttttaaatttt	1590743	1590769	-14.4	0	2	0	2	0	0	RPMI	attgaagacggtatggacgaaaa&tttcgttatttttgtttttaaa	.((((((((((....(((((((.&)))))))....)))))))))).
eno	protein_coding	attttctttataatcaaatgctgacataattttagttga	849522	849561	rplQ	protein_coding	taaagcgtgaactcaacaaacttatgatggggtgcgcgctttttt	2357278	2357323	-10.1	3.14761e-16	11	0	11	0	0	RPMI	aatgctgacataattttagttga&ctcaacaaacttatgatggggtg	.((.((..(((((.(((.(((((&.)))))))).)))))..)).)).
secG	protein_coding	tatataaggaacggaggacaatttatgcatacatttt	850363	850400	SAUSA300_2563	protein_coding	tcgttttttgtttttta	2773088	2773105	-12.7	0	1	1	0	0	0	TSB	ataaggaacggaggaca&cgttttttgtttttta	.(((((((((((((((.&.)))))))))))))))
as_est	as_protein_coding	tactttttaaaattgcgtgcatattctaaaaagccttc	851117	851155	valS	protein_coding	aaatgatttttactgaaggtagcccacagagtatcttagctgaacgtg	1765329	1765377	-13.7	0.00146558	1	1	0	0	0	TSB	tgcgtgcatattctaaaaagccttc&tgaaggtagcccacagagtatcttagctgaacgtg	.(((((((((((((.....((((((&.)))))).......)))))))....))...)))).
as_SAUSA300_0767	as_protein_coding	ttgttttaaattgtttttttgttattt	855806	855833	srn_2740_Teg108	sRNA	agagatttattaagattaacaatttggtacatttgagct	1328007	1328046	-11.1	0	1	0	1	0	0	RPMI	ttgttttaaattgtttttttg&aagattaacaatttggtacat	.(((.((((((((((..(((.&.)))..)))))))))).))).
clfA	protein_coding	ggattcagatagtgattcc	861459	861478	as_clfB	as_protein_coding	tgattctgagtcgctatctgaacctgagtcgctgtctgagcctgagtca	2775263	2775312	-24.7	0	2	0	1	0	1	LPM5, RPMI	ggattcagatagtgattcc&tgagtcgctgtctgagcct	((.(((((((((((((((.&.))))))))))))))))).
clfA	protein_coding	gactcagaaagtgattcaaatagcgattccgagtcaggttctaacaata	861706	861755	clfB	protein_coding	cgattcagattcagacagcgactcaga	2774745	2774772	-10.4	6.19953e-16	9	0	0	0	9	LPM5	agcgattccgagtcaggttct&cgattcagattcagacagcg	.((...((.(((((.((.((.&.)).)).))))).))..)).
as_clfA	as_protein_coding	tttattttctttttttcttc	861917	861937	proS	protein_coding	ttttagaaggcgaaaagttaagtgatggttcaggcgtt	1268683	1268721	-10.5	0	1	0	0	0	1	LPM5	tttattttctttttttcttc&agaaggcgaaaagttaagtgat	.((((((.((((((.(((((&.))))).))))))..)))))).
as_clfA	as_protein_coding	tttattttctttttttct	861919	861937	SAUSA300_1374	protein_coding	agtctggatgggagaagatggaggtt	1542066	1542092	-12.1	0	2	0	2	0	0	RPMI	tttattttctttttttct&tggatgggagaagatggag	(((((((((((((.(((.&.))).))))))))))))).
as_clfA	as_protein_coding	tatttcttatctttattttctttttt	861922	861948	SAUSA300_2481,srn_4830_Sau6072	protein_coding,sRNA	gcaatttccctagagaagtgaagagccatagtgaaatatt	2678845	2678885	-11.4	0	2	0	2	0	0	RPMI	tatttcttatctttattttctttt&tagagaagtgaagagccatagtgaaatat	(((((((((((((((.(((((((.&.)))))))))))))....))).)))))).
SAUSA300_0790	protein_coding	gtaaagcgtcctctagcagtaatgggcgataagat	875955	875990	as_SAUSA300_0790	as_protein_coding	ttatcgcccattactgcta	875968	875987	-32.5	0	4	0	4	0	0	RPMI	ctagcagtaatgggcgataag&ttatcgcccattactgcta	.(((((((((((((((((((.&)))))))))))))))))))
gcvH	protein_coding	atctctggtaaagtagttgaagtcaacgaagaactagaagatagtccc	876409	876457	as_codY	protein_coding	tcgactcagtttttttctttaattatcaatagttttaa	1231753	1231791	-13.5	0	1	1	0	0	0	TSB	agtagttgaagtcaacgaagaactagaagat&tcgactcagtttttttctttaattatc	.((((((((((.....((((((((((..((.&))..)).)))))))).)))))))))).
as_SAUSA300_0793	as_sRNA	tctacagacaatgcaagttggggtgggacgacgaaata	877722	877760	as_icaC	as_protein_coding	acgaagtcagtcaattcaaactgatttcgcccaccgcgtgttttt	2830041	2830086	-19	0.00625022	2	0	0	1	1	LPM7, LPM5	cagacaatgcaagttggggtgggacgacgaaata&gatttcgcccaccgcgtgtttt	.(((((........((.((((((....((((((.&.)))))))))))).))))))).
SAUSA300_1374,SAUSA300_1375	protein_coding,protein_coding	acaggcaatgcaagttggggatgggccccaacaaagagaaattggattcccaatttctacagacaatgcaa	877744	877815	as_INT_lip	as_intergenic	aattttgcgaaaatatcatttctgtcccactcccattggcatttacgaagtt	2830135	2830187	-22.9	2.27005e-10	7	0	0	2	4	LPM7, LPM5	aggcaatgcaagttggggatgggccccaacaaagagaaattggattcccaat&tttgcgaaaatatcatttctgtcccactcccattggcatttacg	.(..(((((....(((((.((((.........(.((((((((..(((.(((.&.))).)))..))..)))))).))))).)))))...)))))..).
as_SAUSA300_0793	as_protein_coding	caggcaatgcaagttggggatgggccccaacaaagagaaattgga	877769	877814	INT_opuD_acnA	intergenic	gagaaattggattcccaatttctacagacaatgcaagttgggg	1366737	1366780	-20.4	0.00225164	1	0	0	0	1	LPM5	gccccaacaaagagaaattgga&cccaatttctacagacaatgcaagttgggg	.(((((((....(((((((((.&.))))))))).............)))))))
SAUSA300_0793	protein_coding	acttgcattgcctgtagaatttcttttcgaaat	877800	877833	SAUSA300_0875	protein_coding	cccttcaaagtagacattgaaaaatgaaaattttgaagggagccttatt	960309	960358	-11.8	0.00207819	1	0	1	0	0	RPMI	tgcattgcctgtagaatttcttttcgaa&attgaaaaatgaaaattttgaagggagcc	.((..(.(((.((((((((((((((((.&.)))))))..)))).))))).))).))).
as_SAUSA300_0793	as_protein_coding	aattctagtcaggggccccaacacagagaatttcgaaaa	877823	877862	folD	protein_coding	gctgacgaaaagtcagcttacaataatgtgcaagttggggatgggcccc	1057920	1057969	-18.8	0.000233172	1	0	0	0	1	LPM5	aggggccccaacacagagaatttcga&acgaaaagtcagcttacaataatgtgcaagttggggatgggcccc	.(((((((((((.((.(...(((((.&.)))))................).))...)))))).....)))))
SAUSA300_0793	protein_coding	cctgactagaattgaaaaaagcttgttacaagcgcattttcgttcagt	877849	877897	SAUSA300_1248	protein_coding	ttttttcaattctggtcgggggtcccaacatagaagct	1371116	1371154	-28.4	1.28509e-32	11	0	0	0	11	LPM5	cctgactagaattgaaaaaag&ttttttcaattctggtcgggg	((((((((((((((((((((.&)))))))))))))))))))).
SAUSA300_0793	protein_coding	aaaaaagcttgttacaagcgcattttcgttcagtcaactactgccaata	877863	877912	glpQ	protein_coding	ttgggagtgggacagaaatgatattttc	940773	940801	-17	4.43925e-11	3	0	3	0	0	RPMI	ttcgttcagtcaactactgccaat&ttgggagtgggacagaaatgat	.((((((.(((..(((((.((((.&)))).)))))))).))).))).
SAUSA300_0793	protein_coding	aaaaagcttgttacaagcgcattttcgttcagtcaacta	877864	877903	as_SAUSA300_1870	as_protein_coding	gaaataaaatgcacttgtaacaagcatttttcaattatagtccggggc	2029624	2029672	-29.8	0.0002874	1	0	1	0	0	RPMI	aaaaagcttgttacaagcgcattttcgttca&gaaataaaatgcacttgtaacaagcatttttc	(((((((((((((((((.(((((((..(((.&)))..))))))).)))))))))))).))))).
as_SAUSA300_0793	as_protein_coding	gttatattggcagtagttgactgaacgaaaatgcgcttgtaa	877874	877916	pnbA	protein_coding	agaatttcgaaaagaaattctacaggcaatgcaagttggggtgggacgacgat	2580461	2580514	-17.5	1.53259e-05	2	0	0	0	2	LPM5	agttgactgaacgaaaatgcgcttgtaa&ctacaggcaatgcaagttggggtgggacgacg	.((((.(((..(.((..((((((((((.&.)))))))...)))..)).)..)))..)))).
as_SAUSA300_0793	as_protein_coding	gttatattggcagtagttgactgaacgaaaatgcgctt	877878	877916	as_trkA	as_protein_coding	gagaatttcgaaaagaaattctacaggcaatgcgagttggggtgtgg	1084179	1084226	-13	4.11067e-05	1	0	0	0	1	LPM5	atattggcagtagttgactgaacgaaaa&atttcgaaaagaaattctacaggcaatgc	.(((((.(.((((....((...(((((.&.)))))...)).....)))).).))))).
as_SAUSA300_0803	as_protein_coding	ttttaattattgtgattatttca	885566	885589	srn_3460_Sau5949	sRNA	cacttttaattatagagataattgcgcttt	1868135	1868165	-11.2	0	1	0	1	0	0	RPMI	ttgtgattatttca&agagataattgcgc	.((((((((((((.&.)))))))))))).
INT_SAUSA300_0814_SAUSA300_0816	intergenic	atatatctggctgttggtctcacaggagacatcttccttgtcatcactc	895477	895526	srn_3820_SprX	scRNA	agtttacggggtgctttttatgttataattaactgtatatagt	2087953	2087996	-12.1	1.81235e-26	32	0	32	0	0	RPMI	atatatctggctgttggtctcacaggagacatcttc&cggggtgctttttatgttataattaactgtatatag	.(((((...((.((((((...(((((((.((((((.&.))))))))))...)))....)))))).))))))).
dltA	protein_coding	atatgattgttgggatgattggtgccattaaagcaggatgtggatatgta	914589	914639	SAUSA300_1988,srn_3910_RNAIII	protein_coding,sRNA	tggcacaagatatcatttcaacaatcggtgactt	2146617	2146651	-29.1	0.0105888	3	0	3	0	0	RPMI	atgattgttgggatgattggtgccat&tggcacaagatatcatttcaacaatcgg	.((((((((((((((((..((((((.&)))))).....)))))))))))))))).
dltA	protein_coding	aatcaaattgaatggctacagaatggaattagaagaaatt	915559	915599	as_oppD_2	as_protein_coding	tttttttatttcttcttttggcaattttttataatttaaa	983168	983208	-12.9	0	1	0	1	0	0	RPMI	tgaatggctacagaatggaattagaagaaa&tttttttatttcttcttttggcaatttt	.((((.((((.(((..((((.((((((((.&)))))))).)))))))..)))).)))).
dltA	protein_coding	aatcaaattgaatggctacagaatggaattagaagaaatt	915559	915599	as_pbpA	as_protein_coding	attttttttaattttaattttt	1173831	1173853	-10.4	0	3	0	1	0	0	RPMI	atggaattagaagaaatt&attttttttaattttaa	.((((((((((((((((.&)))))))))))))))).
dltA	protein_coding	aatggaattagaagaaattgaaacacaattacgccagtctgagttcgta	915580	915629	as_dltA	as_protein_coding	ttacgaactcagactggc	915612	915630	-31.5	0	3	0	3	0	0	RPMI	cgccagtctgagttcgta&ttacgaactcagactggc	.(((((((((((((((((&.)))))))))))))))))
dltD	protein_coding	ttacctgctagttggtttacaggattagtaaatgaaaagac	917393	917434	SAUSA300_0913	protein_coding	tttcttccatttttaattagtgg	1002075	1002098	-10.5	0.00426971	1	0	1	0	0	RPMI	cctgctagttggtttacaggat&ttccatttttaattagtgg	.(((((((((((......(((.&.)))....)))))))))))
as_SAUSA300_0841	as_protein_coding	cggcccacggtcataaagatata	920033	920056	SAUSA300_0841	protein_coding	aagtagatcagacttggaaatatatctttatgaccgtg	920038	920076	-26.2	0	1	0	1	0	0	RPMI	ccacggtcataaagatata&atatatctttatgaccgtg	.((((((((((((((((((&.))))))))))))))))))
as_INT_gudB_glpQ	as_intergenic	acttttcgccagcttctgtgttggggccccgcca	940689	940723	SAUSA300_1698,srn_3480_sRNA275	protein_coding,sRNA	atgttggggccccggggcgcattttcgttcggttaattactgtcaatat	1872795	1872844	-30.4	0	1	0	1	0	0	RPMI	cgccagcttctgtgttggggccccgcca&atgttggggccccggggcgcattttcgttcggtt	.((((((...(((((((((((((((.((&.)).))))))))))..))))).....))).))).
INT_gudB_glpQ	intergenic	tggcgaaaagtcagcttacaatagtgtgcaagttggggtgggacgacga	940712	940761	INT_opuD_acnA	intergenic	aataaattttgcgaaaatatcatttctgtcccactccca	1366791	1366830	-21.2	0.0234684	1	0	0	0	1	LPM7	ttggggtgggacga&ctgtcccactccca	.((((((((((((.&.)))))))).))))
INT_gudB_glpQ	intergenic	tgggacgacgaaataaattttgcgaaaatatcatttctgtcccactcc	940750	940798	as_srn_1930.3_rsaOF	as_sRNA	gcaagttggcggggccccaacatagagaaattgga	1154618	1154653	-12.1	0.0285018	1	0	0	0	1	LPM5	tgggacgacgaaataaattttgcg&gcaagttggcggggccccaa	((((.(..((.....((.(((((.&)))))))..))..).)))).
INT_gudB_glpQ	intergenic	taaattttgcgaaaatatcatttctgtcccactccc	940763	940799	SAUSA300_1879	protein_coding	tgtgcaagttggggtggggccccaacatagagaatttcg	2040414	2040453	-20.6	0.004813	1	0	1	0	0	RPMI	gcgaaaatatcatttctgtcccactccc&tggggtggggccccaacatagagaatttcg	.(((((...((......((((((((((.&.)))))))))).........))...)))))
glpQ	protein_coding	ttgggagtgggacagaaatgatattttc	940773	940801	trkA	protein_coding	aaaaaagcttgttacaagcgcattttcgttcagtcaactactgccaata	1084252	1084301	-17	0.00617772	1	0	1	0	0	RPMI	ttgggagtgggacagaaatgat&ttcgttcagtcaactactgccaat	((((.((((((((.(.(((((.&.)))))).)))..))))).)))).
glpQ	protein_coding	ttgggagtgggacagaaatgatattttc	940773	940801	as_INT_opuD_acnA	as_intergenic	gaaaaaagcttgttacaagcgcattttcgttcagtcaactactgccaat	1366547	1366596	-17	0.000689233	1	0	1	0	0	RPMI	ttgggagtgggacagaaatgat&ttcgttcagtcaactactgccaat	((((.((((((((.(.(((((.&.)))))).)))..))))).)))).
glpQ	protein_coding	ttgggagtgggacagaaatgatattttc	940773	940801	SAUSA300_1698	protein_coding	gaaaaaagcttgttacaagcgtattttcattcagtcaactactgccaat	1873177	1873226	-17.4	0.0474899	1	0	1	0	0	RPMI	ttgggagtgggacagaaatgat&ttcattcagtcaactactgccaat	((((.((((((((.(.(((((.&.)))))).)))..))))).)))).
glpQ	protein_coding	ttgggagtgggacagaaatgatattttc	940773	940801	SAUSA300_1870	protein_coding	aaaaaagcttgttacaagcgcattttcgttcagtcaactactgccaata	2031160	2031209	-17	3.08461e-09	3	0	3	0	0	RPMI	ttgggagtgggacagaaatgat&ttcgttcagtcaactactgccaat	((((.((((((((.(.(((((.&.)))))).)))..))))).)))).
glpQ	protein_coding	ttgggagtgggacagaaatgatattttc	940773	940801	INT_SAUSA300_2642_SAUSA300_2643	intergenic	aaaaaagcttgttacaagcgcattttcgttcagtcaactactgccaata	2866700	2866749	-17	3.25644e-06	2	0	2	0	0	RPMI	ttgggagtgggacagaaatgat&ttcgttcagtcaactactgccaat	((((.((((((((.(.(((((.&.)))))).)))..))))).)))).
as_glpQ	as_protein_coding	acagcagtaggataatttcaatttggaaatatcttactgctgtttttt	940805	940853	as_INT_lip	as_intergenic	aataatgtgcaagttggggtgggacgacgaaataaatttt	2830181	2830221	-10.9	0.0234545	1	0	0	0	1	LPM5	agtaggataatttcaatttggaa&gtgcaagttggggtgggacgacg	.((.(....(((((((((((.(.&.).)))))))))))....).)).
SAUSA300_0875	protein_coding	aattctctgtgtttgggcccgcagtcaatata	960244	960276	SAUSA300_1879	protein_coding	aataatgtgcaagttggggtggggccccaacatagaga	2040420	2040458	-33	0.00407527	1	0	0	0	1	LPM5	ttctctgtgtttgggcccgcagtcaata&agttggggtggggccccaacatagaga	.((((((((((.((((((.((.(((((.&.)))))..)))))))).))))))))))
as_INT_SAUSA300_0875_SAUSA300_0876,as_SAUSA300_0876	as_intergenic,as_protein_coding	tttgttttgttcatttttgcattct	960744	960769	srn_3840_sprG1	sRNA	gagcaagttggatagatggtggctatctgagtataaggagg	2090482	2090523	-10.9	0	2	0	1	1	0	LPM7, RPMI	ttttgttcatttttgca&agcaagttggatagat	.((((((((..(((((.&.))))).)))))))).
as_SAUSA300_0879	as_protein_coding	actattttttttatttctttttcat	966639	966664	SAUSA300_2540	protein_coding	gaggtgtattgaaaagttaaggagtggaaagtatgaata	2742994	2743033	-11.9	0	1	0	1	0	0	RPMI	ctattttttttatttctttttcat&ttgaaaagttaaggagtggaaagtatga	.(((.((((((((((((((((((.&.))))))....)))))))))))).))).
as_oppD_2	as_protein_coding	ttttttatttcttcttttggcaattttttataatttaaa	983168	983207	glnR	protein_coding	aaagcctattggagaaactttgccaataaatcgtggtgattt	1322698	1322740	-12.2	0	1	0	1	0	0	RPMI	atttcttcttttggca&agcctattggagaaac	.(((((((....(((.&.)))....))))))).
as_spxA	as_protein_coding	tctcactctcctatttgaatgaataaaattcattgctta	986927	986966	gnd	protein_coding	tgatttggagagaaggttgcattatccgtgcacaattct	1613417	1613456	-10.5	0	1	0	1	0	0	RPMI	actctcct&tggagaga	.((((((.&.)))))).
srn_2130_rsaE	sRNA	aacatacccctttgtttgaagtgaaaaatttctcccatcccctttgttta	991536	991586	INT_SAUSA300_2290_gltS	intergenic	ccttttataacgcttacatataaaagcttatttaggga	2463278	2463316	-10.7	0	1	1	0	0	0	TSB	cccctttgtttgaagtga&acgcttacatataaaagcttatttaggga	.((((((((.(((((((.&.))))).)).))))..........)))).
srn_2130_rsaE	sRNA	tacccctttgtttgaagtgaaaaatttctcccatcccctttgtttagcgtcgtgtattcagacacgacgttttttt	991540	991616	srn_4390_rsaOG	sRNA	gtaacagggggagcgattaaacaaaggggtagagctatataacagatagcttttaatcgttc	2430601	2430663	-32.9	2.98416e-78	185	0	0	83	102	LPM7, LPM5	tacccctttgtttgaagtgaaaaatttctcccatcccctttgtttagcg&gtaacagggggagcgattaaacaaaggggtag	(((((((((((((((.((...............(((((.(((((..((.&))))))))))))))..))))))))))))))).
srn_2130_rsaE	sRNA	gtttgaagtgaaaaatttctcccatcccctttgtttagcgtcgtgtatt	991549	991598	glnA	protein_coding	tactacagaactcaagtctctgaatgggaaagagatcag	1324061	1324100	-13.6	0.000459358	22	0	8	0	0	RPMI	ttctcccatcccctttgtttagcgtcgtgt&tcaagtctctgaatgggaaagagat	.((((...((((....((((((.(.(.((.&.)).).).))))))))))..)))).
SAUSA300_0917	protein_coding	gtttatttttagttatttggtttccagcatcaccttttgtaatcatattt	1006710	1006760	SAUSA300_0918	protein_coding	catgaatgaatggatggcatcaagtcaacttatgattac	1007351	1007390	-11.6	1.02064e-22	6	0	6	0	0	RPMI	tatttttagttatttggtttccagcatcaccttttgtaatcata&catgaatgaatggatggcatcaagtcaacttatgatt	.(((...(((((((((((.....((....((.(((((..((((.&.))))))))).))...))))))))).))))...))).
murE	protein_coding	catttagattttcatggcacaatggaagcatacgga	1009231	1009267	as_murE	as_protein_coding	tgtccgtatgcttccattgtgcca	1009245	1009269	-41.6	0	2	0	0	0	2	LPM5	atggcacaatggaagcatacgga&gtccgtatgcttccattgtgcca	.((((((((((((((((((((((&.))))))))))))))))))))))
SAUSA300_0922	protein_coding	taacctatggcattttgtcagaggggagtaacttaagaatcatgaccgt	1012016	1012065	as_SAUSA300_2483	as_protein_coding	aattcattttttaaaaatgcagt	2682076	2682099	-10.4	0	1	0	1	0	0	RPMI	ggcattttgtcagaggggagta&aattcattttttaaaaatgca	.(((((((...(((((.((((.&.)))).)))))..))))))).
srn_2230_sprG2	protein_coding	tgagcaagttgaattgatggtggctatctgagtaaaggggggtggtgcctatggcattacttaacacttttg	1022305	1022377	srn_2250_sprG4	sRNA	atgatggttaaagaaaatctcatttagtcaccgtcttttt	1022896	1022936	-24.6	1.10216e-80	51	0	51	0	0	RPMI	tgaattgatggtggctatctgagtaaaggggggtggtgcct&tggttaaagaaaatctcatttagtcaccgtcttttt	.(((..(((((((((((..((((..............(((.&.)))..........))))..)))))))))))..)))
srn_2230_sprG2	protein_coding	agcaagttgaattgatggtggctatctgagtaaaggggggtggtgcctatg	1022307	1022358	srn_2240_sprF2	sRNA	atgagcccgttaaaaagacggtgact	1022552	1022578	-16	2.82956e-46	1	0	1	0	0	RPMI	tggtggctatctgagtaaaggggggtggtg&atgagcccgttaaaaagacggtgact	.(((.(((.(((......((.(((.(.((.&)).).))).))....))).))).)))
srn_2230_sprG2	protein_coding	agcaagttgaattgatggtggctatctgagtaaaggggg	1022307	1022346	srn_3840_sprG1	sRNA	agaaaggagacgcctaatgattacaattagtaccatgttgcagtttggttt	2090400	2090451	-18.8	8.52664e-07	330	5	5	1	115	TSB, LPM7, LPM5, RPMI	gcaagttgaattgatggtggctatctgagtaaaggggg&acgcctaatgattacaattagtaccatgttgcagtttgg	.(((((((.....(((((.((((..(((((..(((.(.&.).)))....))).))..)))))))))....))))))).
srn_2240_sprF2	sRNA	gactaaatgagattttctttaaccatcattctatgtcaaagttttgaa	1022508	1022556	srn_2230_sprG2	protein_coding	aaactttgacatagaatgatggttaaaga	1022512	1022541	-42.5	0.000752926	1	0	0	0	1	LPM7	ttctttaaccatcattctatgtcaaagtttt&aaactttgacatagaatgatggttaaaga	.(((((((((((((((((((((((((((((.&)))))))))))))))))))))))))))))
srn_2240_sprF2	sRNA	aaaagacgacatgcaggaacatgtcgcctaatgagcccgttaaaaagacggtgactaaatgagattttctttaaccatcattctatgtcaaagtttt	1022511	1022608	SAUSA300_0933,srn_2250_sprG4	protein_coding	tctttttaacgggctcattaggcgacatgttcctgcatgtcgtcttttt	1022560	1022609	-89.5	1.08802e-26	16	0	16	0	0	RPMI	aaaagacgacatgcaggaacatgtcgcctaatgagcccgttaaaaagac&tctttttaacgggctcattaggcgacatgttcctgcatgtcgtcttttt	((((((((((((((((((((((((((((((((((((((((((((((((.&)))))))))))))))))))))))))))))))))))))))))))))))).
srn_2240_sprF2	sRNA	ctaatgagcccgttaaaaagacggtgactaaatgagattttctt	1022537	1022581	srn_2250_sprG4	protein_coding	ttagtcaccgtctttttaacgggctcattaggc	1022550	1022583	-55.5	0.000145178	1	0	0	0	1	LPM5	ctaatgagcccgttaaaaagacggtgactaaa&ttagtcaccgtctttttaacgggctcattagg	(((((((((((((((((((((((((((((((.&))))))))))))))))))))))))))))))).
srn_2240_sprF2	sRNA	acgacatgcaggaacatgtcgcctaatgagcccgttaaaaagacgg	1022557	1022603	srn_3840_sprG1	sRNA	ttaacgggctcattagggtaacatgtttgcgcatgttgc	2090223	2090262	-52.1	1.88868e-06	2	0	0	1	1	LPM7, LPM5	acgacatgcaggaacatgtcgcctaatgagcccgttaaa&ttaacgggctcattagggtaacatgtttgcgcatgttgc	.((((((((..((((((((..(((((((((((((((((.&)))))))))))))))))...))))))))..)))))))).
srn_2250_sprG4	protein_coding	cgtctttttaacgggctcattaggc	1022558	1022583	srn_3830_sprF1	sRNA	aaacatgttaccctaatgagcccgt	2090234	2090259	-26.3	6.71586e-08	4	0	4	0	0	RPMI	aacgggctcattaggc&ccctaatgagcccgt	.((((((((((((((.&.))))))))))))))
srn_2250_sprG4	protein_coding	ctttttaacgggctcattaggcgacatgttcctgcatgtcgtcttttt	1022561	1022609	srn_4100_sprG3	sRNA	aaaaaataaccttctattcgctttgaccggcatttttga	2265212	2265251	-11.9	2.24557e-20	1	0	1	0	0	RPMI	acgggctcattaggcgac&ttcgctttgaccggc	.(.((.(((..((((((.&.))))))))))).).
srn_2240_sprF2	sRNA	aaaaagacgacatgcaggaacatgtcgcctaatgagcccgttaaaaag	1022561	1022609	as_srn_2260_sprF4	as_sRNA	caataggcgacatgttcctgcatatcgtctatttataca	1022944	1022983	-49.3	0.0029517	2	0	0	0	2	LPM7	aagacgacatgcaggaacatgtcgcctaatga&caataggcgacatgttcctgcatatcgtcta	.((((((.((((((((((((((((((((.((.&)).)))))))))))))))))))).)))))).
srn_2250_sprG4	sRNA	tttaacgggctcaatagg	1022933	1022951	srn_4100_sprG3	sRNA	ttttaacgggctcattagggtaacatgtttccgagtgttgcccttt	2265131	2265177	-10.5	0	1	1	0	0	0	TSB	cgggctcaatagg&tccgagtgttgccct	.((((.((...((&.))...))..)))).
as_SAUSA300_0936	as_protein_coding	tttatttgttctttttctttcttacttattttttta	1026052	1026088	lpdA_1	protein_coding	gttggtggaggatacattggatcagaattaggtacagcatttg	1092554	1092597	-11.7	0	4	0	4	0	0	RPMI	tttgttctttttctttcttacttattttttt&tggaggatacattggatcagaattaggtacagc	.(((((((..((((.(((....((((((((.&.))))))))....)))..))))..))).)))).
SAUSA300_0937	protein_coding	atattgctttttttcagtttgccgttgttactttcataact	1026477	1026518	frr	protein_coding	ttcgtcgtgatatgaatgatcagttgaaaaaagatgaaaa	1263861	1263901	-12.4	0.000506639	3	0	3	0	0	RPMI	ctttttttcagtttgccgttgttactttcataact&cgtcgtgatatgaatgatcagttgaaaaaaga	.(((((((((..(((..((((((....((((.((.&.)).))))....))))))))).))))))))).
atl	protein_coding	aaacgcattcgtacatgcatttgttgatggggatcgtataatcgaaaca	1047083	1047132	as_atl	as_protein_coding	atgcatgtacgaatgcgttttgatagttatttttcatataa	1047112	1047153	-31.4	3.07903e-23	6	0	6	0	0	RPMI	aaacgcattcgtacatgcatt&atgcatgtacgaatgcgtttt	((((((((((((((((((((.&)))))))))))))))))))).
as_fmt_1	as_protein_coding	tgtattcattttatata	1050956	1050973	SAUSA300_1495	protein_coding	tcgtttaattagggaggatgcaagatgagtgctagttt	1648007	1648045	-11.8	0	1	0	0	0	1	LPM5	tgtattcattttatata&gatgcaagatgagtgct	.(((((((((((.(((.&.))).))))))))))).
qoxB	protein_coding	aaacttaatttcaactatcggtgcattattaatggcaat	1054084	1054123	srn_3840_sprG1	sRNA	ttattgcattgataggtctagtaatcaagcttattgaattaagca	2090350	2090395	-18	2.56882e-21	1	0	1	0	0	RPMI	acttaatttcaactatcggtgcattat&ttattgcattgataggtctagtaatcaagcttattgaattaagc	.(((((.((((((((((((((((.((.&.)).)))))))))))..................)))))))))).
qoxB	protein_coding	taggtggtgttacgggtgtaatgttagc	1054402	1054430	RNAseP,SAUSA300_1337	sRNA,protein_coding	ggcaatgaaatatcctaagtctttcgatatggatagagtaatttgaaagtgccacagtgacgta	1502267	1502331	-11	0.000403484	1	0	1	0	0	RPMI	ggtggtgttacgggtgtaatgtta&cgatatggatagagtaatttgaaagtgccaca	.((((((((((.......(((((.&.))))).......)))))........))))).
qoxA	protein_coding	tataacaatgagttcaagaaagatgaatcgaaaaatgcgaaagaaatgaag	1055648	1055699	qoxA	protein_coding	agcaagtagtcagaagttcttgattctttattcaatcgtc	1056557	1056597	-11.7	0.00855304	2	0	0	0	2	LPM7	tgagttcaagaaagatgaatcgaaaaatgcg&agcaagtagtcagaagttcttgattct	.(((.(((((((...(((.........(((.&.))).....)))....)))))))))).
as_folD	as_protein_coding	ggagtgggacagaaatgatattttcgtaa	1058221	1058250	as_SAUSA300_1879	as_protein_coding	aaaaaagcttgttacaagcgtattttctttcagtcaactacagccaata	2040564	2040613	-12.6	0.000479289	2	0	1	0	1	LPM5, RPMI	ggagtgggacagaaatgatattttcgta&agcgtattttctttcagtcaactacagcca	((.(((((((.((((.((......(((.&.))).....)))))).)))..))))..)).
as_folD	as_protein_coding	aaatttatttcgtcgtcccaccccggcaaggttgactagaattgaaaaaagcttgttacaa	1058249	1058310	SAUSA300_1698	protein_coding	tgaaaaaagcttgttacaagcgtattttcattcagtcaactactgccaatataatattgtaaactataggacatttatt	1873148	1873227	-35.5	8.61419e-09	12	0	0	5	5	LPM7	cgtcccaccccggcaaggttgactagaattgaaaaaagcttgttacaa&ttgttacaagcgtattttcattcagtcaactactgccaatataatattgtaaactataggaca	.((((......((((.((((((((.(((.((((((..((((((.(((.&.))).))))))...)))))))))))))))))..)))).....................)))).
folD	protein_coding	attctagtcaaccttgccggggtgggacgacgaaat	1058255	1058291	SAUSA300_1879	protein_coding	tatttctgtcccactcccta	2040335	2040355	-22.5	0.000699143	1	0	0	0	1	LPM7	cggggtgggacgacgaaat&tatttctgtcccactccc	.(((((((((((..(((((&.)))))))))))))))).
as_folD	as_protein_coding	tcgtcgtcccaccccggcaaggttgactagaattgaaaaaagcttgtt	1058258	1058306	INT_SAUSA300_2642_SAUSA300_2643	intergenic	aattagggagtgggacagaaatgatattttcgca	2866622	2866656	-20.4	0.00207127	1	0	0	0	1	LPM7	cgtcccaccccg&agggagtgggaca	.((((((((((.&.))).))))))).
folD	protein_coding	cgtaaagagcctgagacataaatcaatgttctatgctc	1058352	1058390	as_SAUSA300_1698	as_protein_coding	acaagcttttttcaattctagtcaaccttgccggggtgggacgacg	1873213	1873259	-10.5	0.00668462	1	0	0	0	1	LPM7	tgttctatgctc&cggggtgggacg	.(((((((.((.&.)).))))))).
folD	protein_coding	atgcgtcgaggtattgattcgtaaagagcctgagacata	1058370	1058409	as_INT_SAUSA300_1543_lepA	as_intergenic	ggggtgggacgacgaaataaattttgcgaaaatatcatttctgtccc	1694438	1694485	-14.8	0.00266073	1	0	1	0	0	RPMI	gcgtcgaggtattgattcgtaaagagcctg&ggggtgggacgacgaaataaattttgcga	.((.((((((.(((.(((((.....((((.&.))))......))))).))))))))))).
folD	protein_coding	atgcgtcgaggtattgattcgtaaagagcctgagacata	1058370	1058409	as_INT_SAUSA300_2642_SAUSA300_2643	as_intergenic	ggggtgggacgacgaaataaattttgcgaaaatatcatttctgtccc	2866633	2866680	-14.8	3.66734e-06	2	0	2	0	0	RPMI	gcgtcgaggtattgattcgtaaagagcctg&ggggtgggacgacgaaataaattttgcga	.((.((((((.(((.(((((.....((((.&.))))......))))).))))))))))).
purL	protein_coding	ttactgattaccttagctaaactaagtgcgcattacggtttaggat	1064581	1064627	ftsZ	protein_coding	ggtggcggaactggtactggtgcagcaccagtcgttgct	1181863	1181902	-18.7	0.042218	1	0	1	0	0	RPMI	tagctaaactaagtgcgcattacggttta&ggaactggtactggtgcagcaccagtcgttgct	.(((...(((..((((((((((((((((.&.))))))....)))))).)))).)))....)))
purF	protein_coding	tgcaggtatagttgtttctgatcaaaatgaattaaaaggcgagcgagg	1064963	1065011	gltA	protein_coding	tgacttaagttatgcggcaaacttcctatatatgttacgt	1800243	1800283	-10.9	1.22283e-57	16	0	16	0	0	RPMI	tgcaggtatagttgtttctga&gcggcaaacttcctatatatgtt	.(((.((((((..(((((((.&.))).))))...)))))).))).
purN	protein_coding	atcaggttcaggaagtaactttgaaaata	1067375	1067404	SAUSA300_1179	protein_coding	attcaggcaggtagagaaatccgagtgattgtatctcctgaagaaa	1298975	1299021	-12.3	3.3802e-16	8	0	8	0	0	RPMI	gttcaggaagtaactttgaa&atccgagtgattgtatctcctgaag	.(((((((.(((((((.((.&.)).)))).....))).))))))).
as_srn_2335_tsr18	as_sRNA	ttttcttcttttttatcttttaatttttctt	1074370	1074401	SAUSA300_1209	protein_coding	tagaaaaagcgaaaaagaattcaaattcaaaagataaat	1330276	1330315	-10.8	0	1	0	0	0	1	LPM5	ttttatcttttaatttttctt&aaagaattcaaattcaaaagataaat	.((((((((((((((((((((&.)))))...))))).)))))))))).
ptsI	protein_coding	gaaattccagcaattgttggtacaaaatcaattactcaa	1079112	1079151	as_SAUSA300_2589	as_protein_coding	tgatgtattaattggttgtt	2817588	2817608	-11.6	0	1	0	0	0	1	LPM5	cagcaattgttggtacaaaatcaa&tgatgtattaattggttgtt	.((((((.(((((((((...(((.&))))))))))))..))))))
SAUSA300_0986	protein_coding	tagtataccagtaattattggtggct	1081284	1081310	srn_3840_sprG1	sRNA	aaaggagacgcctaatgattacaattagtaccatgttgcagtt	2090406	2090449	-15	6.59189e-05	1	0	1	0	0	RPMI	agtataccagtaattattggtgg&acgcctaatgattacaattagtacc	.((((....(((((((((((((.&.)))).))))))))).....)))).
trkA	protein_coding	tattgcgacgagataatcgggagtgggacagaa	1084058	1084091	as_SAUSA300_1324	as_protein_coding	atttctgtcccactccct	1455840	1455858	-31.1	0	1	0	0	0	1	LPM5	cgggagtgggacagaa&tttctgtcccactccct	.(((((((((((((((&.))))))))))))))).
trkA	protein_coding	tattgcgacgagataatcgggagtgggacagaa	1084058	1084091	as_INT_SAUSA300_1543_lepA	as_intergenic	atttctgtcccactccct	1694431	1694449	-31.1	0	1	0	0	0	1	LPM5	cgggagtgggacagaa&tttctgtcccactccct	.(((((((((((((((&.))))))))))))))).
as_trkA	as_protein_coding	gagaatttcgaaaagaaattctacaggcaatgcgagttggggtgtgg	1084179	1084226	INT_opuD_acnA	intergenic	ttatattggcagtagttgactgaacgaaaatgcgct	1366543	1366579	-13	4.58179e-05	3	0	0	0	1	LPM5	atttcgaaaagaaattctacaggcaatgc&atattggcagtagttgactgaacgaaaa	.(((((...((.....((((.(.(((((.&.))))).).))))....))...))))).
trkA	protein_coding	gaaattctctatgttggggcccctgactagaattgaaaaaagcttgt	1084217	1084264	SAUSA300_1870	protein_coding	tgtctgtagaaattgggaatccaatttctctttgttggg	2030986	2031025	-12.1	1.35888e-09	3	0	3	0	0	RPMI	tgttggggcccctgactagaa&ctgtagaaattgggaatccaatt	.((((((..(((...(((.(.&.).))).....)))..)))))).
trkA	protein_coding	cctgactagaattgaaaaaagcttgttacaagcgcattttcgttcagt	1084238	1084286	SAUSA300_1248	protein_coding	ttttttcaattctggtcgggggtcccaacatagaagct	1371116	1371154	-28.4	5.37296e-20	8	0	0	0	8	LPM5	cctgactagaattgaaaaaag&ttttttcaattctggtcgggg	((((((((((((((((((((.&)))))))))))))))))))).
pdhA	protein_coding	gtggaattaatggaaagaatggtatggactcgtatcctt	1088675	1088714	as_SAUSA300_1385	as_protein_coding	ttttctctttatttttttcatcttcttctttgtcac	1550483	1550519	-12.8	0	1	0	1	0	0	RPMI	gtggaattaatggaaagaatggtatggac&tttctctttatttttttcatcttcttct	(.((((...(((((((((((((...(((.&.)))...))))))))))))).)))).).
pdhA,pdhB	protein_coding,protein_coding	aagagaaggagtcgaagtaagccatggcacaaatgaca	1089624	1089662	as_SAUSA300_1402	as_protein_coding	ctcttttttctttttcttct	1568123	1568143	-11.4	0	1	0	1	0	0	RPMI	aagagaaggagtcgaagt&tcttttttctttttcttc	(((((((((((..((((.&.)))).))))))))))).
pdhA,pdhB	protein_coding,protein_coding	aagagaaggagtcgaagtaagccatggcacaaatgacaat	1089624	1089664	as_tcaA	as_protein_coding	tttcttctttttctttcttttcaaca	2475045	2475071	-12.5	0	2	0	2	0	0	RPMI	aagagaaggagtcgaagt&tcttctttttctttcttttc	(((((((((((..((((.&.))))...))))))))))).
SAUSA300_0995	protein_coding	atcttaggaattggccgtattgctcaaaaacctatcgtt	1091822	1091861	SAUSA300_1652	protein_coding	tgttcgtggtaatgcaaaagaagaactattaaaacatgctaatagcggtaa	1817621	1817672	-11.6	0.0353863	1	0	1	0	0	RPMI	aggaattggccgtattgctcaaaaacc&tgttcgtggtaatgcaaaagaagaactattaaaacatgctaatagcg	.(..((((((.(((((((.((..(((.&.)))..)))))))))......................))))))..).
lpdA_1	protein_coding	tacatgcttctcaccgttttgttgaagcacaa	1092186	1092218	lpdA_1	protein_coding	gagatgactatggaagcagcagaaaaagctatcggatacccaatccat	1093361	1093409	-11.2	5.98796e-05	3	0	3	0	0	RPMI	atgcttctcaccgttttg&gagatgactatggaagcag	.(((((((...((((((.&)))))).....))))))).
SAUSA300_1003	protein_coding	ggaaagagataaatatgatcaatttcctaaacgtgcagtt	1099019	1099059	INT_SAUSA300_1916_SAUSA300_1918	intergenic	ttatttatttttttttgattta	2082345	2082367	-10.4	0	1	0	1	0	0	RPMI	ggaaagagataaatat&ttatttatttttttttg	(((((((((((((((.&.))))))))))))))).
SAUSA300_1004	protein_coding	attagcgaagcaattatctcagaacggtggcaaggtttctttaga	1099826	1099871	as_SAUSA300_1004	as_protein_coding	aaagaaaccttgccaccgttctgagata	1099840	1099868	-50.2	3.72342e-12	4	0	0	0	4	LPM5	ttatctcagaacggtggcaaggtttcttta&aaagaaaccttgccaccgttctgagata	.((((((((((((((((((((((((((((.&))))))))))))))))))))))))))))
SAUSA300_1005	protein_coding	aatgaagaaaaagcgcaagcgattaaatttgctacgata	1100781	1100820	INT_SAUSA300_2169_rpsI	intergenic	ttttgcatttaatttttcatattcatttttttatt	2352205	2352240	-10.2	0	1	0	1	0	0	RPMI	aatgaagaaaaagcgcaagc&ttttgcatttaatttttcata	.((((((((.(((.(((((.&.))))).)))..)))))))).
SAUSA300_1007	protein_coding	ttaggtgaagaagggcatggtcatgacatcgatactt	1102698	1102735	as_msrR	as_protein_coding	ctaattttcttcttcttttt	1384893	1384913	-10.1	0	1	0	1	0	0	RPMI	tgaagaagggc&tttcttcttct	.(((((((((.&.))))))))).
SAUSA300_1007	protein_coding	ttaggtgaagaagggcatggtcatgacatcgatactt	1102698	1102735	as_polA_2	as_protein_coding	tctttttccatttcttcta	1791736	1791755	-10.6	0	1	0	1	0	0	RPMI	aagaagggcatggt&tccatttcttcta	.(((((((.((((.&.))))))))))).
srn_3800_sprD	sRNA	actggttttatattggcgcgtgt	1103411	1103434	srn_3840_sprG1	sRNA	gagcaagttggatagatggtggctatctgagtataaggaggtggtgcctatggtggca	2090465	2090523	-10.8	3.28415e-71	1	0	1	0	0	RPMI	ggttttatattggcgcg&ggtgcctatggtggca	.(((...(((.(((((.&.))))).)))..))).
as_SAUSA300_1033,as_srtB	as_protein_coding,as_protein_coding	ctcataaaaatcctctttta	1129410	1129430	as_SAUSA300_1478	as_protein_coding	agaggatatatgttcatcaactcccgataccatcgctaa	1632010	1632049	-10.4	0	1	0	1	0	0	RPMI	tcataaaaatcctctt&agaggatatatgt	.((((...(((((((.&))))))).)))).
trx	protein_coding	aaagtagaatctggtgtacaactagtagatttttgggcaacatggtgtggtccatgtaaaatgatcgctccggt	1142088	1142162	SAUSA300_1375	protein_coding	taaaattcatcttcggggtcgggtg	1542183	1542208	-10.4	0.0200071	5	0	5	0	0	RPMI	atcgctccggt&ttcggggtcggg	.(((((((((.&.)))))).))).
sdhA	protein_coding	gtgatgataaactgcgactaatgagtgaatcagcacgtggtgaaggtg	1146182	1146230	SAUSA300_1333	protein_coding	aaatgggtttacgttgcaagatacaccaggtgttgattc	1498016	1498055	-24.4	7.31054e-07	2	0	0	0	2	LPM5	tgaatcagcacgtggtga&acaccaggtgttgattc	.((((((((((.(((((.&.))))).))))))))))
sdhB	protein_coding	aatgcattaatgggtactggtggcttacagcagtgtggta	1147872	1147912	gnd	protein_coding	taggtattccattaaca	1613694	1613711	-10.3	2.81641e-06	2	0	2	0	0	RPMI	attaatgggtactg&aggtattccattaac	.((((((((((((.&.))))).))))))).
SAUSA300_1052	protein_coding	acagttatgaaaagaaaaaattacaaagacaaatcgatcta	1150921	1150962	SAUSA300_2418	protein_coding	tattgatcttgtctttgttg	2604686	2604706	-16.1	0.00085684	2	0	2	0	0	RPMI	tacaaagacaaatcgatc&tattgatcttgtctttgtt	.((((((((((((((((.&.)))))).)))))))))).
SAUSA300_1056	protein_coding	cgattatgatgaatgaatatagagctaaagcggcactta	1154072	1154111	SAUSA300_1494	protein_coding	tttgatatgtttatttataaaaa	1647275	1647298	-10.2	0.00280969	1	0	1	0	0	RPMI	gatgaatgaatatag&atatgtttatttata	.(((((((((((((.&.))))))))))))).
SAUSA300_1057	protein_coding	tgtggccccacgagtattgaaaaaacttgttataagcttattttc	1154479	1154524	SAUSA300_1248	protein_coding	atttgagaccgagacataaatcaatgtcataggctccac	1371203	1371242	-13.4	0.00144716	1	0	1	0	0	RPMI	tgtggccccacgagtattgaaaaaacttgttataagcttat&ttgagaccgagacataaatcaatgtcataggctccac	.((((..((..((.((((((.......((((.....((((.&.)))).....))))....))))))))...))..))))
as_srn_1930.3_rsaOF	as_sRNA	gcaagttggcggggccccaacatagagaaattgga	1154618	1154653	as_INT_lip	as_intergenic	tctgtcccactcccattggcatttacgaagtttaaatgtgcaattagaa	2830118	2830167	-13	2.27208e-05	2	0	0	0	2	LPM7	gcaagttggcggggcc&tgtcccactcccattggca	((.(((.((.(((((.&.)))))...)).))).)).
SAUSA300_1058,srn_2480_sRNA205	protein_coding,sRNA	attttaaataaaagttaaaaacatattcttaaaataatc	1157479	1157518	SAUSA300_1988,srn_3910_RNAIII	protein_coding,sRNA	agttgatgagttgtttaattttaagaatttttatcttaattaaggaag	2146663	2146711	-11	0.000962786	2	0	0	0	2	LPM7	aaagttaaaaacatattcttaaaata&aattttaagaatttttatctta	.(((.(((((....(((((((((((.&.)))))))))))))))).))).
as_INT_srn_2490_sRNA206_SAUSA300_1059	as_intergenic	atgttggggccccgcctataattgaaaaatgcttgtta	1158459	1158497	SAUSA300_1248	protein_coding	ataggctccacaatgttatattagctgtagttaaccgaacaaaatgcgctta	1371162	1371214	-14.5	1.27614e-128	34	0	33	0	1	LPM5, RPMI	atgttggggccccgcctataattgaaaaatgcttgtt&ataggctccacaatgttatattagctgtagttaaccgaacaa	.((((.((((..(((.((((((........((((((.&))))))........))))))...)).)..))...)).)))).
INT_srn_2490_sRNA206_SAUSA300_1059	intergenic	tgcaagttggggtgggccccaac	1158528	1158551	INT_lip	intergenic	ttcgcaaaatttatttcgtcgtcccaccccaactt	2830176	2830211	-25.4	5.42143e-06	1	0	0	0	1	LPM5	caagttggggtgggcc&cgtcccaccccaactt	.((((((((((((((.&.).)))))))))))))
as_INT_srn_2490_sRNA206_SAUSA300_1059	as_intergenic	gaattgggagtaggaatgtgacagaaatagtattttata	1158617	1158656	INT_lip	intergenic	attgtaacctgactttccgccagcttctatgttggggccccgcca	2830218	2830263	-12.7	1.8436e-14	6	0	4	0	0	RPMI	gaattgggagtaggaatgtgacaga&cctgactttccgccagcttctatgttg	((..(((((((.((((.((..(((.&.))))).))))....)))))))..)).
srn_2530_sRNA209	sRNA	ataggtatttttatacgcattaccaaacaaaagagttccgtgatt	1167912	1167957	srn_3840_sprG1	sRNA	gagcaagttggatagatggtggctatctgagtataagga	2090484	2090523	-13.5	0	1	0	1	0	0	RPMI	atttttatacgcattaccaaacaaaagagttcc&gagcaagttggatagatggtggctatctgagtataagga	.(((((((((.((((((((..(((....((((.&))))...)))......)))))).....)).)))))))))
SAUSA300_1067	protein_coding	ttaggcacaagcattgtgagcatcgttgaaaatggcgtaggtttatta	1168463	1168511	SAUSA300_1602	protein_coding	aaacaacgatgaagcgcaactaattcttcaaacaatgct	1755724	1755763	-18.6	2.84953e-13	11	0	11	0	0	RPMI	aagcattgtgagcatcgttga&acaacgatgaagcgcaactaattcttcaaacaatgct	.((((((((...((((((((.&.))))))))....................))))))))
SAUSA300_1070	protein_coding	agtaaacaaataaggggtagataaatatgagtgaaatcaa	1170077	1170117	SAUSA300_1921,srn_3810_Teg124	protein_coding,sRNA	ttttgtgctatatatatttgttttaattaaa	2086558	2086589	-10.8	0.0226033	1	0	0	0	1	LPM5	taaacaaataaggggtagataaat&ttttgtgctatatatatttgtttt	.(((((((((....(((((((((.&.))))).))))...))))))))).
as_SAUSA300_1787	as_protein_coding	ttttattttttttaattttaattttt	1173831	1173857	SAUSA300_1295	protein_coding	aaaaggattcggctttatcgaagttgaaggagaaaatgacgtat	1426014	1426058	-10.2	0	1	0	0	0	1	LPM7	tttattttttttaattttaattttt&cgaagttgaaggagaaaatgac	.((((((((((...((((((((((.&.)))))))))))))))))))).
as_divIB	as_protein_coding	cctaaaactttgtttatctttgaagtactaacg	1179298	1179331	divIB	protein_coding	cgttagtacttcaaagataaacaaagttttaggtgttaaaaatgattcaaggatgtatacgt	1179298	1179360	-48.9	4.0645e-13	3	0	3	0	0	RPMI	cctaaaactttgtttatctttgaagtactaacg&cgttagtacttcaaagataaacaaagttttaggt	(((((((((((((((((((((((((((((((((&))))))))))))))))))))))))))))))))).
ftsZ	protein_coding	cgtggtttaggagcaggagctaatcctgaaatcggtaaaaaa	1181746	1181788	as_SAUSA300_1099	as_protein_coding	ttttttgtttttaaatttgttcttgttt	1203706	1203734	-13.3	0.000176698	2	0	2	0	0	RPMI	ggagcaggagctaatcctgaaatcggtaaaa&ttttttgtttttaaatttgttcttgttt	.((((((((((.(((..(((((.(((.(((.&))).))).))))).))).))))))))))
SAUSA300_1082	protein_coding	attatttccatgctttagatcgattgagcttagccaaagaaattaacaa	1184063	1184112	srn_3840_sprG1	sRNA	gagcaagttggatagatggtggctatctgagtataaggag	2090483	2090523	-17.4	4.03147e-33	1	0	1	0	0	RPMI	ttccatgctttagatcgattgagcttagccaaagaaattaaca&agttggatagatggtggctatctgagtataaggag	.(((((((.((((((......((((..((((......(((((.&.))))).....))))))))))))))))))..))).
INT_SAUSA300_1088_lspA	intergenic	ttaatacgtagtattaatggcgagactcctgagggagca	1191297	1191336	as_srn_2940_sRNA233,as_INT_srn_2940_sRNA233_SAUSA300_1284	as_sRNA,as_intergenic	gcaaagcgaagccattcaatacgaagtattgtataaatagagaacagcagt	1412606	1412657	-17.8	0.000623322	1	0	0	0	1	LPM7	ttaatacgtagtattaatggcgagactc&aagcgaagccattcaatacgaagtattgt	.((((((...(((((((((((..(.((.&.)))...)))))).)))))...)))))).
INT_SAUSA300_1088_lspA	intergenic	atacgtagtattaatggcgagactcctgagggagcagtg	1191300	1191339	as_srn_3540_sRNA280,as_INT_srn_3540_sRNA280_SAUSA300_1728	as_sRNA,as_intergenic	ggaaagcgaagccattcaatacgaagtattgtataaatagagaacagcag	1909956	1910006	-17.2	0.0110312	1	0	1	0	0	RPMI	atacgtagtattaatggcgagactcct&ggaaagcgaagccattcaatacgaagtatt	((((...(((((((((((.....(((.&))).......)))))).)))))...)))).
INT_SAUSA300_1088_lspA	intergenic	atacgtagtattaatggcgagactcctgagggagcagtg	1191300	1191339	as_SAUSA300_2261	as_protein_coding	aagcgaagccattcaatacgaagtattgtataaatagagaacagcagcaagatatttt	2431532	2431590	-15.4	1.67317e-09	4	0	4	0	0	RPMI	atacgtagtattaatggcgagactc&aagcgaagccattcaatacgaagtatt	((((...(((((((((((..(.((.&.)))...)))))).)))))...)))).
INT_SAUSA300_1088_lspA	intergenic	agccattcaatacgaagtattgtataaatagagaacagcagtaagataa	1191440	1191489	INT_SAUSA300_1642_srn_2940.1_sRNA233	intergenic	atgttaatacgtagtattaatggcgagactcctgaggga	1804268	1804307	-17.8	0.0038892	1	0	0	0	1	LPM7	agccattcaatacgaagtattgtataa&atgttaatacgtagtattaatggcg	.((((((.(((((...((((((.(((.&.)))))))))...))))))))))).
as_pyrC	as_protein_coding	ttgcaccaccatagattaatgaattatcttcacagtgtgctacga	1197046	1197091	pyrC	protein_coding	tcgtagcacactgtgaagataatt	1197046	1197070	-39.3	4.70451e-18	6	0	6	0	0	RPMI	gaattatcttcacagtgtgctacga&tcgtagcacactgtgaagataatt	.((((((((((((((((((((((((&))))))))))))))))))))))))
pyrE	protein_coding	tagacactagaaggaggaattcaacaaatgaatgacaaa	1203484	1203523	as_SAUSA300_1099	as_protein_coding	atgttttgtcattcatttgttga	1203504	1203527	-25	0	22	0	22	0	0	RPMI	ttcaacaaatgaatgacaaa&ttttgtcattcatttgttga	.(((((((((((((((((((&.)))))))))))))))))))
as_SAUSA300_1099	as_protein_coding	ttttttgtttttaaatttgttcttgtt	1203707	1203734	SAUSA300_2481,srn_4830_Sau6072	protein_coding,sRNA	cgaggtgaggtattgagcttttacgaatttatgcaaagttttctt	2678751	2678796	-10.5	0.0221861	3	0	3	0	0	RPMI	tttttgtttttaaatttgttcttgtt&gagcttttacgaatttatgcaaagt	.((((((...(((((((((....(((&.)))....))))))))).)))))).
rpmB	protein_coding	gtggaggacacatttacttaagaactaagagctcaacctct	1222845	1222886	SAUSA300_2246	protein_coding	tttaaagctcttctttttttatattttataaattt	2411362	2411397	-10.5	5.40352e-16	1	0	1	0	0	RPMI	taagaactaagagctc&aagctcttcttttttt	.(((((..(((((((.&.)))))))..))))).
rpmB	protein_coding	gtttaataaatatattgcacataaaaaatgtgaccttatgtggaggacacatttacttaagaactaagagctcaacc	1222848	1222925	INT_SAUSA300_1405_SAUSA300_1406	intergenic	tttatttaaatgtttttttatttaaattttt	1572165	1572196	-10.8	0	2	0	2	0	0	RPMI	cttatgtggaggacacatttacttaaga&tttatttaaatgtttttttatttaaa	.(((.((((((((.(((((((..((((.&))))..))))))))))))))).))).
rpmB	protein_coding	gtggaggacacatttacttaagaactaagagctcaac	1222849	1222886	leuS,srn_3490_RsaOE	protein_coding,sRNA	aaatagggtggtaacgcggcaaatgtcgtccctatgtaaatagaata	1887579	1887626	-17.8	4.8786e-70	1	0	1	0	0	RPMI	gtggaggacacatttacttaagaactaagagctca&agggtggtaacgcggcaaatgtcgtccctatg	((((.((((((((((.((.....(((....((((.&.))))))).....)).)))))).)))))))).
rpmB	protein_coding	aatgtgaccttatgtggaggacacatttacttaagaa	1222862	1222899	as_INT_SAUSA300_1812_SAUSA300_1813	as_intergenic	agtatttcaactcttagaatacattccttcctggaatgaggtataggtgt	1995372	1995422	-17.7	0	1	0	1	0	0	RPMI	aatgtgaccttatgtggaggacacatttacttaagaa&ctcttagaatacattccttcctggaatgaggtataggtg	.((.(((((((((..((((((.........((((((.&.)))))).......)))).))....))))))).)).)).
rpmB	protein_coding	aatgtgaccttatgtggaggacacatttacttaagaa	1222862	1222899	srn_4090_sprF3	scRNA	aaaaatgccggtcaaagcgaatagaaggttattttttat	2265214	2265253	-13.2	2.16617e-23	1	0	1	0	0	RPMI	tgtgaccttatgtggaggacacattta&aaaatgccggtcaaagcgaatagaaggttatt	.((((((((...(.(..(((.(((((.&.)))))...)))....).)....)))))))).
rpmB	protein_coding	aaaagtttgggtttctgcacgtgctttaaaatctggtaa	1222935	1222974	srn_3580_SprA1	sRNA	gacgcagagaggaggtgtataaggtgatgcttattttcg	1929093	1929132	-19.2	1.40136e-165	1	0	0	0	1	LPM7	aaagtttgggtttctgcacgtgctttaaaatctggta&gacgcagagaggaggtgtataaggtgatgctta	.((((.(.(.(((.(((((.(.(((.....((((((.&.)).))))))).).))))).))).).).)))).
rpmB	protein_coding	caatgtttcgtaacaggtcgtaaagcttcgactggtaacagacgttcac	1223050	1223099	SAUSA300_1337	protein_coding	cggcaatgaaatatcctaagtctttcgatatggatagag	1502293	1502332	-10.3	0	1	0	1	0	0	RPMI	ttcgtaacaggtcgtaaagcttcga&cctaagtctttcgatatggatagag	.((....((.((((.(((((((.(.&.).))).)))))))).))....)).
rpmB	protein_coding	tactcatatgggtaaacaatgtttcgtaacaggtcgtaaagcttcgactg	1223065	1223115	SAUSA300_2282	protein_coding	tggtgaattaattagagcgactaaaggacgtacaattta	2454904	2454943	-11.4	0.029227	1	0	1	0	0	RPMI	atgtttcgtaacaggtcgta&agcgactaaaggacgtacaa	.(((..(((....((((((.&.)))))).....))).))).
rpmB	protein_coding	atgggtaaacaatgtttcgtaacaggtcgtaaagcttcg	1223069	1223108	SAUSA300_2268	protein_coding	gatgtgttaacaatgttt	2439085	2439103	-12.2	0.0187279	2	0	2	0	0	RPMI	taaacaatgtttcgtaacaggtcg&gatgtgttaacaatgttt	.(((((.(((....(((((.(((.&))).)))))))).)))))
rpmB	protein_coding	tatttattaaaggaggtactcatatgggtaaacaatgtttcgtaacaggtcgt	1223078	1223131	nhaC,srn_4340_Teg23	protein_coding,sRNA	tttgggtgtgtcaatggctgtatgttgtttattctttat	2416129	2416168	-15.1	0	1	0	0	0	1	LPM7	tgggtaaacaatgtttcgtaacaggtcgt&aatggctgtatgttgtttattct	.(((((((((((((......(((.(((((&.))))))))))))))))))))).
rpmB	protein_coding	tagttatgtgtatttatatttattaaaggaggtactcatatgggtaaacaatgtttcgtaacaggtcg	1223079	1223147	rplQ	protein_coding	agtataagaatttatataaatacactaactacttttatataaag	2357400	2357444	-20.3	0.0263725	13	0	13	0	0	RPMI	tagttatgtgtatttatatttattaaaggaggtactc&agtataagaatttatataaatacactaactac	((((((.((((((((((((..(((.......(((((.&)))))...)))..)))))))))))))))))).
rpmB	protein_coding	gtgtatttatatttattaaaggaggtactcatatgggtaaacaatgtt	1223092	1223140	srn_3840_sprG1	sRNA	gagcaagttggatagatggtggctatctgagtataagga	2090484	2090523	-14.2	0	1	0	1	0	0	RPMI	ggtactcatatgggtaaacaatgtt&ggatagatggtggctatctgagtata	.(((((((.((((.((.....((((&.)))).....)).)))).))))))).
rpmB	protein_coding	gttatgtgtatttatatttattaaaggaggtactcatat	1223106	1223145	as_SAUSA300_1771	as_protein_coding	tttatttctttttttgagtcatt	1959266	1959289	-10.3	0	1	0	0	0	1	LPM7	tatttattaaaggaggtac&ttatttctttttttgagtc	.(((((..((((((((((.&.))))))))))..))))).
rpmB	protein_coding	agttatgtgtatttatatttattaaaggaggtactcat	1223108	1223146	RNAseP,SAUSA300_1337	sRNA,protein_coding	accagtgtgactagtgcacgtgatgagtacgatggaacagaacatggc	1502068	1502116	-14.4	0	1	0	0	0	1	LPM7	agttatgtgtatttatatttattaaaggaggta&accagtgtgactagtgcacgtgatg	.((((((((((((((((((..........(((.&))))))))))...))))))))))).
rpmB	protein_coding	agttatgtgtatttatatttattaaaggaggtactca	1223109	1223146	as_fmhA	as_protein_coding	gttaaaaccttttttga	2533244	2533261	-10.3	0	1	0	1	0	0	RPMI	attaaaggaggta&aaccttttttga	.(((((((((((.&.)))))))))))
rpmB	protein_coding	taagtagttatgtgtatttatatttattaaaggaggtac	1223112	1223151	sucC	protein_coding	atgtttatgttgtaaaagcacaaattcatgctggaggtaga	1246952	1246993	-10.8	3.95137e-06	1	0	1	0	0	RPMI	aagtagttatgtgtatttatat&ttgtaaaagcacaaattcatgctg	.((((....(((((.((((((.&.)))))).)))))......)))).
plsX	protein_coding	taggattggaaggtactgtagttaaagcaca	1229459	1229490	fabD	protein_coding	atgcctttagcagtatctgg	1230161	1230181	-14.5	0.00275499	2	0	1	1	0	LPM7, RPMI	aaggtactgtagttaaagcac&atgcctttagcagtatctg	.(((((((((...(((((((.&.))).))))))))))))).
smc	protein_coding	attaaagatcaaattaatggtcaacaagaaacgagaacacgcttat	1235327	1235373	as_smc	as_protein_coding	taagcgtgttctcgtttcttgttgaccattaatttgatctt	1235331	1235372	-67.4	2.92528e-06	1	0	1	0	0	RPMI	aaagatcaaattaatggtcaacaagaaacgagaacacgcttat&taagcgtgttctcgtttcttgttgaccattaatttgatctt	.(((((((((((((((((((((((((((((((((((((((((.&)))))))))))))))))))))))))))))))))))))))))
rnhB,sucC	protein_coding,protein_coding	gaacttaacctaagtaacaggaggatggaagatgaatat	1246800	1246839	as_SAUSA300_1943	as_protein_coding	tttattttctttttttat	2109837	2109855	-10.3	0	1	0	1	0	0	RPMI	ggaggatggaagatgaat&tttattttcttttttta	.(((((.((((((((((.&)))))))))).))))).
as_sucC	as_protein_coding	aaatcacgtaattctacaacatct	1247511	1247535	sucC	protein_coding	tgttgtagaattacgtgatttagaagaagaagatcc	1247514	1247550	-29.9	0	4	0	4	0	0	RPMI	aaatcacgtaattctacaacat&tgttgtagaattacgtgattta	(((((((((((((((((((((.&))))))))))))))))))))).
codY	protein_coding	cacatatcaaacgtgattgtgtaaagggtgcaatatttatatattgt	1260668	1260715	as_codY,as_srn_2620_Teg61	as_protein_coding	acaatatataaatattgcacccttta	1260689	1260715	-35.3	0	1	0	1	0	0	RPMI	gtaaagggtgcaatatttatatattgt&acaatatataaatattgcacccttta	.((((((((((((((((((((((((((&))))))))))))))))))))))))))
tsf	protein_coding	aaaacaaaaggtggaaaacttgttgacttcgtacgctat	1262488	1262527	SAUSA300_2125	protein_coding	ttttattttgtacgtttttatgttgatttgtttt	2297966	2298000	-10.9	0.00345893	1	0	0	0	1	LPM7	gaaaacttgttgacttcgtacgc&ttgtacgtttttatgttgatttgtttt	.(((((..((((((..((((((.&.)))))).......))))))..)))))
as_tsf	as_protein_coding	caaagttttcttcgcgtttttccataccttcgcctacttcatagcgt	1262520	1262567	RNAseP,SAUSA300_1337	sRNA,protein_coding	aaggtggaacgcggtaaacccctcgagtgagcaatccaa	1502210	1502249	-16.2	0	1	0	0	0	1	LPM5	agttttcttcgcgtttttcca&aggtggaacgcggtaaacccctcgagtgagca	.((((.(((((((((((.((.&.)).))))))))...........))).)))).
infB	protein_coding	atctatttcgaagacgaaaaagatgatccagaggcaatt	1276960	1276999	as_sucB	as_protein_coding	ttgttgtttcttcttttttattatttgtttctt	1436843	1436876	-13.6	0	1	0	0	0	1	LPM5	tcgaagacgaaaaagatgatccagaggcaatt&tgttgtttcttcttttttattatttgt	.((((...((((((((......(((((((((.&.)))))))))))))))))....)))).
rspO	protein_coding	aggaggaaattgattatggcaatttcacaagaacgtaaaaacgaaatc	1281406	1281454	as_rpsO	as_protein_coding	tcgtttttacgttcttgtgaaattgcca	1281422	1281450	-44.5	0	3	0	3	0	0	RPMI	atggcaatttcacaagaacgtaaaaacgaa&tcgtttttacgttcttgtgaaattgcca	.((((((((((((((((((((((((((((.&))))))))))))))))))))))))))))
rpsO	protein_coding	aaatcacttggtatccgtcgttaat	1281667	1281692	srn_3840_sprG1	sRNA	gagcaagttggatagatggtggctatctgagtataaggaggtggtgcctatggtggca	2090465	2090523	-17.8	5.23273e-269	1	0	1	0	0	RPMI	atcacttggtatccgtcgttaa&ataaggaggtggtgcctatggtggc	.(((((.(((((((.((.(((.&.))).)).).))))))...))))).
rpsO	protein_coding	tccgtcgttaatcttaatataacgtctttgaggttgggg	1281680	1281719	as_SAUSA300_1870	as_protein_coding	atataaattaaggttggaacataaatatgccccaacctcaaagacgtta	1281699	1281748	-36.2	1.07028e-25	10	0	10	0	0	RPMI	ataacgtctttgaggttgggg&gccccaacctcaaagacgtta	.((((((((((((((((((((&.))))))))))))))))))))
pnpA	protein_coding	atgtctcaagaaaagaaagtttttaaaactgaatgggca	1282060	1282099	as_SAUSA300_1436	as_protein_coding	ttttattttcttctttttttggtttttctttt	1588960	1588992	-11.2	0	2	0	2	0	0	RPMI	ctcaagaaaagaaa&cttctttttttggt	.((((((((((((.&.)))))))))))).
pnpA	protein_coding	atgtctcaagaaaagaaagtttttaaaactgaatgggca	1282060	1282099	SAUSA300_2592	protein_coding	catgtgttttattatttttctgg	2820988	2821011	-10.2	0.0069128	1	0	1	0	0	RPMI	aagaaagtttttaaaactgaatgg&catgtgttttattatttttctg	.((((((.(..((((((...(((.&)))..))))))..).)))))).
SAUSA300_1179	protein_coding	atctccggtctcactcaagaagaagctattaatgagcaa	1298024	1298063	SAUSA300_1179	protein_coding	catatcaaggtgacagttgttcgagagactagagcagtagaatatgcga	1299095	1299144	-14.6	9.26831e-09	8	0	8	0	0	RPMI	tctccggtctcactcaagaagaagctattaatgag&atcaaggtgacagttgttcgagagactagagc	.(((.((((((..((..(((..((((.(((.(((.&.)))...))).)))).))))))))))).))).
as_SAUSA300_1179	as_protein_coding	ttttctttagcttctttttctttttc	1298114	1298140	SAUSA300_1295	protein_coding	aaggtacagttaaatggtttaacgctgaaaaaggattcggctt	1426043	1426086	-10.1	0	1	0	1	0	0	RPMI	tagcttctttttctttttc&tgaaaaaggattcggctt	.((((.....(((((((((&.)))))))))...)))).
glpF	protein_coding	cgattttaccaatagctggtaaaggtggttcaaattgg	1312892	1312930	as_arsC	as_protein_coding	tttcttaacatttgttggta	1902674	1902694	-11.1	0	1	0	0	0	1	LPM7	ttaccaatagctggtaaaggt&ttcttaacatttgttggta	.(((((((((.((...((((.&.))))..)).)))))))))
glpD	protein_coding	cgagaagcgagagatttgttcgaacatgtacaattgaa	1314809	1314847	as_SAUSA300_1436	as_protein_coding	ttttcttctttttttggtttttctttt	1588960	1588987	-11.1	0	1	0	1	0	0	RPMI	cgagaagcgagagat&ttttttggtttttct	.(((((((.(((((.&.))))).))))))).
as_glpD	as_protein_coding	caaaacgcctcctaaaaaatgtaaaaacgagagacttg	1314864	1314902	glpD	protein_coding	aggaggcgttttggaatggcattgtctacttttaagagagaacatattaaa	1314889	1314940	-23.4	0.000374507	1	1	0	0	0	TSB	caaaacgcctccta&aggaggcgttttgg	(((((((((((((.&))))))))))))).
hfq	protein_coding	tttataataatttttctatttctcttt	1319063	1319090	SAUSA300_2245,SAUSA300_2246	protein_coding,protein_coding	atcagaggagtggtttaataatgagtaaaattaatgacat	2411027	2411067	-12.4	0	1	0	1	0	0	RPMI	tttataataatttttctatttctctt&cagaggagtggtttaataatgagtaaaa	(((((.((.(((...((((((((((.&.))))))))))...))).))..))))).
glnR	protein_coding	aaaacgtctgttctcactcaatgatttggaaagattact	1322530	1322569	as_SAUSA300_1560	as_protein_coding	tttctaaatcaattaatgttaat	1709463	1709486	-11.2	0	1	0	1	0	0	RPMI	atgatttggaaag&tttctaaatcaa	.(((((((((((.&))))))))))).
srn_2740_Teg108	sRNA	agagatttattaagattaacaatttggtacatttgagcttttttatt	1327999	1328046	as_SAUSA300_1637	as_protein_coding	ttaatttgttgttttaataac	1793718	1793739	-10.4	0	1	0	1	0	0	RPMI	tttattaagattaacaatttggt&ttaatttgttgttttaataac	.(((((((((.((((((.((((.&)))).))))))))))))))).
srn_2740_Teg108	sRNA	aatttggtacatttgagct	1328007	1328026	rpmG_2	protein_coding	aaggaggaataaccatgcgcgtaaacgtaactttagcttgtacggaatgtggtgacaga	1661582	1661641	-11.7	5.84456e-80	1	0	1	0	0	RPMI	aatttggtacatttgagct&tagcttgtacggaatg	.((((.(((((....((((&.))))))))).)))).
srn_2740_Teg108	sRNA	gtaggagggaaagtccctcctgactgattaacgctcgaatgt	1328066	1328108	as_holA	as_protein_coding	tgttctttctttctttt	1697511	1697528	-11.2	0	1	0	0	0	1	LPM7	taggagggaaagt&tctttctttcttt	.(((((((((((.&.))))))))))).
SAUSA300_1206,INT_SAUSA300_1206_SAUSA300_1207,SAUSA300_1207	protein_coding,intergenic,protein_coding	gataaagagaaagcgatgctatttttatatg	1328658	1328689	SAUSA300_1213	protein_coding	agataaagagaaagcggtgctattttt	1331847	1331874	-12.6	0	1	0	0	0	1	LPM5	aagagaaagcgatgctatttttatatg&gataaagagaaagcggtgctattttt	.(((((.((((.((((.(((((.(((.&.))).))))).)))).)))).)))))
SAUSA300_1207	protein_coding	tttaaagttaaagatatgataccaggtgtgaatgcgccacct	1328830	1328872	SAUSA300_1209	protein_coding	ctttaaagagcgtgaaggtaaatatcaagtagaagtaaaagaagcata	1330605	1330653	-10.3	1.60451e-08	2	0	2	0	0	RPMI	agatatgataccaggtgtgaatgcgcc&agcgtgaaggtaaatatca	.(((((..((((..........((((.&.))))...)))).))))).
SAUSA300_1219	protein_coding	tattcattattttattatttgttattttgttttca	1337399	1337434	srn_3840_sprG1	sRNA	gagcaagttggatagatggtggctatctgagtataaggagg	2090482	2090523	-15.4	0	2	0	0	0	2	LPM5	tattcattattttattatttgttattttgtttt&gagcaagttggatagatggtggctatctgagtat	((((((.....((((((((((((..(((((((.&)))))))...)))))))))))).....)))))).
tkt	protein_coding	agcagggaaatttaataaagaaggatataatgttgtagatcattacaca	1356924	1356973	tkt	protein_coding	agtgattatttaaaaccagcgttacgtttatcatcaatta	1357831	1357871	-14.8	2.71227e-12	6	0	0	0	6	LPM7	agaaggatataatgttgtagatcattaca&agtgattatttaaaaccagcgttacgtttatca	.((.((((.(((((((((((((.(((((.&.))))).)))))....)))))))).)))).)).
mscL	protein_coding	aataatctattttctaattttttt	1364437	1364461	SAUSA300_2065	protein_coding	ttctgaggaaaatagactttttgtctaattgtgtctaa	2227551	2227589	-10.6	0	1	0	1	0	0	RPMI	atctattttcta&aggaaaatagac	.((((((((((.&.)))))))))).
INT_opuD_acnA	intergenic	cgaagttatattggcagtagttgactgaacgaaaatg	1366538	1366575	pnbA	protein_coding	tttcgaaaagaaattctacaggcaatgcaagttggggtgggacgacga	2580465	2580513	-16.2	0.00347481	1	0	0	0	1	LPM5	cgaagttatattggcagtagttgactgaacgaaaa&tttcgaaaagaaattctacaggcaatgcaagttggg	(.((.((.(((((.(.((((....((...(((((.&)))))...)).....)))).).))))).)).)).).
as_INT_opuD_acnA	as_intergenic	aaaaaagcttgttacaagcgcattttcgttcagtcaact	1366556	1366595	as_INT_srn_1930.4_rsaOF_SAUSA300_1870,as_SAUSA300_1870	as_intergenic,as_protein_coding	gaaataaaatgcacttgtaacaagcatttttcaattatagtccggg	2029626	2029672	-30.4	0.0002874	1	0	1	0	0	RPMI	aaaaaagcttgttacaagcgcattttcgttca&gaaataaaatgcacttgtaacaagcatttttc	.(((((((((((((((((.(((((((..(((.&)))..))))))).)))))))))))).))))).
as_INT_opuD_acnA	as_intergenic	ccctgactagaattgaaaaaagcttgttacaagcgcattttcgttcag	1366562	1366610	SAUSA300_1248	protein_coding	ttttttcaattctggtcgggggtcccaacatagaagct	1371116	1371154	-31.7	3.80091e-22	8	0	0	0	8	LPM5	ccctgactagaattgaaaaaag&ttttttcaattctggtcggggg	(((((((((((((((((((((.&))))))))))))))))))))).
INT_opuD_acnA	intergenic	agaatttcgaaaagaaattctacaggcaatgcgagttggggtgaggg	1366622	1366669	as_SAUSA300_1870	as_protein_coding	gttatattggcagtagttgactgaacgaaaatgcgctt	2031175	2031213	-13	1.76123e-08	2	0	0	0	2	LPM5	atttcgaaaagaaattctacaggcaatgc&atattggcagtagttgactgaacgaaaa	.(((((...((.....((((.(.(((((.&.))))).).))))....))...))))).
INT_opuD_acnA	intergenic	agaatttcgaaaagaaattctacaggcaatgcgagttggggtgaggg	1366622	1366669	as_INT_SAUSA300_1325_SAUSA300_1326	as_intergenic	gttatattggcagtagttgactgaacgaaaatgcgctt	1456090	1456128	-13	0.000436493	1	0	0	0	1	LPM7	atttcgaaaagaaattctacaggcaatgc&atattggcagtagttgactgaacgaaaa	.(((((...((.....((((.(.(((((.&.))))).).))))....))...))))).
INT_opuD_acnA	intergenic	aatgcaagttggggtgggacgacgaaataaattttgcgaa	1366766	1366806	as_icaC	as_protein_coding	acgcggtaaaacgaagtcagtcaattcaaactgatttcgcccaccgcg	2830048	2830096	-19.1	0.0108848	1	0	0	0	1	LPM7	tggggtgggacgacgaaataaattttgcga&acgcggtaaaacgaagtcagtcaattcaaactgatttcgcccaccgcg	.(.(((((((((((..........(((((.&.))))).........))).))..................)))))).).
INT_opuD_acnA	intergenic	tgggacgacgaaataaattttgcgaaaatatcatttctgtcccactcc	1366780	1366828	INT_SAUSA300_1802_SAUSA300_1803	intergenic	tgcaagttggcggggccacaacatagaaaaattggat	1986720	1986757	-10.4	0	1	0	0	0	1	LPM5	atttctgtcccactc&tggcggggccacaacatagaaaa	.((((((((((.((.&.)).)))))........))))).
SAUSA300_1248	protein_coding	gtactttggtttagcacatctgatgttgtatgaac	1370599	1370634	srn_3840_sprG1	sRNA	agatggtggctatctgagtataaggaggtggtgcctatg	2090471	2090510	-13.6	2.56099e-104	1	0	1	0	0	RPMI	gtactttggtttagcacatct&tggtggctatctgagtata	((((((.(((..(((.((((.&.)))))))))).)))))).
SAUSA300_1248	protein_coding	cagcttacaataatgagcaggttggggtgggctc	1371072	1371106	SAUSA300_1698,srn_3480_sRNA275	protein_coding,sRNA	gcccttaccccaacttgcacattattgaaagct	1872917	1872950	-45	1.22461e-16	20	0	6	8	3	LPM7, LPM5, RPMI	cagcttacaataatgagcaggttggggtgggct&gcccttaccccaacttgcacattattgaaagct	.(((((.((((((((.((((((((((((((((.&))))..)))))))))))).)))))))).)))))
SAUSA300_1248	protein_coding	ttttttcaattctggtcgggggtcccaacatagaagctt	1371115	1371154	INT_SAUSA300_1325_SAUSA300_1326	intergenic	cctgactagaattgaaaaaagcttgttacaagcgcattttcgttcagt	1456061	1456109	-28.4	2.48676e-37	13	0	0	0	13	LPM5	ttttttcaattctggtcgggg&cctgactagaattgaaaaaag	((((((((((((((((((((.&)))))))))))))))))))).
SAUSA300_1248	protein_coding	ttttttcaattctggtcgggggtcccaacatagaagct	1371116	1371154	SAUSA300_1870	protein_coding	cctgactagaattgaaaaaagcttgttacaagcgcattttcgttcagt	2031146	2031194	-28.4	9.78636e-19	7	0	0	0	7	LPM5	ttttttcaattctggtcgggg&cctgactagaattgaaaaaag	((((((((((((((((((((.&)))))))))))))))))))).
SAUSA300_1248	protein_coding	aaaatgcgcttataactaggttttttcaattctggtcg	1371136	1371174	as_srn_4300_sRNA349	as_sRNA	cattgtctgtagaatttcttttgaaattctctatgttggggccccg	2388889	2388935	-13.1	0	15	0	15	0	0	RPMI	cgcttataactaggttttttcaattctgg&gtagaatttcttttgaaattctctatgttggggcc	.(((..((((((((...(((((((((((.&.))))))......)))))...)))).)))).))).
SAUSA300_1248	protein_coding	aggctccacaatgttatattagctgtagttaaccgaacaaaatgcgctt	1371163	1371212	INT_SAUSA300_1543_lepA	intergenic	tgtagaatttcttttcgaaattctctatgttggggcccca	1694498	1694538	-14.3	6.28873e-36	10	0	0	0	10	LPM5	aggctccacaatgttatattagctgtagttaaccgaac&tttcgaaattctctatgttggggccc	.(((((((.............((.((((..((.((((.&.))))...))..))))))))))))).
as_trpE	as_protein_coding	tttgcttttatttttttataaa	1390416	1390438	as_INT_rrlD_rrsD	as_intergenic	aagaaaaattaaagcggagtttactt	2179269	2179295	-12.1	0	1	0	1	0	0	RPMI	tttgcttttattttttta&aagaaaaattaaagcggag	((((((((.((((((((.&.)))))))).)))))))).
as_srn_2940_sRNA233	as_sRNA	agcgaagccattcaatacgaagtattgtataaatagagaacagcagtaagatattttctaattgaaaattatcttactgctgttttt	1412566	1412653	as_SAUSA300_2261	as_protein_coding	gtgccagtcgaagaccaaggctgagacggcaccctaggaaagcgaagccattcaatacgaagtattgtataaatagagaacagcag	2431543	2431629	-20.1	1.65844e-05	3	0	2	0	1	LPM5, RPMI	tcaatacgaagtattgtataaatagagaacagcagtaagatattttctaattgaaaattatcttactgctgttttt&tgagacggcaccctaggaaagcgaagccattcaatacgaagtattgt	.((((((...((((((....(((.(.(....((...........................(((((.(((((((((.&.)))))))))...)))))..))....)))))))))))...)))))).
as_srn_2940_sRNA233	as_sRNA	gcaaagcgaagccattcaatacgaagtattgtataaatagagaacagcagta	1412605	1412657	as_INT_srn_3540_sRNA280_SAUSA300_1728	as_intergenic	gttaatacgtagtattaatggcgagactcctgagggagc	1910043	1910082	-17.8	1.09381e-05	2	0	2	0	0	RPMI	aagcgaagccattcaatacgaagtattgt&ttaatacgtagtattaatggcgagactc	.(((...((((((.(((((...((((((.&.))))))...)))))))))))..).)).
as_srn_2940_sRNA233	as_sRNA	gcaaagcgaagccattcaatacgaagtattgtataaatagagaacagcagta	1412605	1412657	as_INT_SAUSA300_2140_asp23	as_intergenic	gttaatacgtagtattaatggcgagactcctgagggagc	2317465	2317504	-17.8	0.00530838	2	0	1	1	0	LPM7, RPMI	aagcgaagccattcaatacgaagtattgt&ttaatacgtagtattaatggcgagactc	.(((...((((((.(((((...((((((.&.))))))...)))))))))))..).)).
as_srn_2940_sRNA233	as_sRNA	gcaaagcgaagccattcaatacgaagtattgtataaatagagaacagcagta	1412605	1412657	INT_SAUSA300_1642_srn_2940.1_sRNA233	intergenic	ttaatacgtagtattaatggcgagactcctgagggagca	1804271	1804310	-17.8	0.00233485	2	0	0	1	1	LPM7, LPM5	aagcgaagccattcaatacgaagtattgt&ttaatacgtagtattaatggcgagactc	.(((...((((((.(((((...((((((.&.))))))...)))))))))))..).)).
as_srn_2940_sRNA233	as_sRNA	gcaaagcgaagccattcaatacgaagtattgtataaatagagaacagcagta	1412605	1412657	INT_rot_SAUSA300_1710	intergenic	ttaatacgtagtattaatggcgagactcctgagggagca	1892538	1892577	-17.8	0.00233485	2	0	0	1	1	LPM7, LPM5	aagcgaagccattcaatacgaagtattgt&ttaatacgtagtattaatggcgagactc	.(((...((((((.(((((...((((((.&.))))))...)))))))))))..).)).
SAUSA300_1206	protein_coding	gcaaagcgaagccattcaatacgaagtattgtataaatagagaacagcagta	1412605	1412657	as_INT_SAUSA300_2304_SAUSA300_2305	as_intergenic	gttaatacgtagtattaatggcgagactcctgagggagc	2478341	2478380	-17.8	3.40796e-07	3	0	0	1	2	LPM7, LPM5	aagcgaagccattcaatacgaagtattgt&ttaatacgtagtattaatggcgagactc	.(((...((((((.(((((...((((((.&.))))))...)))))))))))..).)).
as_srn_2940_sRNA233	as_sRNA	aagcgaagccattcaatacgaagtattgtataaatagagaacagcagt	1412606	1412654	INT_SAUSA300_1299_brnQ	intergenic	cgttaatacgtagtattaatggcgagactcctgagggagcag	1429627	1429669	-17.8	5.77206e-07	9	0	3	0	6	LPM5, RPMI	aagcgaagccattcaatacgaagtattgt&ttaatacgtagtattaatggcgagactc	.(((...((((((.(((((...((((((.&.))))))...)))))))))))..).)).
as_INT_srn_2940_sRNA233_SAUSA300_1284	as_intergenic	aatacgtagtattaatggcgagactcctgagggagcagt	1412806	1412845	as_SAUSA300_2261	as_protein_coding	aagcgaagccattcaatacgaagtattgtataaatagagaacagcagc	2431542	2431590	-16.9	1.81984e-07	3	0	3	0	0	RPMI	aatacgtagtattaatggcgagactc&aagcgaagccattcaatacgaagtattg	(((((...(((((((((((..(.((.&.)))...)))))).)))))...))))).
as_INT_srn_2940_sRNA233_SAUSA300_1284	as_intergenic	taatacgtagtattaatggcgagactcctgagggagcagt	1412806	1412846	as_SAUSA300_2304	as_protein_coding	atagcgaagccattcaatacgaagtattgtataaatagagaacagca	2478140	2478187	-17.7	0.00218692	1	0	1	0	0	RPMI	taatacgtagtattaatggcg&agccattcaatacgaagtattgt	((((((...(((((((((((.&.)))))).)))))...)))))).
SAUSA300_1284	protein_coding	tgggacattaagttcttaggcaatgtaaaaaagctgatttctattaat	1413125	1413173	asp23	protein_coding	aaaagggcttgggacattaaattcttaggcaatgtaa	2319264	2319301	-14.3	0.00726026	1	0	1	0	0	RPMI	tgggacattaagttcttaggca&ggcttgggacattaaattcttag	(((((..((((..((((((((.&.))))))))..))))..))))).
srn_2950_Teg6	sRNA	atttgttggactttttggttaagagctgagagtttgtcattat	1416651	1416694	as_xseA	as_protein_coding	tattttgttgttcttgattaa	1626847	1626868	-11.8	0	1	0	1	0	0	RPMI	tttggttaagagctgagagtt&tattttgttgttcttgattaa	.((((((((((((..(((((.&.)))))...))))))))))))
SAUSA300_1295	protein_coding	agaagaaggtcaagctgttgagtttgaagtagttgaaggc	1425931	1425971	kdpD	protein_coding	ttgtttttaattattttttt	2198859	2198879	-11.1	0	1	0	1	0	0	RPMI	tgaagtagttgaaggc&tgtttttaattattttt	.(((((((((((((((&.))))))))))))))).
SAUSA300_1295	protein_coding	aatcattagaagaaggtcaagctgttgagtttgaagtagt	1425938	1425978	SAUSA300_2481,srn_4830_Sau6072	protein_coding,sRNA	ttccctagagaagtgaagagccatagtgaaatattgtcatattttcga	2678850	2678898	-10.9	2.25744e-115	1	0	1	0	0	RPMI	atcattagaagaaggtcaagctgttgagtttgaagtagt&cctagagaagtgaagagccatagtgaa	.((((((............(((.((.(.(((....(((.&.)))..))).).)).)))..)))))).
SAUSA300_1295	protein_coding	aaaaggattcggctttatcgaagttgaaggagaaaatgacg	1426017	1426058	as_SAUSA300_1478	as_protein_coding	cgtttttttctttttttcatgtata	1631942	1631967	-13.9	0	4	0	0	0	4	LPM7	cgaagttgaaggagaaaatga&cgtttttttctttttttca	.((((..(((((((((((((.&))))))))))))).)))).
SAUSA300_1299	protein_coding	aaaaagctgatttctattatttatttgatagaaatcagcttttttga	1428887	1428934	SAUSA300_2262	protein_coding	gaaaaaagctgatttctattaattatttgatagaaatcagcttt	2432071	2432115	-51.5	0.00428263	1	0	0	0	1	LPM7	aaaagctgatttctattatttatttgatagaaatcagcttttttg&gaaaaaagctgatttctattaattatttgatagaaatcagcttt	.(((((((((((((((((..((.(((((((((((((((((((((.&.))))))))))))))))))))).))..)))))))))))))))))
INT_SAUSA300_1299_brnQ	intergenic	tatgtgcaagttgggcaaagtgtcttatttttttaaagt	1429569	1429608	as_INT_SAUSA300_2140_asp23	as_intergenic	taatggcgagactcctgagggagcagtgccagtcgaagaccgaggctgagacggcaccctaggaaagcgaagccattcaatacgaagtattgt	2317396	2317489	-17.6	0.00235484	2	0	0	0	2	LPM5	tgtgcaagttgggcaaagtgtctta&gaagaccgaggctgagacggcacc	.((((...((.(((...(.(((((.&.))))))...))).))...)))).
INT_SAUSA300_1299_brnQ	intergenic	aattacacgttaatacgtagtattaatggcgagactcctgagggagc	1429620	1429667	srn_2940.1_sRNA233	sRNA	aggctgagacggcaccctaggaaagcgaagccattcaatacgaagtattgtataaatagagaacagcagtaa	1804327	1804399	-29.2	1.14909e-22	28	0	11	8	9	LPM7, LPM5, RPMI	ttaatacgtagtattaatggcgagactcctgagggagc&ggcaccctaggaaagcgaagccattcaatacgaagtattgt	.((((((...(((((((((((.....((((.((((.((&.)).)))))))).......)))))).)))))...)))))).
INT_SAUSA300_1299_brnQ	intergenic	aattacacgttaatacgtagtattaatggcgagactcctgagggagcag	1429620	1429669	as_srn_3540_sRNA280,as_INT_srn_3540_sRNA280_SAUSA300_1728	as_sRNA,as_intergenic	gaggctgagacggcaccctaggaaagcgaagccattcaatacgaagtattgtataaatagagaacagcagta	1909954	1910026	-30.6	9.24777e-19	26	0	9	8	8	LPM7, LPM5, RPMI	ttaatacgtagtattaatggcgagactcctgagggagca&ggcaccctaggaaagcgaagccattcaatacgaagtattgt	.((((((...(((((((((((.....((((.((((.((.&.)).)))))))).......)))))).)))))...)))))).
INT_SAUSA300_1299_brnQ	intergenic	ttacacgttaatacgtagtattaatggcgagactcctgagggagc	1429622	1429667	as_SAUSA300_2305	as_protein_coding	ggaaagcgaagccattcaatacgaagtattgtataaatagagaacagcagta	2317376	2317428	-19.6	2.10891e-07	15	0	4	3	6	LPM7, LPM5, RPMI	ttaatacgtagtattaatggcgagactcct&ggaaagcgaagccattcaatacgaagtattgt	.((((((...(((((((((((.....(((.&))).......)))))).)))))...)))))).
INT_SAUSA300_1299_brnQ	intergenic	ttacacgttaatacgtagtattaatggcgagactcctgagggagcagtg	1429622	1429671	as_SAUSA300_2261	as_protein_coding	gaaagcgaagccattcaatacgaagtattgtataaatagagaacagcagca	2431541	2431592	-17.8	1.75931e-13	30	0	7	6	12	LPM7, LPM5, RPMI	ttaatacgtagtattaatggcgagactc&aagcgaagccattcaatacgaagtattgt	.((((((...(((((((((((..(.((.&.)))...)))))).)))))...)))))).
INT_SAUSA300_1299_brnQ	intergenic	cgttaatacgtagtattaatggcgagactcctgagggagcag	1429627	1429669	as_SAUSA300_1904	as_protein_coding	aaagcgaagccattcaatacgaagtattgtataaatagagaacagcagta	2071319	2071369	-17.8	3.60546e-07	21	0	4	7	10	LPM7, LPM5, RPMI	ttaatacgtagtattaatggcgagactc&aagcgaagccattcaatacgaagtattgt	.((((((...(((((((((((..(.((.&.)))...)))))).)))))...)))))).
as_brnQ_3	as_protein_coding	caattgctgcaatggcat	1430566	1430584	gnd	protein_coding	tatgggcgtttctggtggtgaaattggagcgttaact	1614120	1614157	-12.1	0	1	0	0	0	1	LPM5	ttgctgcaatggcat&ggtgaaattggagcgt	.((((.((((..(((&.)))..)))).)))).
as_sucB	as_protein_coding	ttgttgtttcttcttttttattatttgtttctt	1436843	1436876	lepA	protein_coding	aaagtttaataactaaaaagagggagcctaggataaat	1694662	1694700	-15.9	0	1	0	1	0	0	RPMI	ttgttgtttcttcttttttattattt&taataactaaaaagagggagcctaggataaa	((((((((((((((((((..(((((.&.)))))..)))))))))))))....))))).
as_sucB	as_protein_coding	ttgtttcttcttttttattatttgtttcttcatttt	1436846	1436882	tig	protein_coding	agttgacggagaagaattcgaaggtggacaagctgaaggt	1776827	1776867	-14.1	0	1	0	1	0	0	RPMI	gtttcttcttttttattatttgtttcttca&agaagaattcgaaggtggacaagctgaagg	.((((..(((.(((((..((((.((((((.&.))))))..)))).))))).)))..)))).
sucA	protein_coding	agaagatggtttagttgattgggcacaagcagaacaacttgcatttgcgacaattttacaagatggtacaccgattcg	1438145	1438223	as_sucA	as_protein_coding	atcggtgtaccatcttgtaaa	1438148	1438169	-33.7	0	15	0	0	0	15	LPM7	ttttacaagatggtacaccgatt&atcggtgtaccatcttgtaaa	.(((((((((((((((((((((.&)))))))))))))))))))))
as_sucA	as_protein_coding	atcatatagatctaacattagacctaaattcgcaccg	1439893	1439930	sucA	protein_coding	cttcggtgcgaatttaggtctaatgtta	1439905	1439933	-40.8	3.16511e-06	2	0	0	0	2	LPM5	ctaacattagacctaaattcgcaccg&tcggtgcgaatttaggtctaatgtta	.(((((((((((((((((((((((((&.)))))))))))))))))))))))))
as_INT_srn_2975_tsr25_SAUSA300_1309	as_intergenic	ttttgtgacaatggtagaaccttttctgaaccatacgcatagcgtatggttt	1443058	1443110	SAUSA300_2423	protein_coding	cttgccctcgttggtgagcaattgagggcagaccccttt	2608730	2608769	-15.5	6.70543e-06	1	0	1	0	0	RPMI	tggtagaaccttttctgaaccatacgcatagcg&tgccctcgttggtgagcaattgagggcagaccc	.(((....((((...((.((((.(((....((.&.))...)))))))...))...))))....))).
SAUSA300_1309,	protein_coding	taatcaacacgaggagatgctatttaatgtcatctgac	1443156	1443194	SAUSA300_1732	protein_coding	cacctaaatacagaagacaagtgatatatggaaaaataaaaaaagata	1917543	1917591	-10.4	0.000282518	1	0	0	0	1	LPM7	gatgctatttaatgtcatctga&acagaagacaagtgatatatg	.(((.((((...((((.((((.&.)))).))))...))))))).
SAUSA300_1309	protein_coding	acctaaatacagaagacaagtgatatatggaaaaataaaaaaagat	1443247	1443293	as_INT_SAUSA300_1732_SAUSA300_1733	as_intergenic	ataatcaacacgaggagatgctatttaatgtcatctga	1917644	1917682	-10.4	0.000493987	1	0	0	0	1	LPM7	acagaagacaagtgatatatg&gatgctatttaatgtcatctga	.((((.((((...(((((((.&.))).))))...)))).)))).
SAUSA300_1310	protein_coding	ctaaagtaggtgaagtctgggcaatgttatgtatttcat	1444208	1444247	as_glk	as_protein_coding	ttattttcatttactttttca	1658895	1658916	-11.9	0	1	0	1	0	0	RPMI	taaagtaggtgaagt&ttttcatttactttt	.(((((((((((((.&.))))))))))))).
as_msrA_2	as_protein_coding	attttgattcccccaatgtg	1449262	1449282	msrA_2	protein_coding	attaccaatatcaacgtggttcaggtagaaaagcgtttatagaatcacattgggggaatc	1449267	1449327	-26.5	0	2	0	0	0	2	LPM5	tgattcccccaatgtg&tcacattgggggaatc	.(((((((((((((((&.)))))))))))))))
SAUSA300_1318	protein_coding	aaatttataattagatagatagaggaggtaattcatatg	1449787	1449826	as_SAUSA300_1747	as_protein_coding	ttatatttttttatttcttctttt	1928078	1928102	-10.9	0	1	0	0	0	1	LPM5	tagaggaggtaattcatatg&ttatatttttttatttcttctt	.(((((((((((...(((((&.)))))....))))))))))).
SAUSA300_1322	protein_coding	agatgatccacagaaaatcgttaggtggcgtgctgctatg	1453409	1453449	as_SAUSA300_2162	as_protein_coding	atgttttatgattttctttaata	2340987	2341010	-11.4	0	1	0	1	0	0	RPMI	cagaaaatcgttaggtggcgtg&atgttttatgattttctt	.((((((((((.....(((((.&)))))..)))))))))).
SAUSA300_1324	protein_coding	agggagtgggacagaaat	1455840	1455858	SAUSA300_1698	protein_coding	cgtcccaccccggcaaggttgactagaattgaaaaaagcttgttacaagcg	1873205	1873256	-20.4	0.0307078	1	0	0	0	1	LPM5	agggagtgggaca&cgtcccaccccg	.(((.(((((((.&.)))))))))).
SAUSA300_1325	protein_coding	ttctacagacaatgcaagttggggtgggacgacgaaat	1455876	1455914	as_INT_lip	as_intergenic	gtcccactcccattggcatttacgaagtttaaatgtgcaattagaata	2830116	2830164	-27.2	4.42449e-05	3	0	0	2	2	LPM7	caatgcaagttggggtgggacg&gtcccactcccattggcattt	.(((((.(((.((((((((((.&)))))))))).))).))))).
as_INT_SAUSA300_1325_SAUSA300_1326	as_intergenic	atattggcagtagttgactgaacgaaaatgcgcttgtaa	1456086	1456125	pnbA	protein_coding	gaaaagaaattctacaggcaatgcaagttggggtgggacgacgataaaga	2580469	2580519	-17.5	0.00658563	1	0	0	0	1	LPM5	agttgactgaacgaaaatgcgcttgtaa&ctacaggcaatgcaagttggggtgggacgacg	.((((.(((..(.((..((((((((((.&.)))))))...)))..)).)..)))..)))).
SAUSA300_1327	protein_coding	gattagtcaaattactagtgcgacaagagtga	1476768	1476800	as_SAUSA300_1327	as_protein_coding	cgcactagtaatttgacta	1476778	1476797	-29.7	0	1	0	1	0	0	RPMI	ttagtcaaattactagtgcga&cgcactagtaatttgacta	.(((((((((((((((((((.&)))))))))))))))))))
as_SAUSA300_1333	as_protein_coding	attgcgattcagcttctacagccatttgcttta	1495122	1495155	SAUSA300_1333	protein_coding	caacagcttgaattatatgtaaagcaaatggctgtagaagc	1495133	1495174	-36.8	0	26	26	0	0	0	TSB	agcttctacagccatttgcttta&gtaaagcaaatggctgtagaagc	.((((((((((((((((((((((&.))))))))))))))))))))))
RNAseP,SAUSA300_1337	sRNA,protein_coding	cacctgagtaccagtgtgactagtgcacgtgatgagtac	1502086	1502125	as_SAUSA300_1449	as_protein_coding	aatacgacttcttttttaggtgt	1602295	1602318	-10.9	0	1	0	0	0	1	LPM5	cacctgagtaccagtgtga&atacgacttcttttttaggtgt	((((((((....((((((.&.))).))).....)))))))).
RNAseP,SAUSA300_1337	sRNA,protein_coding	gtgtagacagatggttatcacctgagtaccagtgtgactagtgcacgt	1502095	1502143	srn_3840_sprG1	sRNA	gagcaagttggatagatggtggctatctgagtataagga	2090484	2090523	-25.1	0	1	0	1	0	0	RPMI	gtgtagacagatggttatcacctgagtaccagtgtgactagtgca&agcaagttggatagatggtggctatctgagtataa	.((((..(((((((((((((.((........((.(((((..(((.&.)))))))).)))).)))))))))))))..)))).
RNAseP,SAUSA300_1337	sRNA,protein_coding	atccaaatttggtaggagcacttgtttaacggaattcaa	1502177	1502216	rpmG_2	protein_coding	ttcacgtgaaaacaaacaaactttacaccgtgaaacaaaataatcatt	1661472	1661520	-10.8	2.62084e-05	1	0	1	0	0	RPMI	ttggtaggagcacttgtttaacggaat&ttcacgtgaaaacaaacaaactttacaccgt	.((((.((((...((((((.((((((.&))).)))..)))))).....))))..)))).
RNAseP,SAUSA300_1337	sRNA,protein_coding	ctcgagtgagcaatccaaatttggtaggagcacttgtt	1502190	1502228	as_tig	as_protein_coding	taaattgtttactcatttttt	1776214	1776235	-13.8	0	1	0	0	0	1	LPM7	cgagtgagcaatc&aattgtttactca	.(((((((((((.&.))))))))))).
RNAseP,SAUSA300_1337	sRNA,protein_coding	ggaacgcggtaaacccctcgagtgagcaatccaaatttg	1502205	1502244	srn_3820_SprX	sRNA	gggtggtaacgcggcaaatgtcgtccctatgt	1887589	1887621	-13.6	1.42727e-12	1	0	0	0	1	LPM7	acgcggtaaacccc&gggtggtaacgcgg	.((((....((((.&)))).....)))).
SAUSA300_1337	protein_coding	atgctcacacagtctgagatgattgtagtgttcgtgcttgatgaaa	1502356	1502402	atpG	protein_coding	aaaattactagaagtggatatttagttatcacgagtgat	2222989	2223028	-16.3	0.0109142	1	0	1	0	0	RPMI	acagtctgagatgattgtagtgttcgtgcttg&gaagtggatatttagttatcacgagtga	.((.((.(.((((((((.(((((((..((((.&.))))))))))))))))))).))).)).
SAUSA300_1337	protein_coding	gtgatattttgggtaatcgctatattatatagaggaa	1502407	1502444	epiB	protein_coding	ttcaataatgtatttatttgagatgttttcaatttc	1951359	1951395	-11.6	0	1	1	0	0	0	TSB	tgatattttgggtaatcgctatattata&aataatgtatttatttgagatgttt	.((((((((((((((....((((((((.&.)))))))).)))))))))))))).
asnC	protein_coding	aagcagaaggctttgatgatattgaatggggcgaagattt	1510081	1510121	as_SAUSA300_2287	as_protein_coding	tctttgttgatatttaat	2459789	2459807	-11.5	0	1	0	1	0	0	RPMI	tattgaatggggcgaagat&tctttgttgatatttaat	.((((((((.((((((((.&))))))))..))))))))
as_SAUSA300_1354	as_protein_coding	ctttatctcgctcttcttgaccataggcgaacgctaaatgccacatg	1520326	1520373	fba	protein_coding	aaagaaatggaagaaatcggtttatctacaggttta	2241677	2241713	-10.7	0	1	0	1	0	0	RPMI	tgaccataggcgaacgctaaatgccac&atggaagaaatcggtttatctacaggttt	.((((.((((.((((........(((.&.))).........)))).))))..)))).
hup	protein_coding	agatttaatcaatgcagttgcagagcaagctgatttaact	1529203	1529243	purB	protein_coding	tatttttattaaaaaatgttctgttt	2054259	2054285	-10.5	0.0268669	1	0	0	0	1	LPM7	tgcagagcaa&atgttctgtt	.((((((((.&.)))))))).
SAUSA300_1369	protein_coding	cgtatgcgtaagttggactcacaataccattaaaggaacgtgaaac	1535377	1535423	ansA	protein_coding	gagtccaacttacgcatacg	1535403	1535423	-36.6	5.30239e-05	1	0	0	0	1	LPM7	cgtatgcgtaagttggactca&gagtccaacttacgcatacg	((((((((((((((((((((.&))))))))))))))))))))
SAUSA300_1374,srn_3080_Teg66	protein_coding,sRNA	tgagattctagagccgacagtatagtctggatgggag	1542078	1542115	ribD	protein_coding	tgagattctagagccgacagttaaagtctggatgggagaaagaatgtt	1898396	1898444	-16.3	1.60059e-05	174	0	1	0	23	LPM5, RPMI	ttctagagccgacagtatagtctggat&ttctagagccgacagttaaagtctggat	.((((((...(((.((....((((((.&.))))))....)).)))....)))))).
SAUSA300_1374,srn_3080_Teg66,SAUSA300_1375	protein_coding,sRNA,protein_coding	agaattaaatttaataatgtaaaattcatcttcggggtcgggtgtaattcccaaccggcagtaaataaagcctgcgacctgctagtatgtatcatattagtggctgatctagtgagattctagagccgacag	1542095	1542227	ribD	protein_coding	tatgtttcatattagtggctgatctagtgagattctagagccgacagttaaagtctggatgggagaaagaatgttaattatcgacaaagataatgtagcgtatttgtaaaaatgtgtacaaataggctt	1898342	1898471	-48.4	2.37e-37	113	0	79	0	34	LPM5, RPMI	aataatgtaaaattcatcttcggggtcgggtgtaattcccaaccggcagtaaataaagcctgcgacctgctagtatgtatcatattagtggctgatctagtgagatt&tgtttcatattagtggctgatctagtgagattctagagccgacagttaaagtctggatgggagaaagaatgttaattatcgacaaagataatgtagcgtatttgta	.((((.(((.....(((..((...(((((...(((((((((.(((((..(((.......(((((..((.((((......((((((((((.((((((...(((((((.&.))))))))))))).))))))...))))....)))))).)).))))))..).)))).)))))........))))....)))))...))..))).....))))))).
as_srn_2940_sRNA233	as_sRNA	ttcggggtcgggtgtaattcccaaccggcagtaaa	1542162	1542197	srn_3820_SprX	sRNA	attagtggctgatctagtgagattctagagccgacagttaaagtctgg	1898413	1898461	-17.1	0.0181595	22	1	0	21	0	TSB, LPM7	ggtcgggtgtaattcccaaccggcagta&ggctgatctagtgagattctagagccgaca	.(((((.(.((..((.((...((((((.&.)))).))...)).))...)).).))))).
SAUSA300_1375	protein_coding	taataatgtaaaattcatcttcggggtcgggtg	1542183	1542216	srn_3840_sprG1	sRNA	gagcaagttggatagatggtggctatctgagtataaggaggtggtgcctatggtggca	2090465	2090523	-15.4	1.48537e-88	1	0	1	0	0	RPMI	ttcatcttcggggtcgggtg&ctatctgagtataaggaggtggt	.((((((((..(.(((((((&.))))))).)....)))))))).
SAUSA300_1383	protein_coding	aaagaatccgccagtgccagcaggttatacactcgat	1548749	1548786	SAUSA300_1921	protein_coding	gagactggttattacacagttgccaatgttaaaggtaataacgtgagggatgg	2087635	2087688	-13	2.57408e-09	2	0	0	0	2	LPM5	gccagtgccagcaggttatacactc&aaggtaataacgtgagggatgg	.(((...((..((.(((((((.((.&.))))).)))).))..)).)))
as_SAUSA300_1436	as_protein_coding	ttctttttttggtttttctttt	1588960	1588982	atpB	protein_coding	gaggggaatcattgaaggtaacatg	2226830	2226855	-12.5	0	1	1	0	0	0	TSB	tctttttttggtttttcttt&gaggggaatcattgaaggt	.(((((..(((((((((((.&)))))))))))..))))).
as_scpA	as_protein_coding	ctttcaatctcgatgtcacttgt	1599204	1599227	agrC	protein_coding	tatcgagaatcttaaagt	2148523	2148541	-10.1	0	2	0	0	0	2	LPM5	atctcgatgt&tatcgagaa	.((((((((.&)))))))).
SAUSA300_1478	protein_coding	ggtatcgggagttgatgaacata	1632018	1632041	as_SAUSA300_1478	as_protein_coding	tatgttcatcaactcccgataccatcgctaaagcgtatagggagttgattctt	1632018	1632071	-41.7	0	39	24	15	0	0	TSB, RPMI	ggtatcgggagttgatgaacata&tatgttcatcaactcccgatacca	(((((((((((((((((((((((&))))))))))))))))))))))).
SAUSA300_1495	protein_coding	tcgtttaattagggaggatgcaagatgagtgctagttt	1648007	1648045	as_SAUSA300_1978	as_protein_coding	tttttggtatttttttatatttttat	2134343	2134369	-10.6	0	1	0	0	0	1	LPM5	ggaggatgcaagatgagtgctagt&tttggtatttttttatattttta	.(((((((.((((.(((((((((.&.))))))))))))).))))))).
as_SAUSA300_1495	as_protein_coding	taacagctcgcttgttaagaatttgttgaacaatcatata	1648082	1648122	SAUSA300_1495	protein_coding	gttaaagaattagatcaaaatgaattccataatgggattagaaaagct	1648118	1648166	-10.5	1.08872e-06	2	0	0	0	2	LPM5	cagctcgcttgttaagaatttgttgaacaatca&agatcaaaatgaattccataatgggattagaaaagct	.((((..(((((((.(((((((((.....(((.&.)))...)))))))))..)))))))........))))
rpsU	protein_coding	aattaatacctctgttgactccctcaacacgaatat	1684583	1684619	tcaB	protein_coding	gttgcatcgccattagtgggggtaaaaggtgaagataatcctatacct	2473329	2473377	-13.5	3.98563e-27	10	0	10	0	0	RPMI	atacctctgttgactccctca&agtgggggtaaaaggtga	.(((((......((((((.(.&.).))))))...))))).
INT_SAUSA300_1543_lepA	intergenic	tattatgtagtggctcttacacattagcca	1694351	1694381	INT_SAUSA300_2375_srn_4540_sprAs2	intergenic	gggcagaaatgataaagagcc	2555078	2555099	-16.6	0	5	0	0	0	5	LPM7	tggctcttacacattagcca&gggcagaaatgataaagagcc	.(((((((...((((.(((.&.)))...))))...)))))))
as_INT_SAUSA300_1543_lepA	as_intergenic	ataaattttgcgaaaatatcatttctgtcccactcccttatgcatgagt	1694420	1694469	SAUSA300_1879	protein_coding	tgtgcaagttggggtggggccccaacatagagaatttcg	2040414	2040453	-26.1	1.47292e-06	2	0	2	0	0	RPMI	gcgaaaatatcatttctgtcccactcccttatgcatg&tgtgcaagttggggtggggccccaacatagagaatttcg	.(((((...((......((((((((((....(((((.&.)))))....)))))))))).........))...)))))
INT_SAUSA300_1543_lepA	intergenic	agggagtgggacagaaatgat	1694431	1694452	SAUSA300_1698	protein_coding	atttatttcgtcgtcccaccccggcaaggttgactagaattgaaaa	1873221	1873267	-24.5	0.0450362	2	0	0	1	1	LPM7, LPM5	agggagtgggacagaaatgat&tttatttcgtcgtcccaccccg	.(((.(((((((.(((((((.&.)))))))...)))))))))).
as_INT_SAUSA300_1543_lepA	as_intergenic	caatgcaagttggggtgggacgacgaaataaattttgcga	1694456	1694496	as_icaC	as_protein_coding	acgcggtaaaacgaagtcagtcaattcaaactgatttcgcccaccgcg	2830048	2830096	-19.1	0.00771584	1	0	0	0	1	LPM7	tggggtgggacgacgaaataaattttgcga&acgcggtaaaacgaagtcagtcaattcaaactgatttcgcccaccgcg	.(.(((((((((((..........(((((.&.))))).........))).))..................)))))).).
as_INT_SAUSA300_1543_lepA	as_intergenic	caggcaatgcaagttggggtgggacgacga	1694470	1694500	SAUSA300_1698,srn_3480_sRNA275	protein_coding,sRNA	atgttggggccccgccaacttgcattgtctgta	1872866	1872899	-40.3	0.0164625	1	0	0	0	1	LPM7	caggcaatgcaagttggggtgggacgacg&tgttggggccccgccaacttgcattgtctgt	(((((((((((((((((.(.(((.((((.&.))))...)))).))))))))))))))))).
as_INT_SAUSA300_1543_lepA	as_intergenic	tgtgcaagttggggtggggccccaacatagagaatttcg	1694513	1694552	as_INT_lip	as_intergenic	ataaattttgcgaaaatatcatttctgtcccac	2830157	2830190	-12.9	0.000503358	1	0	1	0	0	RPMI	ggtggggccccaacatagagaatttcg&gcgaaaatatcatttctgtcccac	.(((((((.........((...(((((&.)))))...))......)))))))
SAUSA300_1557	protein_coding	caaactgttgttataggtgaccaaatgcttactgatgta	1706298	1706337	sgtA	protein_coding	aaagcgtatgttaatcgaagatcaaatcactgaaaaagaatacaacgacg	1843913	1843963	-11.4	0.00154092	1	0	1	0	0	RPMI	ctgttgttataggtgaccaaatgctta&aaagcgtatgttaatcgaagatcaaatcactgaaaaagaatacaacga	.((((((....(((((.((.((((((.&.)))))).))................)))))..........)))))).
SAUSA300_1560	protein_coding	agttgataatgtaagagacattagagcgatttatgataaat	1710072	1710113	SAUSA300_1980	protein_coding	ttgttgttatgtttttttaattttat	2137631	2137657	-12	8.00777e-15	4	0	0	0	4	LPM7	taatgtaagagacattagagcgat&ttgttgttatgtttttttaattt	.(((..(((((((((.(.(((((.&))))).).)))))))))..))).
as_SAUSA300_1569	as_protein_coding	ggtttaaagttatttcgttgttgaatagt	1718026	1718055	srn_3800_sprD	scRNA	ttatattgtttatgggaagtaggtaagcatttcggtgc	2086374	2086412	-11.1	0	1	0	1	0	0	RPMI	ggtttaaagttatttcgttgttgaatagt&tattgtttatgggaagtaggtaagca	.(((((...(((((((.(...((((((((&.)))))))).).))))))).))))).
SAUSA300_1585	protein_coding	cgtaaggcaagtgtaaccacaccataaaactaaaactgactagttcgcaagcatag	1734788	1734844	asp23	protein_coding	tgtagacttaaaagtaatcttagaatatggtga	2319496	2319529	-15.7	2.47969e-08	7	0	0	0	7	LPM7	acaccataaaactaaaactgactagttcgcaa&tgtagacttaaaagtaatcttagaatatggtga	.(((((((...((((.(((....((((.(((.&))).))))....)))....))))..))))))).
SAUSA300_1585,6S	protein_coding,sRNA	ataactacggcaatacggactctatcgatacgcaagact	1735822	1735861	as_SAUSA300_2144	as_protein_coding	aaacatgaccatcatcgaagtctttgtataatccaggttttcgatgcgta	2320420	2320470	-15.2	0	1	0	0	0	1	LPM5	ctacggcaatacggactctatcgatacgcaagact&aagtctttgtataatccaggttttcgatgcgta	.(((.(((...((((..((....(((((.((((((&.)))))))))))......))..)))).))))))
tgt	protein_coding	tgtagtattcgcggcatggatatgtttgattgtgtctt	1749739	1749777	as_tgt	as_protein_coding	aagacacaatcaaacatatccatgccgcga	1749739	1749769	-53.5	0	1	0	1	0	0	RPMI	ttcgcggcatggatatgtttgattgtgtctt&aagacacaatcaaacatatccatgccgcga	.((((((((((((((((((((((((((((((&))))))))))))))))))))))))))))))
srn_3280_sRNA260	sRNA	gtggatttttaccgcact	1759025	1759043	srn_3590_sprAs1	sRNA	ttgcggtagtgaggggattttt	1929233	1929255	-11.5	0	1	0	0	0	1	LPM7	tttaccgcac&ttgcggtagt	.((((((((.&.)))))))).
valS	protein_coding	aggtggtaccacggaatatccgtcctatttgtatataggatggatattt	1765127	1765176	SAUSA300_2481	protein_coding	ataaattgtattagataactagggtggtaccacgacgatct	1784660	1784701	-24.4	2.25927e-05	7	0	0	0	7	LPM5	ggtggtaccacggaatatccgtcctatttgtatataggatg&aattgtattagataactagggtggtaccacg	.((((((((((...........((((.((((..(((.(((.&.))).)))...)))).)))))))))))))).
hemX	protein_coding	cgacacattatactaataaggttcagaaaattgctgttgtagacgagtt	1771950	1771999	srn_3840_sprG1	sRNA	gagcaagttggatagatggtggctatctgagtataagga	2090484	2090523	-13.9	7.81629e-15	1	0	1	0	0	RPMI	attatactaataaggttcagaaaattgctgttgtagacgagtt&gagcaagttggatagatggtggctatctgagtataag	.((((((.........(((((...((((((((...(((..(((&.)))..))).....))))))))...))))))))))).
tig	protein_coding	agcaacttgggaaaaaaaggaaggtaacgaaggtttat	1777342	1777380	as_galU	as_protein_coding	ttgccttttttattttttt	2629039	2629058	-12.7	0	1	0	1	0	0	RPMI	tgggaaaaaaaggaaggtaac&ttgccttttttattttttt	.(((((((.(((((((((((.&))))))))))).)))))))
thrS	protein_coding	atggtacataagttgaacaagtgaaaggtaaagatgccg	1782359	1782398	as_SAUSA300_1978	as_protein_coding	tttttggtatttttttatatttttatcc	2134343	2134371	-11.6	0	2	0	2	0	0	RPMI	agtgaaaggtaaagatgccg&tggtatttttttatatttttatc	.(((((((..(((((((((.&.))))))))).....))))))).
thrS	protein_coding	atggtacataagttgaacaagtgaaaggtaaagatgccg	1782359	1782398	SAUSA300_2539	protein_coding	gattttttttattttttattt	2740806	2740827	-10.5	9.68721e-05	2	0	2	0	0	RPMI	caagtgaaaggtaaagat&ttttttattttttattt	.((((((((((((((((.&.))))))))))))))))
coaE	protein_coding	acgtgtctatagccaaatttctattgataaaaaaagccgaatggccgatcatgttat	1789198	1789255	ssaA_1	protein_coding	tcatcaaatggccgttcaatctcaagtggtt	2415642	2415673	-15	1.30977e-23	7	0	7	0	0	RPMI	cgaatggccg&tggccgttca	.((((((((.&.)))))))).
SAUSA300_1642	protein_coding	ggtgcaattggtacaggcttattcttaggtgctggtcaaacgattgcat	1801136	1801185	srn_4100_sprG3	sRNA	gagcaagttggatagatggtggctaatctcttaataa	2265370	2265407	-12.4	0.0484413	1	0	1	0	0	RPMI	cttaggtgctggtcaaacgattgca&agcaagttggatagatggtggctaat	.((((.(((((......(((((((.&.)))).)))......))))).)))).
SAUSA300_1642	protein_coding	taaaaacccagatctacataaaaatgctacgtacaaact	1802224	1802263	srn_3840_sprG1	sRNA	tgcctatggtggcattactgaaatctttagaaaggagacgcctaatg	2090432	2090479	-10.8	1.39898e-220	1	0	1	0	0	RPMI	aaatgctacg&ggtggcatta	.((((((((.&.)))))))).
as_INT_SAUSA300_1642_srn_2940.1_sRNA233	as_intergenic	aacaatagaagaaatagatttaattggtagtcatttaga	1803508	1803547	as_INT_rot_SAUSA300_1710	as_intergenic	gacccgtaaaaaagaactgaaagatgagacagtagatgctcatctttt	1891692	1891740	-12.4	1.21152e-09	2	0	2	0	0	RPMI	tagaagaaatagatttaattggtagtcatttaga&actgaaagatgagacagtagatgctcatctttt	.((((((...((..((.((((...(((.(((((.&.))))).)))....)))).))..))..))))))
INT_SAUSA300_1642_srn_2940.1_sRNA233	intergenic	atacgtagtattaatggcgagactcctgagggagcagtg	1804274	1804313	as_SAUSA300_2261	as_protein_coding	agcgaagccattcaatacgaagtattgtataaatagagaacagcagca	2431541	2431589	-15.3	0.0165654	3	0	1	1	1	LPM7, LPM5, RPMI	atacgtagtattaatggcg&agccattcaatacgaagtatt	((((...(((((((((((.&.)))))).)))))...)))).
pfkA	protein_coding	gaaacactcaatcgttcttgtagcagaaggttgtatgactgcgcaaga	1806818	1806866	as_pfkA	as_protein_coding	tcttgcgcagtcatacaacct	1806818	1806839	-38	0	1	0	1	0	0	RPMI	aaggttgtatgactgcgcaaga&tcttgcgcagtcatacaacct	.(((((((((((((((((((((&)))))))))))))))))))))
pfkA	protein_coding	aatcgaaaacttacgtaaaagagggattgagggccttgt	1807217	1807256	rplQ	protein_coding	actcgtatccttaaacaaggccctcgtcgcggtgacggtgctgaatcagt	2357456	2357506	-28	0.00241253	2	0	2	0	0	RPMI	acgtaaaagagggattgagggccttgt&aacaaggccctcgtcgcggtgacgg	.(((......(.((.((((((((((((&.)))))))))))))).)....))).
SAUSA300_1648	protein_coding	gatggttagatattttttaaccatcagtttgcgtttatattagtttttt	1811369	1811418	as_SAUSA300_1648	as_protein_coding	aaactaatataaacgcaaactgatggttaaa	1811372	1811403	-43.5	1.60092e-38	15	0	0	0	15	LPM5	ttttaaccatcagtttgcgtttatattagtttt&aaactaatataaacgcaaactgatggttaaa	.(((((((((((((((((((((((((((((((.&)))))))))))))))))))))))))))))))
SAUSA300_1650	protein_coding	aatgatgaagcaattgttaataaagatatcgcgagcgttt	1815162	1815202	SAUSA300_2426	protein_coding	acagagtatcgaagcaattgtttcta	2611567	2611593	-15.7	0	1	0	1	0	0	RPMI	tgaagcaattgttaataaagatatc&agtatcgaagcaattgtttct	.((((((((((((......(((((.&.)))))..)))))))))))).
SAUSA300_1654	protein_coding	tttagtacgctgtaatccattccct	1820288	1820313	ald_2	protein_coding	ataatttgaatttgatgaaaagggaatggattacagcgtac	1820292	1820333	-38	0	3	0	3	0	0	RPMI	agtacgctgtaatccattccct&aagggaatggattacagcgtac	.(((((((((((((((((((((&.)))))))))))))))))))))
as_rpsD	as_protein_coding	tgatttcaactgattcaacgatgatgtttaat	1831813	1831845	rpsD	protein_coding	attaaacatcatcgttgaatcagttgaaat	1831813	1831843	-42.9	0	3	0	0	0	3	LPM5	gatttcaactgattcaacgatgatgtttaat&attaaacatcatcgttgaatcagttgaaat	.((((((((((((((((((((((((((((((&))))))))))))))))))))))))))))))
as_SAUSA300_1674	as_protein_coding	ttttggttgttctttttgttgttttaatt	1841281	1841310	fba	protein_coding	cattcgaagaaaacgtagcaacaactaaaaaagttgt	2241918	2241955	-13.3	0	1	0	0	0	1	LPM5	ttttggttgttctttttgttgtttta&gaagaaaacgtagcaacaactaaaaa	(((((((((((((...((((.((((.&.)))).)))).)).))))))))))).
SAUSA300_1687	protein_coding	attacagatgtcaaagcagctacacagagtttaaaatgg	1860336	1860375	INT_SAUSA300_1916_SAUSA300_1918	intergenic	tatttatttttttttgatttagtgtattgtttt	2082346	2082379	-12.2	0	1	0	1	0	0	RPMI	caaagcagctacacagagtttaaaat&ttttttgatttagtgtattgtttt	.(((((((.(((((.(((((.((((.&.)))).))))).))))))))))))
srn_3460_Sau5949	sRNA	agtcacttttaattatagagataattgcgcttt	1868132	1868165	as_SAUSA300_1739	as_protein_coding	tatctttatctctatct	1923579	1923596	-10.9	0	1	0	1	0	0	RPMI	tatagagataat&tttatctctatc	.((((((((((.&.)))))))))).
srn_3460_Sau5949	sRNA	acttttaattatagagataattgcgcttt	1868136	1868165	srn_3370_RsaOW5	sRNA	actttaaattatagaggcaattgcgctttttgtg	1993568	1993602	-11.2	1.84856e-63	1	0	1	0	0	RPMI	ttatagagataattgcgcttt&tagaggcaattgcgctttttgtg	.(((((((((((((((.((((&.)))))))))))...))))))))
dat	protein_coding	taatggtattacacgaattgtaa	1870533	1870556	as_dat	as_protein_coding	ttacaattcgtgtaatacca	1870533	1870553	-28.2	0	1	0	0	0	1	LPM5	atggtattacacgaattgtaa&ttacaattcgtgtaatacca	.(((((((((((((((((((.&.)))))))))))))))))))
SAUSA300_1698,srn_3480_sRNA275	protein_coding,sRNA	ttggggccccggggcgcattttcgttcggttaattactgtcaatattaa	1872792	1872841	INT_lip	intergenic	ccagcttctttgttggggccccgccaacttgcattg	2830293	2830329	-25.2	1.13473e-06	2	0	0	0	2	LPM5	ttggggccccggggcg&agcttctttgttggggccccgc	.((((((((((((((.&.)))))......))))))))).
SAUSA300_1698,srn_3480_sRNA275	protein_coding,sRNA	atgttggggccccggggcgcattttcgttcggttaattactgtc	1872800	1872844	INT_srn_4300_sRNA349_moaA	intergenic	gttggggccccgccaacttgt	2389094	2389115	-23.9	0	1	0	0	0	1	LPM7	atgttggggccccggg&gttggggccccgccaa	.((.(((((((((((.&.))))))))))).)).
SAUSA300_1698,srn_3480_sRNA275	protein_coding,sRNA	tgttggggccccggggcgcattttcgttcggttaattactgt	1872801	1872843	as_INT_SAUSA300_1802_SAUSA300_1803	as_intergenic	gttgtggccccgccaacttg	1986722	1986742	-20.3	0	1	0	1	0	0	RPMI	tgttggggccccggggcgcatt&tgtggccccgccaact	.(((((.....((((((.(((.&.)))))))))))))).
SAUSA300_1698,srn_3480_sRNA275	protein_coding,sRNA	ttggggccccggggcgcattttcg	1872817	1872841	pnbA	protein_coding	acaagcttttttcgattctagtcaggggccccaacaca	2580422	2580460	-27.6	0.0112467	2	0	0	0	2	LPM5	ttggggccccggggcgcattttcg&tcgattctagtcaggggccccaac	((((((((((..(((......(((&.))).....))).)))))))))).
SAUSA300_1698	protein_coding	caaaatttatttcgtcgtcccaccccggcaaggttga	1873234	1873271	INT_SAUSA300_2642_SAUSA300_2643	intergenic	tcagtcaactactgccaatataa	2866729	2866752	-11.9	0.00181203	4	0	0	2	2	LPM7, LPM5	cggcaaggttga&gtcaactactgcca	.((((.((((((&.))))))..)))).
SAUSA300_1698	protein_coding	agaataagatgtgagtaggacagaaatgataagggagtgggacagaaatcat	1873278	1873330	SAUSA300_2423	protein_coding	cttgccctcgttggtgagcaattgagggcagaccccttt	2608730	2608769	-10.4	0.00208006	6	0	0	0	6	LPM5	taagatgtgagtaggacagaaatgataagggagtgggacaga&cttgccctcgttggtgagcaattgagggcagaccccttt	.(((..((..((..........(.((.((.(((.((.(.((.&))).))))).)).)).)..........))..))..))).
SAUSA300_1698	protein_coding	gagtaggacagaaatgataagggagtgggacagaaa	1873282	1873318	SAUSA300_2643	protein_coding	tgtctttttttttgttt	2866827	2866844	-10.3	0	1	0	0	0	1	LPM7	tgataagggagtgggacag&tgtctttttttttgttt	.((((((((((.((((((.&)))))))))))))))).
as_INT_rot_SAUSA300_1710	as_intergenic	gacccgtaaaaaagaactgaaagatgagacagtagatgctcatctttt	1891692	1891740	INT_srn_3540_sRNA280_SAUSA300_1728	intergenic	acaatagaagaaatagatttaattggtagtcatttagat	1910679	1910718	-12.4	0	4	0	4	0	0	RPMI	actgaaagatgagacagtagatgctcatctttt&tagaagaaatagatttaattggtagtcatttaga	.(((((.(((....((((.((..((..((((((&.))))))...))..)).))))...))).))))).
as_INT_rot_SAUSA300_1710	as_intergenic	gacccgtaaaaaagaactgaaagatgagacagtagatgctcatctttt	1891692	1891740	INT_SAUSA300_2140_asp23	intergenic	acaatagaagaaatagatttaattggtagtcatttagat	2318207	2318246	-12.4	0	5	0	5	0	0	RPMI	actgaaagatgagacagtagatgctcatctttt&tagaagaaatagatttaattggtagtcatttaga	.(((((.(((....((((.((..((..((((((&.))))))...))..)).))))...))).))))).
INT_rot_SAUSA300_1710	intergenic	atacgtagtattaatggcgagactcctgagggagcagtg	1892541	1892580	as_SAUSA300_2261	as_protein_coding	agcgaagccattcaatacgaagtattgtataaatagagaacagcagca	2431541	2431589	-15.3	0.0172563	2	0	1	1	0	LPM7, RPMI	atacgtagtattaatggcg&agccattcaatacgaagtatt	((((...(((((((((((.&.)))))).)))))...)))).
as_SAUSA300_1710	as_protein_coding	acagcagtaagatattttctaattgaaaattatcttactgctgtttttt	1892656	1892705	as_SAUSA300_2261	as_protein_coding	gtgccagtcgaagaccaaggctgagacggcaccctaggaa	2431589	2431629	-13.3	0.0129579	1	0	1	0	0	RPMI	atcttactgctgttttt&tgagacggcaccctaggaa	.(((((.(((((((((.&.)))))))))...))))).
as_srn_2940_sRNA233	as_sRNA	agcgaagccattcaatacgaagtattgtataaatagagaacagcagtaagatattttctaattgaaaattatcttactgcttttttt	1909915	1910002	as_SAUSA300_2261	as_protein_coding	gtgccagtcgaagaccaaggctgagacggcaccctaggaaagcgaagccattcaatacgaagtattgtataaatagagaacagcag	2431543	2431629	-17.3	0.000100605	2	0	2	0	0	RPMI	tcaatacgaagtattgtataaatagagaacagcagtaagatattttctaattgaaaattatcttactgctttt&caaggctgagacggcaccctaggaaagcgaagccattcaatacgaagtattgt	.((((((...((((((....(((.(.(....((.........(((((((...........(((((..(((((.&.))))))))))........)))))))))....)))))))))))...)))))).
SAUSA300_1728	protein_coding	cgcgaattgatggtttaaatcaagataagagaattggac	1911825	1911864	atpD	protein_coding	aattcttcttatctcaaa	2221125	2221143	-12.2	0.00416692	1	0	0	0	1	LPM7	aagataagagaattg&aattcttcttatctc	.(((((((((((((.&)))))).))))))).
SAUSA300_1729	protein_coding	aaatgatggataaaattgaatcattcaattaaatgttag	1912837	1912876	SAUSA300_2539	protein_coding	gattttttttattttttattt	2740806	2740827	-10.3	1.88133e-08	3	0	3	0	0	RPMI	aaatgatggataaaattgaatca&gattttttttattttttattt	((((((.((((((((..(((((.&))))).)))))))).))))))
menC	protein_coding	gaagcggatgacattttaaaatacgacggatacctaaat	1919461	1919500	SAUSA300_1736	protein_coding	aggtatccgtcgtattttaa	1919465	1919485	-30.4	1.79507e-07	2	0	2	0	0	RPMI	tttaaaatacgacggataccta&aggtatccgtcgtattttaa	.((((((((((((((((((((.&))))))))))))))))))))
srn_3580_SprA1	sRNA	ttagacgcagagaggaggtgtataaggtgatgcttattttcgttcacatca	1929090	1929141	srn_3590_sprAs1	sRNA	acaacgaaaataagtatttacttatacaccaatcccctcactatttgcggtagtgaggggattttt	1929233	1929299	-45.5	0	4230	243	2718	470	791	TSB, LPM7, LPM5, RPMI	acgcagagaggaggtgtataaggtgatgcttattttcgttc&caacgaaaataagtatttacttatacaccaatcccctcactatttgcgg	.(((((((.(((((((((((((..((((((((((((((((.&.))))))))))))))))..))))))))))..))).)))......)))).
srn_3580_SprA1	sRNA	agacgcagagaggaggtgtataaggtgatgcttattttcgttcacatca	1929092	1929141	as_SAUSA300_2274	as_protein_coding	taagtgatgcttatttacgttta	2444863	2444886	-10.8	0	2	0	0	0	2	LPM7	aggaggtgtataaggtgatgcttat&taagtgatgcttatttacgttta	.(((.(((.(((((....((((((.&))))))...))))).))).))).
SAUSA300_1785	protein_coding	catgatcttctgttgatggaatgaagattgcacaatagaaatgatgttcact	1966601	1966653	SAUSA300_1784	protein_coding	gcaatcttcattccatcaacagaagatcatgcatatcaa	1966622	1966661	-54.7	0	5	0	5	0	0	RPMI	catgatcttctgttgatggaatgaagattgca&gcaatcttcattccatcaacagaagatcatgc	(((((((((((((((((((((((((((((((.&))))))))))))))))))))))))))))))).
SAUSA300_1786	protein_coding	ctagatccattaggaattcaatccatgttagatttaatggttga	1968466	1968510	as_SAUSA300_1786	as_protein_coding	gattgaattcctaatggatct	1968487	1968508	-32.7	0	4	0	4	0	0	RPMI	tagatccattaggaattcaatcc&gattgaattcctaatggatct	.(((((((((((((((((((((.&)))))))))))))))))))))
as_SAUSA300_1787,as_SAUSA300_1788	as_protein_coding,as_protein_coding	atttatattctcctcacttttaacatctgttatctt	1969662	1969698	SAUSA300_1787	protein_coding	aagtgaggagaatataaatga	1969679	1969700	-26.3	0.00193157	1	0	0	0	1	LPM7	atttatattctcctcacttt&aagtgaggagaatataaatg	(((((((((((((((((((.&))))))))))))))))))).
as_INT_SAUSA300_1794_SAUSA300_1795	as_intergenic	atgcattcagtaacggaagttaggctagtaaacgtgtcctaacttcct	1978299	1978347	as_INT_SAUSA300_1812_SAUSA300_1813	as_intergenic	gcgggagtatttcaactcttagaatacattccttcctggaat	1995385	1995427	-18.2	0	1	0	1	0	0	RPMI	attcagtaacggaagttaggctagtaaacgtgtcctaacttcct&cgggagtatttcaactcttagaatacattccttcctggaa	.(((((.((.((((..((..((((......((.....((((((.&.))))))....))....))))..))..)))))).))))).
SAUSA300_1795,SAUSA300_1796	protein_coding,protein_coding	cacaacaaaggagtgctataaccatggcagtaaatttatatgatt	1978794	1978839	as_INT_SAUSA300_1812_SAUSA300_1813	as_intergenic	gcgggagtatttcaactcttagaatacattccttcct	1995390	1995427	-10.7	1.28942e-07	1	0	1	0	0	RPMI	aaaggagtgctataaccatggcagta&aactcttagaatacattccttc	.((((((((.(((......((.(((.&.)))))....))))))))))).
SAUSA300_1796	protein_coding	aattagaatgctgtttcacccct	1979912	1979935	SAUSA300_2144	protein_coding	gttaggggtgaaacgacttaaaaactttatccttggcttattaatagtagtaatcgtggggt	2320618	2320680	-20.2	0	1	0	0	0	1	LPM7	ctgtttcacccct&taggggtgaaacga	.((((((((((((&.)))))))))))).
SAUSA300_1810	protein_coding	taaaacgtcaattgttgatgagtcgtgttttatctcaagatgtgttact	1993926	1993975	tnp	protein_coding	ctcaagggtataacacatacctcaacttagctaaacaac	2290631	2290670	-14.5	6.07281e-12	15	0	3	0	0	RPMI	tgttgatgagtcgtgttttatctc&agggtataacacatacctcaacttagct	.(((((((((..(((((.(((((.&.))))).)))))....))))..))))).
as_INT_SAUSA300_1812_SAUSA300_1813	as_intergenic	gcgggagtatttcaactcttagaatacattccttcctggaa	1995386	1995427	SAUSA300_2138	protein_coding	aacgtatttaccccgagcaaacatttatttcgcaaaaaggatctt	2313824	2313869	-11.8	0	1	0	1	0	0	RPMI	gcgggagtatttcaactcttagaataca&cgtatttaccccgagcaaacatttatttcgca	((((((.........(((...((((((.&.)))))).....)))..........)))))).
INT_SAUSA300_1817_SAUSA300_1818	intergenic	taaatggaggggggcagattcgaactgccgaacccgaaggagcggattta	1995846	1995896	INT_SAUSA300_2118_SAUSA300_2119	intergenic	cagtccgccgcgtttagccacttcgctacccctccag	2292059	2292096	-33.1	0	1	1	0	0	0	TSB	atggaggggggcagattcgaactgccgaacccgaaggagcggattt&cagtccgccgcgtttagccacttcgctacccctccag	.(((((((((((.((........((.((((.((.....(((((((.&.))))))))).)))).))....))))).)))))))).
as_INT_rrlC_SAUSA300_1839	as_intergenic	tagataagtaagtaaaatatagattttaccaagcaaaaccgagtgaataaagagttttaaataagcttgaattcataagaaataatcgctagtgttcgaaagaacactcacaagattaataacg	2000766	2000890	as_INT_rrlD_rrsD	as_intergenic	atcgctagtgttcgaaagaacactcacaagattaataacgcgtttaaatctttttataaaagaaaacgtttagcagacaatgagttaaattattttaaagcagagtttacttatgtaaatgagcatt	2178980	2179107	-39.8	7.5337e-07	21	0	14	0	0	RPMI	tagataagtaagtaaaatatagattttaccaagcaaaaccgagtgaataaagagttttaaataagcttgaattcataagaaataatcgctagtgttcgaaagaacactc&tagtgttcgaaagaacactcacaagattaataacgcgtttaaatctttttataaaagaaaacgtttagcagacaatgagttaaattattttaaagcagagtttacttatgtaa	((.((((((((((((((((..(((((......((.((((.......((((((((.(((((((..((................(((((...(((((((....(((((((.&.)))))))....))))))).....))))).....))))))))).))))))))..........)))).)).......)))))....)))))))........))))))))).)).
as_INT_SAUSA300_1840_rrsC	as_intergenic	agaagatgcggaataacgtgacatattgtattcagtttt	2001104	2001143	srn_4160_Sau25	sRNA	gacaatatgtcaacgttaattccaaaaacgtaactattagttacaaac	2297612	2297660	-24.6	0.00201644	3	0	3	0	0	RPMI	cggaataacgtgacatattgta&gacaatatgtcaacgttaattcca	.((((((((((((((((((((.&.))))))))))).))))).)))).
as_INT_rrsC_SAUSA300_1842	as_intergenic	gacaaacgaacattgaaaactgaatgacaatatgtcaacgttaattccaaaaacgtaactataagttacaaacattat	2002756	2002834	as_INT_rrlE_rrsE	as_intergenic	attcggaacatcttcttcagaagatgcggaataacgtgacatattgtattcagtttt	2295955	2296012	-34.9	0.000421792	3	0	3	0	0	RPMI	gaaaactgaatgacaatatgtcaacgttaattcca&cggaataacgtgacatattgtattcagtttt	.((((((((((.((((((((((.(((((.(((((.&.))))))))))))))))))))))))))))))
as_INT_recX_sgtB	as_intergenic	tatttaaagttaaacatttgctat	2017218	2017242	srn_3840_sprG1	sRNA	gagcaagttggatagatggtggctatctgagtataagga	2090484	2090523	-10.3	0	1	0	1	0	0	RPMI	tatttaaagttaaacatttgctat&ttggatagatggtggctatctgagtat	((((((.(((((..(((((((((.&.))).)))))).)))))...)))))).
as_srn_1930.4_rsaOF	as_sRNA	ggttggcggggccccaa	2029507	2029524	as_SAUSA300_2468	as_protein_coding	tgggccccaacacagaagctgacgaaaagtcagctta	2664892	2664929	-22.1	0.00111817	1	0	0	0	1	LPM5	ggttggcggggcccc&tgggccccaacacagaagctgacg	.(((((((((((((.&.))))))).........)))))).
as_INT_srn_1930.4_rsaOF_SAUSA300_1870,as_SAUSA300_1870	as_intergenic,as_protein_coding	gaaataaaatgcacttgtaacaagcatttttcaattatagtccggggc	2029624	2029672	INT_SAUSA300_2642_SAUSA300_2643	intergenic	aaaaagcttgttacaagcgcattttcgttcagtcaacta	2866701	2866740	-29.8	5.59299e-07	2	0	2	0	0	RPMI	gaaataaaatgcacttgtaacaagca&agcttgttacaagcgcattttcgttca	(((..(((((((.((((((((((((.&.)))))))))))).)))))))..))).
as_SAUSA300_1870	as_protein_coding	atattggcagtagttgactgaacgaaaatgcgcttgtaa	2031171	2031210	pnbA	protein_coding	gaaaagaaattctacaggcaatgcaagttggggtgggacgacgataaaga	2580469	2580519	-17.5	0.00375943	1	0	0	0	1	LPM5	agttgactgaacgaaaatgcgcttgtaa&ctacaggcaatgcaagttggggtgggacgacg	.((((.(((..(.((..((((((((((.&.)))))))...)))..)).)..)))..)))).
SAUSA300_1873	protein_coding	atcatgcaatcaacacctaag	2033767	2033788	as_SAUSA300_1873	as_protein_coding	taggtgttgattgcatgatgaatgcagaagtt	2033769	2033801	-31.3	0	1	1	0	0	0	TSB	atcatgcaatcaacacctaa&taggtgttgattgcatgatg	(((((((((((((((((((.&))))))))))))))))))).
SAUSA300_1879	protein_coding	atagagaatttcgaaaggaaattctacagacaatgca	2040390	2040427	INT_lip	intergenic	caacttgcacattattgtaagctgactttccgccagcttctttgt	2830261	2830306	-16	7.53668e-05	1	0	0	0	1	LPM5	atagagaatttcgaaaggaaattctacagacaatgc&ttattgtaagctgactttccgccagcttctttgt	((((((((...(....(((((.((..(..((((((.&.))))))..)..)).)))))....).))))))))
gatA	protein_coding	aacaacaccagtaaacttagctggatt	2042638	2042665	rpmE2	protein_coding	acactggacgtcaaaaattcgctgctgcggatggacgtgtggaa	2235718	2235762	-10.7	0.00107659	2	0	2	0	0	RPMI	aacaacaccagtaaacttagctggatt&aaattcgctgctgcggatggacgtgtg	.(((...(((.......((((.(((((&.))))))))).......)))...))).
SAUSA300_1899	protein_coding	ctctagcatttatgaatagatgggagttt	2065648	2065677	as_SAUSA300_2399	as_protein_coding	tgatattttctatcttttcttt	2584728	2584750	-11.1	0	1	0	1	0	0	RPMI	tgaatagatgggagt&ttttctatcttttct	.(((.(((((((((.&.))))))))).))).
SAUSA300_1899	protein_coding	tttatgaatagatgggagtttatttta	2065656	2065683	srn_3840_sprG1	sRNA	gagcaagttggatagatggtggctatctgagtataaggaggtggtgcctatggtggca	2090465	2090523	-12.4	0	1	0	1	0	0	RPMI	tttatgaatagatgggagtttatttt&tggatagatggtggctatctgagtataagg	((((((..(((((((..((((((((.&.)))))))).....)))))))..)))))).
as_SAUSA300_1904	as_protein_coding	tgccagtcgaagaccaaggctgagacggcaccctaggaaa	2071282	2071322	as_SAUSA300_2304	as_protein_coding	gagaacagcagtaagatattttctaattgaaaattatcttactgctgttttt	2478098	2478150	-13.3	8.98521e-06	2	0	2	0	0	RPMI	tgagacggcaccctaggaa&atcttactgctgttttt	.(((((((((...(((((.&.))))).))))))))).
as_SAUSA300_1904	as_protein_coding	aaagcgaagccattcaatacgaagtattgtataaatagagaacagcagt	2071319	2071368	as_INT_SAUSA300_2304_SAUSA300_2305	as_intergenic	taatacgtagtattaatggcgagactcctgagggagcagt	2478338	2478378	-17.8	0.0139717	1	0	1	0	0	RPMI	aagcgaagccattcaatacgaagtattgt&taatacgtagtattaatggcgagactc	.(((...((((((.(((((...((((((.&))))))...)))))))))))..).)).
as_SAUSA300_1904	as_protein_coding	acagcagtaagatattttctaattgaaaattatcttactgctgtttttt	2071360	2071409	as_SAUSA300_2261	as_protein_coding	gtgccagtcgaagaccaaggctgagacggcaccctaggaa	2431589	2431629	-13.3	0.0153782	1	0	1	0	0	RPMI	atcttactgctgttttt&tgagacggcaccctaggaa	.(((((.(((((((((.&.)))))))))...))))).
srn_3800_sprD	sRNA	tatattgtttatgggaagtaggtaagcatttcggtgcttacctttt	2086365	2086411	SAUSA300_2423	protein_coding	aagtaaaccctaactccccacaaatctggaacgatacta	2608687	2608726	-14.6	1.29015e-25	1	0	1	0	0	RPMI	atattgtttatgggaagtaggtaagca&agtaaaccctaactccccacaaatctggaacgatac	.((((((((.((((.(((.(((..((.&.))..)))...))).))))........)))))))).
SAUSA300_1919,srn_3800_sprD	protein_coding,sRNA	gtgttatattgtttatgggaagtaggtaagcatttcggtgcttaccttt	2086366	2086415	srn_3840_sprG1	sRNA	gagcaagttggatagatggtggctatctgagtataagga	2090484	2090523	-14	0	1	0	1	0	0	RPMI	ttgtttatgggaagtaggtaagcatttcggtgctta&gagcaagttggatagatggtggctatctgagtataagga	.(.((((((...((..(((.(.((((((.((((((.&)))))...).))..)))).).)))..))...)))))).)
srn_3820_SprX	sRNA	atccttgttcacccaagcatgtcactgggtgttttttcttatgatagagagcatagttttc	2088042	2088103	gltT,SAUSA300_2330	protein_coding,protein_coding	tgaaggggagtttgtactatggctctattcaagagaaaaattagcctacctatgcaagttgttattgcattagtgttaggtgttgtcgtaggacttt	2506148	2506245	-36.3	0.00203896	14	0	14	0	0	RPMI	atccttgttcacccaagcatgtcactgggtgttttttcttatgatagagagcatagtt&tactatggctctattcaagagaaaaattagcctacctatgcaagttgttattgcattagtgttaggtgttgtcgtaggac	.((((((..((((((((((((....(((((..((((((((.((((((((..((((((.&.)))))).)))))).)).))))))))...)))))..)))))...))).................))))....)).)))).
srn_3840_sprG1	sRNA	tttttaacgggctcattagggt	2090243	2090265	srn_4090_sprF3	scRNA	aaaagggcaacactcggaaacatgttaccctaatgagcccgttaaaaaga	2265130	2265180	-37.1	3.50879e-06	2	0	2	0	0	RPMI	tttttaacgggctcattagggt&taccctaatgagcccgttaaaaag	((((((((((((((((((((((&.)))))))))))))))))))))).
srn_3830_sprF1	sRNA	accctaatgagcccgttaaaaagacggtggcta	2090243	2090276	srn_4100_sprG3	sRNA	taacgggctcattagggtaa	2265154	2265174	-34	1.8238e-09	2	0	2	0	0	RPMI	accctaatgagcccgttaa&taacgggctcattagggta	((((((((((((((((((.&)))))))))))))))))).
srn_3830_sprF1	sRNA	tattttagattaaagattaaattaataaccatttaaccatcg	2090274	2090316	srn_3840_sprG1	sRNA	gtttcgatggttaaatggttattaa	2090295	2090320	-28.4	0.000929499	4	0	0	0	1	LPM5	attaataaccatttaaccatcg&tcgatggttaaatggttattaa	.(((((((((((((((((((((&.)))))))))))))))))))))
srn_3840_sprG1	sRNA	ataaaaaataaccatcgctaactttggctggtttcgatggt	2090309	2090350	srn_4100_sprG3	sRNA	tttttaacgggctcattagggtaacatgtttccgagtgttgcccttttt	2265129	2265178	-11.8	2.60131e-271	200	0	2	2	1	LPM7, LPM5, RPMI	ataaccatcgctaactttggctggttt&taacgggctcattagggtaacatgtttccgagtgttgc	.((((..(((..(((..(((((.(((.&.))).))).))............)))..)))..)))).
srn_3840_sprG1	sRNA	aaaataaccatcgctaacttt	2090325	2090346	srn_3830_sprF1	sRNA	agttagcgatggttatttt	2090327	2090346	-26.5	0.0326227	6	0	6	0	0	RPMI	aaaataaccatcgctaactt&agttagcgatggttatttt	(((((((((((((((((((.&)))))))))))))))))))
srn_3840_sprG1	sRNA	gcattgataggtctagtaatcaagcttattgaattaagcaataaaaaat	2090341	2090390	atpE	protein_coding	atgttcattggtgtaggtttagttgaggcattacctatc	2226098	2226137	-16.8	2.37374e-10	1	0	1	0	0	RPMI	tgataggtctagtaatcaagcttattgaatt&tgttcattggtgtaggtttagttgaggcattacctatc	.(((((((((..((((.(((((((((((((.&.))))).....)))))))).)))).))....)))))))
srn_3840_sprG1	sRNA	gcctatggtggcattactgaaatctttagaaaggagacgcctaatgattac	2090427	2090478	SAUSA300_2086,SAUSA300_2087	protein_coding,protein_coding	aaagggaatgggaagtaatgacaaataatggtaatgagc	2250183	2250222	-12.7	7.91178e-06	1	0	0	0	1	LPM7	gcctatggtggcattactgaaatcttta&aagggaatgggaagtaatgacaaataatggta	(((.....((.(((((((....(((((.&.)))))......))))))).))......))).
srn_3840_sprG1	sRNA	ggtgcctatggtggcattactgaaatctttagaaaggagacgcctaatg	2090432	2090481	srn_4390_rsaOG	sRNA	gtaacagggggagcgattaaacaaaggggtagagc	2430628	2430663	-10.5	0	1	0	0	0	1	LPM7	ggcattactgaaatctttagaaaggagacgccta&cagggggagcgattaaacaaaggggtagagc	.((.(((((......(((((...(....(.(((.&.))).)...)..)))))......))))).))
srn_3840_sprG1	sRNA	gagcaagttggatagatggtggctatctgagtataaggaggtggtg	2090477	2090523	as_SAUSA300_2415	as_protein_coding	ttatgttctctatacttact	2601474	2601494	-12.1	0	1	0	1	0	0	RPMI	ctgagtataaggaggtggt&ttatgttctctatacttac	.((((((((((((.((((.&)))).)))).)))))))).
srn_3840_sprG1	sRNA	gagcaagttggatagatggtggctatctgagtataaggaggtggtg	2090477	2090523	as_SAUSA300_1978	as_protein_coding	attttttggtatttttttatatttttatcca	2134341	2134372	-15	0	10	0	6	2	1	LPM7, LPM5, RPMI	ttggatagatggtggctatctgagtataaggaggtggtg&tggtatttttttatatttttatcca	.(((((((.............(((((((((((((((.(.&.).))))))))))))))))))))))
srn_3840_sprG1	sRNA	gagcaagttggatagatggtggctatctgagtataagga	2090484	2090523	fba	protein_coding	ttaggtgtttctgaaggtgctgctcgttacatgagcggtttcta	2242107	2242151	-14.4	1.36642e-41	1	0	1	0	0	RPMI	gagcaagttggatagatggtggctatctg&aaggtgctgctcgttacatgagcggtttc	((((..(((.(...(((((((((.((((.&.))))))))).))))...).))).)))).
INT_SAUSA300_1977_SAUSA300_1978	intergenic	tttctattattttttatttaaaatttcttttttt	2133791	2133825	SAUSA300_2339	protein_coding	aaattgattattttaagaaaaggtcgtggattagctgga	2513781	2513820	-11.2	0	1	0	1	0	0	RPMI	ttctattattttttatttaaaatttctttttt&aaattgattattttaagaaaaggtcgtggat	.(((((.(((((((.((((((((.((..(((.&)))..))..))))))))))))))).))))).
SAUSA300_1988,srn_3910_RNAIII	protein_coding,sRNA	tgtaaaacattcccttaataa	2146260	2146281	ptsG_2	protein_coding	tcatgcctgctttttttgtacatggaagcggaaattgagataggggatgtttatatgt	2674338	2674396	-15.1	0.0232131	3	0	0	0	3	LPM5	aaaacattccctt&taggggatgttta	.(((((((((((.&.))))))))))).
as_agrC	as_protein_coding	tcactttcaataaatgcaacgcgaatgatagggtcatcaattt	2148708	2148751	agrC	protein_coding	tatcattcgcgttgcatttattgaaagtgaaaat	2148721	2148755	-48	0	1	0	1	0	0	RPMI	tcactttcaataaatgcaacgcgaatgatag&tatcattcgcgttgcatttattgaaagtgaa	((((((((((((((((((((((((((((((.&)))))))))))))))))))))))))))))).
as_agrA	as_protein_coding	tcagctggatcatctttaaaaataaaatccatcgctgcaactttgtagacaaatgttaaataggta	2149261	2149327	agrA	protein_coding	aagttgcagcgatggatttt	2149284	2149304	-31.9	1.4086e-89	30	0	30	0	0	RPMI	taaaatccatcgctgcaacttt&aagttgcagcgatggatttt	.((((((((((((((((((((.&))))))))))))))))))))
as_INT_rrlD_rrsD	as_intergenic	gaaaacgaagccgtatgtgagcgtttgacttataaaaatggtggaaac	2178923	2178971	as_INT_rrlE_rrsE	as_intergenic	aaacgtttagcagacaatgagttgaattatttgaaagcgg	2295558	2295598	-15.2	1.14285e-69	151	23	5	1	4	TSB, LPM7, LPM5, RPMI	gccgtatgtgagcgtttgacttataaaaatggtggaa&gtttagcagacaatgagttgaattatttgaaagcgg	.((((....((..(((((((((((.....((.((((.&.)))).))....)))))))))))..)).....))))
as_INT_rrlD_rrsD	as_intergenic	attcggaacatcttcttcagaagatgcggaataacgtgacatattgta	2179410	2179458	as_INT_rrsD_SAUSA300_2018	as_intergenic	tatgtcaacgttaattccaaaaacgtaactataagttacaaac	2181058	2181101	-17.8	0.000591638	3	0	3	0	0	RPMI	cggaataacgtgacatat&tatgtcaacgttaattcca	.((((((((((((((((.&))))))).))))).)))).
as_rsbU	as_protein_coding	agtgtatttctcacacttttttatcaattctac	2187572	2187605	rsbU	protein_coding	tagaattgataaaaaagtgtgagaaataca	2187574	2187604	-41.8	0.000436458	1	0	1	0	0	RPMI	gtgtatttctcacacttttttatcaattctac&tagaattgataaaaaagtgtgagaaataca	.((((((((((((((((((((((((((((((.&))))))))))))))))))))))))))))))
alr	protein_coding	aattaaaggtcatttaataacttttggaatcaattggagg	2188554	2188594	as_SAUSA300_2480	as_protein_coding	gaattaaatgtctttta	2678428	2678445	-10.8	0	1	0	1	0	0	RPMI	ttaaaggtcatttaata&aattaaatgtctttta	.((((((.((((((((.&.)))))))).))))))
SAUSA300_2040	protein_coding	attggcttcgcaaagtagactgggtattagtagccactatagctgttttagcaa	2206076	2206130	as_SAUSA300_2040	as_protein_coding	aaacagctatagtggctacta	2206103	2206124	-34.7	0	4	0	0	0	4	LPM5	ttagtagccactatagctgtttt&aaacagctatagtggctacta	.(((((((((((((((((((((.&)))))))))))))))))))))
as_thiD_2	as_protein_coding	tttgttttaaatcgttcatttt	2214009	2214031	srn_4390_rsaOG	sRNA	gtaacagggggagcgattaaacaaaggggtagagctatata	2430622	2430663	-14	0	1	0	0	0	1	LPM5	tttgttttaaatcgttca&ggagcgattaaacaaag	(((((((..((((((((.&.))))))))))))))).
fba	protein_coding	tatctacaggtttaccattagtattacacggtggtac	2241654	2241691	as_fba	as_protein_coding	aatactaatggtaaacctgtagataaac	2241666	2241694	-38.1	0	1	0	0	0	1	LPM5	tatctacaggtttaccattagtatta&aatactaatggtaaacctgtagataa	(((((((((((((((((((((((((.&))))))))))))))))))))))))).
srn_4050_artR	sRNA	tgggactaattaagaaattatagtggttctcaaataaa	2252306	2252344	SAUSA300_2330	protein_coding	tttgtgtattttttaattatttct	2507233	2507257	-11.4	0.00231606	1	0	1	0	0	RPMI	tgggactaattaagaaattatagt&tttgtgtattttttaattatttct	.((((.(((((((((((((((((.&.))))).)))))))))))).))))
srn_4090_sprF3	sRNA	acaaaaagggcaacactcggaaacatgttaccctaatgagc	2265127	2265168	srn_4100_sprG3	sRNA	ttagggtaacatgtttccgagt	2265141	2265163	-37.4	0.00531091	2	0	0	0	2	LPM5	cactcggaaacatgttaccctaat&ttagggtaacatgtttccgagt	.((((((((((((((((((((((.&))))))))))))))))))))))
srn_4100_sprG3	sRNA	atgtctgattttgaaatgcttatggttgtattaacaatcattggttt	2265276	2265323	gntP	protein_coding	tattacaatcatcagatg	2636466	2636484	-12.2	0	1	0	1	0	0	RPMI	tgtctgattttgaaatgcttatggttgtattaa&tattacaatcatcagatg	.((((((..............((((((((.((.&)).)))))))))))))).
as_SAUSA300_2132	as_protein_coding	atctttgctgtctaatttaggaactgcatgaatatcttggtc	2305822	2305864	SAUSA300_2481	protein_coding	gaatttatgcaaagttttcttggtgatgacacaccat	2678775	2678812	-16.9	0	1	0	0	0	1	LPM5	ttgctgtctaatttaggaactgcatgaatatct&gaatttatgcaaagttttcttggtgatgacacac	.((.((((....(((((((((((((((((.((.&)))))))))))..))..))))))....)))))).
as_INT_SAUSA300_2140_asp23	as_intergenic	aatacgtagtattaatggcgagactcctgagggagcagt	2317462	2317501	as_SAUSA300_2261	as_protein_coding	aagcgaagccattcaatacgaagtattgtataaatagagaacagcagc	2431542	2431590	-16.9	0.00015989	5	0	2	2	1	LPM7, LPM5, RPMI	aatacgtagtattaatggcgagactc&aagcgaagccattcaatacgaagtattg	(((((...(((((((((((..(.((.&.)))...)))))).)))))...))))).
rplX	protein_coding	ggtaaagaaggtaaagt	2365733	2365750	rplB	protein_coding	gtatgatcttatctacttgccgtgctacaatcggtcaagttggtaacct	2368804	2368853	-10.1	1.75289e-06	8	0	8	0	0	RPMI	ggtaaagaaggtaaa&cttatctacttgccg	(((.(((.((((((.&.)))))).)))))).
srn_4330_Teg36as	sRNA	aagcatgagcttgatttc	2415262	2415280	ssaA_1	protein_coding	aatcaagctcatgcttctgagcaagataactacgg	2415264	2415299	-24.2	0	6	0	6	0	0	RPMI	aagcatgagcttgattt&aatcaagctcatgcttc	((((((((((((((((.&)))))))))))))))).
srn_4390_rsaOG	sRNA	agcttttaatcgttcaagttacatcacaacatcttcaatatttattactt	2430566	2430616	SAUSA300_2423	protein_coding	acccctagtcggcggcaattgaagtgtgattgatgta	2608770	2608807	-16.6	0.00430772	14	0	0	0	9	LPM5	ttacatcacaacatcttcaata&aattgaagtgtgattgatgta	.(((((((..(((.(((((((.&.))))))))))...)))))))
as_SAUSA300_2261	as_protein_coding	agcgaagccattcaatacgaagtattgtataaatagagaacagcagca	2431541	2431589	as_INT_SAUSA300_2304_SAUSA300_2305	as_intergenic	aatacgtagtattaatggcgagactcctgagggagcagt	2478338	2478377	-16.8	0.0122472	2	0	1	0	1	LPM5, RPMI	agccattcaatacgaagtattg&aatacgtagtattaatggcg	.((((((.(((((...(((((.&)))))...))))))))))).
as_SAUSA300_2261	as_protein_coding	gtgccagtcgaagaccaaggctgagacggcaccctaggaaagcgaagccattcaatacgaagtattgtataaatagagaacagcag	2431543	2431629	as_SAUSA300_2304	as_protein_coding	agcgaagccattcaatacgaagtattgtataaatagagaacagcagtaagatattttctaattgaaaattatcttactgctgttttt	2478098	2478185	-20.1	8.07249e-06	2	0	2	0	0	RPMI	tgagacggcaccctaggaaagcgaagccattcaatacgaagtattgt&tcaatacgaagtattgtataaatagagaacagcagtaagatattttctaattgaaaattatcttactgctgttttt	.(((((((((...(((((..((....(((((((((((...((((((.&.))))))...))))))....))).).)....))...........................))))).))))))))).
SAUSA300_2265	protein_coding	atctttttatttttaatcatgagagcaatgggggaaatgatttatt	2436149	2436195	SAUSA300_2632	protein_coding	ttctttatttatatgtttgctttttggtttatttt	2858827	2858862	-13.1	0	3	0	3	0	0	RPMI	taatcatgagagcaatgggggaaatgat&tttatttatatgtttgctttttggttt	.(((((.((((((((......((((((.&.))))))......))))))))))))).
as_INT_SAUSA300_2276_hutI	as_intergenic	agtcaaagatgatcatcgtagggtagacaacatatcattgacttaaggaaggggaatgac	2448093	2448153	INT_SAUSA300_2276_hutI	intergenic	cattccccttccttaagtca	2448095	2448115	-35.8	0	1	0	0	0	1	LPM5	ttgacttaaggaaggggaatga&cattccccttccttaagtca	.((((((((((((((((((((.&))))))))))))))))))))
SAUSA300_2296	protein_coding	ccagagtttcatattgacgatactttcca	2468278	2468307	as_SAUSA300_2296	as_protein_coding	aagtatcgtcaatatgaaactctggtgtctttggatagataggca	2468282	2468327	-40.1	1.04168e-10	3	0	3	0	0	RPMI	ccagagtttcatattgacgatacttt&aagtatcgtcaatatgaaactctggt	(((((((((((((((((((((((((.&))))))))))))))))))))))))).
gltT,SAUSA300_2330	protein_coding,protein_coding	gatgtcagatgaaggggagtttgtactatggctctattcaagagaaa	2506207	2506254	as_gltT	as_protein_coding	tcttgaatagagccatagtaca	2506211	2506233	-36.8	0	2	0	0	0	2	LPM7	ttgtactatggctctattcaagag&tcttgaatagagccatagtaca	.((((((((((((((((((((((.&))))))))))))))))))))))
SAUSA300_2359	protein_coding	aaattcaatgatggcttgaaaaaaatcgaggaaaacggtgaattagctaaaatag	2534919	2534974	as_SAUSA300_2359	as_protein_coding	aattcaccgttttcctcgatttttt	2534930	2534955	-36.7	0	3	0	0	0	3	LPM5	aaaaaaatcgaggaaaacggtgaatta&aattcaccgttttcctcgatttttt	.(((((((((((((((((((((((((.&)))))))))))))))))))))))))
srn_4530_sprAs2prime	sRNA	taataaattgaacatctaaatacacca	2551232	2551259	SAUSA300_2376,srn_4550_sprA2	protein_coding,sRNA	aacgcagagaggaggtgtatgacggatgttcaatttattaattaacatcatgacttcagctat	2555576	2555639	-30.7	0.0215998	1	0	0	0	1	LPM5	taataaattgaacatctaaatacacca&aggtgtatgacggatgttcaatttattaa	(((((((((((((((((..(((((((.&.)))))))...))))))))))))))))).
as_INT_SAUSA300_2375_srn_4540_sprAs2	as_intergenic	tgtgaaaatatcatttctgtccc	2555132	2555155	as_pnbA	as_protein_coding	agtgggacagaaatgataaagagccacaaatgatttattatgtagtggttcttatacattagccacagctaatgtg	2580588	2580664	-25.8	0	2	0	0	0	2	LPM5	tgtgaaaatatcatttctgtccc&tgggacagaaatgataaagagccacaa	((((....(((((((((((((((&.)))))))))))))))......)))).
srn_4540_sprAs2	sRNA	tctaaatacaccaaatcccctcactactgccatagtgaggggatttatt	2555447	2555496	srn_4550_sprA2	protein_coding	gtcgcctaacatctcgggcgttactttaacgcagagagg	2555627	2555666	-15.7	0.000296233	2	0	0	0	2	LPM7	ccctcactactgccatagtgaggggatt&gtcgcctaacatctcgggcgttactttaacgcagagagg	.((((.((.(((((..(((((((.(((.&))).)))..)).))..))))..........).)).))))
SAUSA300_2379	protein_coding	gtcatgaccgcttttggcccactaactatagatatgtacgtacca	2558504	2558549	SAUSA300_2384	protein_coding	tcgttagaatacgtatagacttaaccgctaataaaggtt	2564323	2564362	-14.6	0.0154749	1	0	1	0	0	RPMI	tgaccgcttttggcccactaactatagatatgtacgt&tcgttagaatacgtatagacttaaccgctaataaaggtt	.((((....(((((.......(((((..(((..(((.&.)))....)))..)))))........)))))....))))
pnbA	protein_coding	tttcgaaaagaaattctacaggcaatgcaagttggggtgggacg	2580465	2580509	as_INT_SAUSA300_2642_SAUSA300_2643	as_intergenic	acgaagttatattggcagtagttgactgaacgaaaat	2866721	2866758	-16.5	0.00273191	1	0	0	0	1	LPM5	tttcgaaaagaaattctacaggcaatgcaagttggg&acgaagttatattggcagtagttgactgaacgaaaa	(((((...((.....((((.(.(((((.((.((.(.&.).)).)).))))).).))))....))...))))).
SAUSA300_2448	protein_coding	ttatgacgggagtctaaaa	2642500	2642519	as_SAUSA300_2448	as_protein_coding	ttagactcccgtcataataacttcagacaaacgttagtctgac	2642502	2642545	-28.7	2.28369e-14	3	0	3	0	0	RPMI	ttatgacgggagtctaaa&ttagactcccgtcataat	(((((((((((((((((.&))))))))))))))))).
as_SAUSA300_2481	as_protein_coding	tattcatgtatcattgtacatttgtgaattggt	2678959	2678992	SAUSA300_2481	protein_coding	aaatgtacaatgatacatgaatacat	2678969	2678995	-31	0.0109943	2	0	0	0	2	LPM5	tattcatgtatcattgtacatttg&aaatgtacaatgatacatgaatac	(((((((((((((((((((((((.&))))))))))))))))))))))).
as_SAUSA300_2482	as_protein_coding	ctatcacacgcatacaggaaattgaagcgttcgtgatagaagttttttg	2679803	2679852	SAUSA300_2483	protein_coding	agacaacaatagtaaatggcgaatagcgattttaaagaaa	2681369	2681409	-12.2	1.16738e-26	8	0	0	0	8	LPM5	ggaaattgaagcgttcgtgata&aatggcgaatagcgatttta	.(((((((....((((((.((.&.)).))))))..))))))).
SAUSA300_2496	protein_coding	caacagcacttttgcagtgaccacagc	2699274	2699301	SAUSA300_2495	protein_coding	ggtcactgcaaaagtgctgtt	2699279	2699300	-39.1	0	3	0	3	0	0	RPMI	caacagcacttttgcagtgacca&ggtcactgcaaaagtgctgtt	.(((((((((((((((((((((.&)))))))))))))))))))))
SAUSA300_2501	protein_coding	taaaggcagattatattatttcaaatatggaagtcatacctactt	2706335	2706380	as_SAUSA300_2501	as_protein_coding	aagtaggtatgacttccatatt	2706335	2706357	-33.6	0	1	0	0	0	1	LPM5	aaatatggaagtcatacctactt&aagtaggtatgacttccatatt	.((((((((((((((((((((((&))))))))))))))))))))))
isaA	protein_coding	cgctgctgaagtaaacgttgatcaagcacacttagttgacttagcgcataatc	2712620	2712673	as_isaA	as_protein_coding	caactaagtgtgcttgatca	2712635	2712655	-33.4	0	3	0	3	0	0	RPMI	ttgatcaagcacacttagttga&caactaagtgtgcttgatca	.((((((((((((((((((((.&))))))))))))))))))))
as_SAUSA300_2529	as_protein_coding	attaattttgtcagcgcgaccaaaagaatcaga	2730809	2730842	SAUSA300_2529	protein_coding	cgcgctgacaaaattaataatggcatatcattattaattgattatgatgttaacaat	2730824	2730881	-27.7	6.20587e-35	11	0	11	0	0	RPMI	attaattttgtcagcgcga&cgcgctgacaaaattaata	((((((((((((((((((.&)))))))))))))))))).
SAUSA300_2584	protein_coding	aaattaggcgaatcagagttctttga	2804817	2804843	as_SAUSA300_2584	as_protein_coding	aagaactctgattcgcctaattttcctgtagctgtca	2804820	2804857	-35.4	0	4	0	4	0	0	RPMI	aaattaggcgaatcagagttcttt&aagaactctgattcgcctaatttt	(((((((((((((((((((((((.&))))))))))))))))))))))).
					as_pnbA	as_protein_coding
					as_pnbA	as_protein_coding

## Sheet: bfsRNA-targets
Supplementary Table 4. USA300 bfsRNA interactions identified in this study. See Supplementary Data for an explanation of what the columns mean.
name	rna_class	firstseq	start	end	name.1	rna_class.1	secondseq	start.1	end.1	MFE	bh_adj_p_value	hyb_count	TSB_hybs	RPMI_hybs	LPM7_hybs	LPM5_hybs	condition	intermolecular base-pairs	intermolecular structure
srn_2130_rsaE	sRNA	aacatacccctttgtttgaagtgaaaaatttctcccatcccctttgttta	991536	991586	INT_SAUSA300_2290_gltS	intergenic	ccttttataacgcttacatataaaagcttatttaggga	2463278	2463316	-10.7	0	1	1	0	0	0	TSB	cccctttgtttgaagtga&acgcttacatataaaagcttatttaggga	.((((((((.(((((((.&.))))).)).))))..........)))).
SAUSA300_0479	protein_coding	taaaactatcaaagttatggttgcagactaccaattcgatccacttaa	536460	536508	srn_1510_rsaA	sRNA	gcgactgtataatttctattgaggttaacgttt	643080	643113	-12.8	5.17323e-235	1	0	1	0	0	RPMI	aaactatcaaagttatggttgca&gcgactgtataatttctattgaggtta	.((((.((((((((((((((((.&))))))..)))))))....))))))).
as_SAUSA300_0280	as_protein_coding	attttttatttgttgttgtcgttcttttt	334104	334133	srn_1510_rsaA	sRNA	caaggaagactactcgggtacactttgctatgagcaaag	643142	643181	-10.7	0	1	0	1	0	0	RPMI	ttatttgttgttgtcgttctttt&caaggaagactactcgggtac	.((((((..((.(((.((((((.&.))))))))).)).)))))).
SAUSA300_0217	protein_coding	ttatttgtgatgatgaacgaattattcgagaaggattaa	257425	257464	srn_1510_rsaA	sRNA	aggaagactactcgggtacactttgctatgagcaaagtgtactttgtta	643144	643193	-14.1	2.18445e-13	12	0	12	0	0	RPMI	atttgtgatgatgaacgaattattcgagaaggatta&gaagactactcgggtacactttgctatgagcaaag	.(((((....(((..((((.((((((((.((..((.&.))..)).))))))))...)))).)))..))))).
SAUSA300_0679	protein_coding	atattaaaataaaggggattgat	754211	754234	srn_2130_rsaE	sRNA	cctttgtttgaagtgaaaaatttctcccatcccctttgtttagcgtcgt	991544	991593	-18.2	0.000163759	4	0	4	0	0	RPMI	aaaataaaggggattga&cccatcccctttgttta	.(((((((((((((.(.&.).))))))))))))).
srn_1640_rsaD	sRNA	agagaagttatctcctttgtgttgtttataataacaaaacaaattttgct	706737	706787	ftsK	protein_coding	tttgtttgttgttgaacaacaaaaggca	1288513	1288541	-21.4	4.39443e-07	5	0	5	0	0	RPMI	tcctttgtgttgtttataataacaaaacaaat&tttgtttgttgttgaacaacaaaaggc	.(((((.(((((((((..(((((.(((((((.&)))))))))))))))))))))))))).
srn_1510_rsaA	sRNA	aaggaagactactcgggtacactttgctatgagcaaagtgtactttgt	643143	643191	miaB	protein_coding	gcgattccaagagttcgtttcacaacaagtcatccttgg	1304798	1304837	-16.1	0.00937612	6	0	6	0	0	RPMI	aaggaagactactcgggtacactttgct&gcgattccaagagttcgtttcacaacaagtcatccttg	(((((.((((((((.((......((((.&))))..))..)))).............)))).))))).
as_SAUSA300_0767	as_protein_coding	ttgttttaaattgtttttttgttattt	855806	855833	srn_2740_Teg108	sRNA	agagatttattaagattaacaatttggtacatttgagct	1328007	1328046	-11.1	0	1	0	1	0	0	RPMI	ttgttttaaattgtttttttg&aagattaacaatttggtacat	.(((.((((((((((..(((.&.)))..)))))))))).))).
gap_1	protein_coding	agtaaaagtagcaattaatggttttggtagaattggtcgtttagcat	843351	843398	srn_2740_Teg108	sRNA	agagatttattaagattaacaatttggtacatttgag	1328009	1328046	-14	1.62439e-86	1	0	1	0	0	RPMI	gtaaaagtagcaattaatggttttggtagaa&atttattaagattaacaatttggtacatttga	.((((.(((.(((....(((((((((((((.&.))))))))))))).....))).))).)))).
SAUSA300_0376,srn_0890_sRNA71	protein_coding,sRNA	ttatattcatgaacataatactcctggatggcgca	425287	425322	as_SAUSA300_1478	as_protein_coding	agaggatatatgttcatcaactcccgataccatcgctaaagcgt	1632010	1632054	-13.6	0.000851207	2	0	2	0	0	RPMI	catgaacataatactcctg&gaggatatatgttcatc	.((((((((.(((.((((.&.))))))))))))))).
srn_2740_Teg108	sRNA	aatttggtacatttgagct	1328007	1328026	rpmG_2	protein_coding	aaggaggaataaccatgcgcgtaaacgtaactttagcttgtacggaatgtggtgacaga	1661582	1661641	-11.7	5.84456e-80	1	0	1	0	0	RPMI	aatttggtacatttgagct&tagcttgtacggaatg	.((((.(((((....((((&.))))))))).)))).
srn_2740_Teg108	sRNA	agagatttattaagattaacaatttggtacatttgagcttttttatt	1327999	1328046	as_SAUSA300_1637	as_protein_coding	ttaatttgttgttttaataac	1793718	1793739	-10.4	0	1	0	1	0	0	RPMI	tttattaagattaacaatttggt&ttaatttgttgttttaataac	.(((((((((.((((((.((((.&)))).))))))))))))))).
srn_1910_rsaH	sRNA	gtgtaaaacgctgcatgatacaaacgaaggtaaaaattt	840493	840532	as_acuC	as_protein_coding	taattttttatttttttcactaatttcttttgtgcggg	1852926	1852964	-11.5	0	1	0	1	0	0	RPMI	gctgcatgatacaaacgaaggtaaaaat&ttttttatttttttcactaatttcttttgtgcggg	.((((((((.......(((((((((((.&.)))))))))))..............)))))))).
as_SAUSA300_0803	as_protein_coding	ttttaattattgtgattatttca	885566	885589	srn_3460_Sau5949	sRNA	cacttttaattatagagataattgcgcttt	1868135	1868165	-11.2	0	1	0	1	0	0	RPMI	ttgtgattatttca&agagataattgcgc	.((((((((((((.&.)))))))))))).
srn_3460_Sau5949	sRNA	agtcacttttaattatagagataattgcgcttt	1868132	1868165	as_SAUSA300_1739	as_protein_coding	tatctttatctctatct	1923579	1923596	-10.9	0	1	0	1	0	0	RPMI	tatagagataat&tttatctctatc	.((((((((((.&.)))))))))).
srn_3460_Sau5949	sRNA	acttttaattatagagataattgcgcttt	1868136	1868165	srn_3370_RsaOW5	sRNA	actttaaattatagaggcaattgcgctttttgtg	1993568	1993602	-11.2	1.84856e-63	1	0	1	0	0	RPMI	ttatagagataattgcgcttt&tagaggcaattgcgctttttgtg	.(((((((((((((((.((((&.)))))))))))...))))))))
as_SAUSA300_1569	as_protein_coding	ggtttaaagttatttcgttgttgaatagt	1718026	1718055	srn_3800_sprD	scRNA	ttatattgtttatgggaagtaggtaagcatttcggtgc	2086374	2086412	-11.1	0	1	0	1	0	0	RPMI	ggtttaaagttatttcgttgttgaatagt&tattgtttatgggaagtaggtaagca	.(((((...(((((((.(...((((((((&.)))))))).).))))))).))))).
srn_1510_rsaA	sRNA	ttacaaaaattgtatagagtagcgactgtataatttctattgaggttaacg	643059	643110	SAUSA300_1921	protein_coding	acatatatctcaacaacatagaaatattacagtcgctacaccgcatcttaaatggtgtggttatt	2087804	2087869	-33.2	6.74013e-07	29	0	29	0	0	RPMI	ttacaaaaattgtatagagtagcgactgtataatttctattgaggtt&tatctcaacaacatagaaatattacagtcgctacaccgcatcttaaatggtgtggt	(((((...(((....(((((((((((((((..((((((((((((((.&.)))))).....))))))))..))))))))))))......)))..)))..))))).
INT_SAUSA300_0814_SAUSA300_0816	intergenic	atatatctggctgttggtctcacaggagacatcttccttgtcatcactc	895477	895526	srn_3820_SprX	scRNA	agtttacggggtgctttttatgttataattaactgtatatagt	2087953	2087996	-12.1	1.81235e-26	32	0	32	0	0	RPMI	atatatctggctgttggtctcacaggagacatcttc&cggggtgctttttatgttataattaactgtatatag	.(((((...((.((((((...(((((((.((((((.&.))))))))))...)))....)))))).))))))).
srn_3800_sprD	sRNA	actggttttatattggcgcgtgt	1103411	1103434	srn_3840_sprG1	sRNA	gagcaagttggatagatggtggctatctgagtataaggaggtggtgcctatggtggca	2090465	2090523	-10.8	3.28415e-71	1	0	1	0	0	RPMI	ggttttatattggcgcg&ggtgcctatggtggca	.(((...(((.(((((.&.))))).)))..))).
SAUSA300_1919,srn_3800_sprD	protein_coding,sRNA	gtgttatattgtttatgggaagtaggtaagcatttcggtgcttaccttt	2086366	2086415	srn_3840_sprG1	sRNA	gagcaagttggatagatggtggctatctgagtataagga	2090484	2090523	-14	0	1	0	1	0	0	RPMI	ttgtttatgggaagtaggtaagcatttcggtgctta&gagcaagttggatagatggtggctatctgagtataagga	.(.((((((...((..(((.(.((((((.((((((.&)))))...).))..)))).).)))..))...)))))).)
dltA	protein_coding	atatgattgttgggatgattggtgccattaaagcaggatgtggatatgta	914589	914639	SAUSA300_1988,srn_3910_RNAIII	protein_coding,sRNA	tggcacaagatatcatttcaacaatcggtgactt	2146617	2146651	-29.1	0.0105888	3	0	3	0	0	RPMI	atgattgttgggatgattggtgccat&tggcacaagatatcatttcaacaatcgg	.((((((((((((((((..((((((.&)))))).....)))))))))))))))).
as_SAUSA300_0696	as_protein_coding	tgttggtgtttctcttac	770872	770890	SAUSA300_1988,srn_3910_RNAIII	protein_coding,sRNA	atcttaattaaggaaggagtgatttcaatggcacaagata	2146639	2146679	-10.2	0	1	0	1	0	0	RPMI	tgttggtgtttctctta&aaggagtgatttcaatg	.(((((.(((.(((((.&.))))).))).))))).
srn_1510_rsaA	sRNA	aaaattgtatagagtagcgactgtataatttctattgaggtt	643064	643106	as_SAUSA300_2168	as_protein_coding	ttatatttttttgctatttcttt	2349235	2349258	-11	0	1	0	1	0	0	RPMI	agagtagcgactgtataat&ttatatttttttgctatttc	.(((((((((..((((((.&))))))....))))))))).
srn_1510_rsaA	sRNA	agttaaagttctcccaaggaagactactcgggtacacttt	643128	643168	SAUSA300_2324,srn_4470_RsaX28	protein_coding,sRNA	ttgatttatgctgtaactaattaaatgtgtatggtatctt	2499976	2500016	-10.3	0	14	0	14	0	0	RPMI	gaagactactcgggtacact&tgtgtatggtatctt	.((((.((((...((((((.&.))))))))))))))
srn_1510_rsaA	sRNA	agttaaagttctcccaaggaagactactcgggtacacttt	643128	643168	SAUSA300_2324,srn_4470_RsaX28	protein_coding,sRNA	ttgatttatgctgtaactaattaaatgtgtatggtatctt	2499976	2500016	-10.3	0	14	0	14	0	0	RPMI	gaagactactcgggtacact&tgtgtatggtatctt	.((((.((((...((((((.&.))))))))))))))
srn_3820_SprX	sRNA	atccttgttcacccaagcatgtcactgggtgttttttcttatgatagagagcatagttttc	2088042	2088103	gltT,SAUSA300_2330	protein_coding,protein_coding	tgaaggggagtttgtactatggctctattcaagagaaaaattagcctacctatgcaagttgttattgcattagtgttaggtgttgtcgtaggacttt	2506148	2506245	-36.3	0.00203896	14	0	14	0	0	RPMI	atccttgttcacccaagcatgtcactgggtgttttttcttatgatagagagcatagtt&tactatggctctattcaagagaaaaattagcctacctatgcaagttgttattgcattagtgttaggtgttgtcgtaggac	.((((((..((((((((((((....(((((..((((((((.((((((((..((((((.&.)))))).)))))).)).))))))))...)))))..)))))...))).................))))....)).)))).
srn_3800_sprD	sRNA	tatattgtttatgggaagtaggtaagcatttcggtgcttacctttt	2086365	2086411	SAUSA300_2423	protein_coding	aagtaaaccctaactccccacaaatctggaacgatacta	2608687	2608726	-14.6	1.29015e-25	1	0	1	0	0	RPMI	atattgtttatgggaagtaggtaagca&agtaaaccctaactccccacaaatctggaacgatac	.((((((((.((((.(((.(((..((.&.))..)))...))).))))........)))))))).
as_INT_srn_2975_tsr25_SAUSA300_1309	as_intergenic	ttttgtgacaatggtagaaccttttctgaaccatacgcatagcgtatggttt	1443058	1443110	SAUSA300_2423	protein_coding	cttgccctcgttggtgagcaattgagggcagaccccttt	2608730	2608769	-15.5	6.70543e-06	1	0	1	0	0	RPMI	tggtagaaccttttctgaaccatacgcatagcg&tgccctcgttggtgagcaattgagggcagaccc	.(((....((((...((.((((.(((....((.&.))...)))))))...))...))))....))).
srn_1910_rsaH	sRNA	aaacgaaggtaaaaatttgactccctttagtagtggacccgtacgtt	840514	840561	SAUSA300_0753	protein_coding	tacgggtccactactaaagggagtcaaattttt	840524	840557	-57.5	0.0109852	3	0	0	0	3	LPM5	taaaaatttgactccctttagtagtggacccgtac&tacgggtccactactaaagggagtcaaattttt	.(((((((((((((((((((((((((((((((((.&)))))))))))))))))))))))))))))))))
SAUSA300_1070	protein_coding	agtaaacaaataaggggtagataaatatgagtgaaatcaa	1170077	1170117	SAUSA300_1921,srn_3810_Teg124	protein_coding,sRNA	ttttgtgctatatatatttgttttaattaaa	2086558	2086589	-10.8	0.0226033	1	0	0	0	1	LPM5	taaacaaataaggggtagataaat&ttttgtgctatatatatttgtttt	.(((((((((....(((((((((.&.))))).))))...))))))))).
as_thiD_2	as_protein_coding	tttgttttaaatcgttcatttt	2214009	2214031	srn_4390_rsaOG	sRNA	gtaacagggggagcgattaaacaaaggggtagagctatata	2430622	2430663	-14	0	1	0	0	0	1	LPM5	tttgttttaaatcgttca&ggagcgattaaacaaag	(((((((..((((((((.&.))))))))))))))).
SAUSA300_1988,srn_3910_RNAIII	protein_coding,sRNA	tgtaaaacattcccttaataa	2146260	2146281	ptsG_2	protein_coding	tcatgcctgctttttttgtacatggaagcggaaattgagataggggatgtttatatgt	2674338	2674396	-15.1	0.0232131	3	0	0	0	3	LPM5	aaaacattccctt&taggggatgttta	.(((((((((((.&.))))))))))).
srn_1510_rsaA	sRNA	ttgaggttaacgtttatatgtagtgatagtagttaaagttctcccaaggaagactactcgggtacactttgctat	643098	643173	SAUSA300_0569	protein_coding	cttgggagaactttaactact	643125	643146	-34.6	0.000244596	9	0	0	0	9	LPM7	tagtagttaaagttctcccaagg&cttgggagaactttaactact	.(((((((((((((((((((((.&)))))))))))))))))))))
as_INT_SAUSA300_0148_adhE	as_intergenic	gtcagatgacattaaatagcatctcctcgtgttgattattttggttggctgaccaatatt	170224	170284	as_INT_srn_2975_tsr25_SAUSA300_1309	as_intergenic	tagagatgcattttttgtgacaatggtagaaccttttctgaaccatacgcatagcgtatggttttctt	1443054	1443122	-18.7	1.23038e-18	64	0	0	0	64	LPM7	gtcagatgacattaaatagcatctcc&agagatgcattttttgtgacaatggtagaaccttttctgaa	.((((((.(((..((((.(((((((.&.)))))))))))..))).)................))))).
srn_2740_Teg108	sRNA	gtaggagggaaagtccctcctgactgattaacgctcgaatgt	1328066	1328108	as_holA	as_protein_coding	tgttctttctttctttt	1697511	1697528	-11.2	0	1	0	0	0	1	LPM7	taggagggaaagt&tctttctttcttt	.(((((((((((.&.))))))))))).
RNAseP,SAUSA300_1337	sRNA,protein_coding	ggaacgcggtaaacccctcgagtgagcaatccaaatttg	1502205	1502244	srn_3820_SprX	sRNA	gggtggtaacgcggcaaatgtcgtccctatgt	1887589	1887621	-13.6	1.42727e-12	1	0	0	0	1	LPM7	acgcggtaaacccc&gggtggtaacgcgg	.((((....((((.&)))).....)))).
SAUSA300_0474,SAUSA300_0475	protein_coding,protein_coding	taggggggctcactacatgaaagtgacagatgtaagacttagaaaaa	532984	533031	SAUSA300_1988,srn_3910_RNAIII	protein_coding,sRNA	aataagtatggtcgtgagcccctcccaa	2146234	2146262	-25.7	0.0036471	8	0	0	0	8	LPM7	aggggggctcactacatga&gtatggtcgtgagcccctcc	.(((((((((((..((((.&.))))...))))))))))).
SAUSA300_0324	protein_coding	gttgatgaggtgttagt	378044	378061	SAUSA300_1988,srn_3910_RNAIII	protein_coding,sRNA	agtgatttcaatggcacaagatatcatttcaacaatcggtgacttagt	2146614	2146662	-10.2	0	1	0	0	0	1	LPM7	gttgatgaggtgtta&agatatcatttcaaca	(((((...((((((.&.))))))...))))).
SAUSA300_1058,srn_2480_sRNA205	protein_coding,sRNA	attttaaataaaagttaaaaacatattcttaaaataatc	1157479	1157518	SAUSA300_1988,srn_3910_RNAIII	protein_coding,sRNA	agttgatgagttgtttaattttaagaatttttatcttaattaaggaag	2146663	2146711	-11	0.000962786	2	0	0	0	2	LPM7	aaagttaaaaacatattcttaaaata&aattttaagaatttttatctta	.(((.(((((....(((((((((((.&.)))))))))))))))).))).
srn_3840_sprG1	sRNA	ggtgcctatggtggcattactgaaatctttagaaaggagacgcctaatg	2090432	2090481	srn_4390_rsaOG	sRNA	gtaacagggggagcgattaaacaaaggggtagagc	2430628	2430663	-10.5	0	1	0	0	0	1	LPM7	ggcattactgaaatctttagaaaggagacgccta&cagggggagcgattaaacaaaggggtagagc	.((.(((((......(((((...(....(.(((.&.))).)...)..)))))......))))).))
srn_2130_rsaE	sRNA	gtttgaagtgaaaaatttctcccatcccctttgtttagcgtcgtgtatt	991549	991598	glnA	protein_coding	tactacagaactcaagtctctgaatgggaaagagatcag	1324061	1324100	-13.6	0.000459358	22	0	8	0	0	RPMI	ttctcccatcccctttgtttagcgtcgtgt&tcaagtctctgaatgggaaagagat	.((((...((((....((((((.(.(.((.&.)).).).))))))))))..)))).
srn_1510_rsaA	sRNA	ggttaacgtttatatgtagtgatagtagttaaagttctcccaaggaagactactcgggtacactttgct	643102	643171	as_SAUSA300_1436	as_protein_coding	ttcttctttttttggtttttctttt	1588960	1588985	-10.1	0	3	0	2	1	0	LPM7, RPMI	caaggaagactac&ttggtttttcttt	.(((((((((((.&.))))))))))).
srn_1510_rsaA	sRNA	aattgtatagagtagcgactgtataatttctattgaggttaacgttta	643066	643114	SAUSA300_1988,srn_3910_RNAIII	protein_coding,sRNA	aacatttgctagtagagttagtttccttggactcagtgcta	2146420	2146461	-14.7	3.58521e-32	4	0	3	0	0	RPMI	gtagcgactgtataatttctattgaggttaacg&agttagtttccttggactcagtgcta	.((((.((((.......((((..(((((((((.&.)))))))))..))))..))))))))
srn_1510_rsaA	sRNA	aattgtatagagtagcgactgtataatttctattgaggttaacgttta	643066	643114	SAUSA300_1988,srn_3910_RNAIII	protein_coding,sRNA	aacatttgctagtagagttagtttccttggactcagtgcta	2146420	2146461	-14.7	3.58521e-32	4	0	3	0	0	RPMI	gtagcgactgtataatttctattgaggttaacg&agttagtttccttggactcagtgcta	.((((.((((.......((((..(((((((((.&.)))))))))..))))..))))))))
as_srn_2940_sRNA233	as_sRNA	ttcggggtcgggtgtaattcccaaccggcagtaaa	1542162	1542197	srn_3820_SprX	sRNA	attagtggctgatctagtgagattctagagccgacagttaaagtctgg	1898413	1898461	-17.1	0.0181595	22	1	0	21	0	TSB, LPM7	ggtcgggtgtaattcccaaccggcagta&ggctgatctagtgagattctagagccgaca	.(((((.(.((..((.((...((((((.&.)))).))...)).))...)).).))))).
SAUSA300_0475	protein_coding	tatgtttaatcaagcttctaaataaaacagagagatatatactataggggggctcactacatgaaagtgacagatgtaagacttagaaaaatacaaacagatggacga	532940	533048	SAUSA300_1921,srn_3820_SprX	protein_coding,sRNA	atccttgttcacccaagcatgtcactgggtgttttttcttatgatagagagcatagttttcatactactccctcgtagtatatatgactttagcattcccgtataatagtttacggggtgctt	2087980	2088103	-44.4	0.0077775	86	0	0	14	71	LPM7, LPM5	caagcttctaaataaaacagagagatatatactataggggggctcactacatgaaagtgacagatgtaagacttagaaaaatacaaacagatggacg&tgtcactgggtgttttttcttatgatagagagcatagttttcatactactccctcgtagtatatatgactttagcattcccgtataatagtttacggggtgctt	.((((.(((.....((((((((..(((((((((((((((((((((.(((((((.....................(((((((.(((..(((...(((.&.))).)))..)))))))))))))).))).))))...............)))))).)))))))))))..)))).................))))...))).))))
srn_1070_Sau41	sRNA	tctcaaacattaacgatcaacaactcatcactatgttaaatcaacatac	476729	476778	SAUSA300_1988,srn_3910_RNAIII	protein_coding,sRNA	agatcacagagatgtgatggaaaatagttgatgagttgtt	2146696	2146736	-25.1	1.37718e-06	34	0	0	6	26	LPM7, LPM5	caacaactcatcactatgttaaatcaacata&gatgtgatggaaaatagttgatgagttgtt	.((((((((((((((((.((..(((.((((.&.)))))))..)).))))).)))))))))))
srn_2130_rsaE	sRNA	tacccctttgtttgaagtgaaaaatttctcccatcccctttgtttagcgtcgtgtattcagacacgacgttttttt	991540	991616	srn_4390_rsaOG	sRNA	gtaacagggggagcgattaaacaaaggggtagagctatataacagatagcttttaatcgttc	2430601	2430663	-32.9	2.98416e-78	185	0	0	83	102	LPM7, LPM5	tacccctttgtttgaagtgaaaaatttctcccatcccctttgtttagcg&gtaacagggggagcgattaaacaaaggggtag	(((((((((((((((.((...............(((((.(((((..((.&))))))))))))))..))))))))))))))).
srn_2130_rsaE	sRNA	tacccctttgtttgaagtgaaaaatttctcccatcccctttgtttagcgtcgtgtattcagacacgacgttttttt	991540	991616	srn_4390_rsaOG	sRNA	gtaacagggggagcgattaaacaaaggggtagagctatataacagatagcttttaatcgttc	2430601	2430663	-32.9	2.98416e-78	185	0	0	83	102	LPM7, LPM5	tacccctttgtttgaagtgaaaaatttctcccatcccctttgtttagcg&gtaacagggggagcgattaaacaaaggggtag	(((((((((((((((.((...............(((((.(((((..((.&))))))))))))))..))))))))))))))).
srn_4390_rsaOG	sRNA	agcttttaatcgttcaagttacatcacaacatcttcaatatttattactt	2430566	2430616	SAUSA300_2423	protein_coding	acccctagtcggcggcaattgaagtgtgattgatgta	2608770	2608807	-16.6	0.00430772	14	0	0	0	9	LPM5	ttacatcacaacatcttcaata&aattgaagtgtgattgatgta	.(((((((..(((.(((((((.&.))))))))))...)))))))

## Sheet: mRNA-mRNA
Supplementary Table 4. USA300 mRNA-mRNA interactions identified in this study. See Supplementary Data for an explanation of what the columns mean.
name	rna_class	firstseq	start	end	name.1	rna_class.1	secondseq	start.1	end.1	MFE	bh_adj_p_value	hyb_count	TSB_hybs	RPMI_hybs	LPM7_hybs	LPM5_hybs	condition	intermolecular base-pairs	intermolecular structure
gcvH	protein_coding	atctctggtaaagtagttgaagtcaacgaagaactagaagatagtccc	876409	876457	as_codY	protein_coding	tcgactcagtttttttctttaattatcaatagttttaa	1231753	1231791	-13.5	0	1	1	0	0	0	TSB	agtagttgaagtcaacgaagaactagaagat&tcgactcagtttttttctttaattatc	.((((((((((.....((((((((((..((.&))..)).)))))))).)))))))))).
gap_1	protein_coding	cgctaaaaaagtattaatctcagcaccagctactggtgacttaaaaac	843684	843732	trpE	protein_coding	tttatagtggtggtgttggatacataaattgtaatcat	1391619	1391657	-21.2	0.00223652	1	1	0	0	0	TSB	aatctcagcaccagctactgg&atagtggtggtgttggata	.(((.((((((((.((((((.&.))))))))))))))))).
SAUSA300_1337	protein_coding	gtgatattttgggtaatcgctatattatatagaggaa	1502407	1502444	epiB	protein_coding	ttcaataatgtatttatttgagatgttttcaatttc	1951359	1951395	-11.6	0	1	1	0	0	0	TSB	tgatattttgggtaatcgctatattata&aataatgtatttatttgagatgttt	.((((((((((((((....((((((((.&.)))))))).)))))))))))))).
secG	protein_coding	tatataaggaacggaggacaatttatgcatacatttt	850363	850400	SAUSA300_2563	protein_coding	tcgttttttgtttttta	2773088	2773105	-12.7	0	1	1	0	0	0	TSB	ataaggaacggaggaca&cgttttttgtttttta	.(((((((((((((((.&.)))))))))))))))
SAUSA300_0181	protein_coding	gaatcaacgacacaccgtaatgcgtattgggttaaactcgctaaaaat	203774	203822	SAUSA300_0181	protein_coding	ccgattctgggtactcatgtttatatcatgcaaggcgag	205883	205922	-12.1	0	5	0	5	0	0	RPMI	ccgtaatgcgtattgggttaaactcgc&ctgggtactcatgtttatatcatgcaaggcga	.(((..(((((..(((((...(((((.&.))))))))))..........)))))..))).
SAUSA300_0246	protein_coding	aaggtacgaaagtagtaatggtaccgaatacacctacag	295462	295501	SAUSA300_0250	protein_coding	agctgtaccactacctgatgatattgatttaagtattatttcatataca	300927	300976	-10.8	0.000347295	1	0	1	0	0	RPMI	agtagtaatggtacc&tgtaccactacc	.(((((...(((((.&.)))))))))).
SAUSA300_0413	protein_coding	ggtattaaaaatgcatattgatggtaatttgaaaggaa	466750	466788	SAUSA300_0417	protein_coding	aagcgatttgtcagtaatagattctttgaatttccagccggcgaaggta	470286	470335	-10.1	3.09277e-16	4	0	4	0	0	RPMI	tgcatattgatggtaatttgaaaggaa&attctttgaatttccagccggcg	.((.......(((.(((((.((((((.&.))))))))))).)))....)).
deoB	protein_coding	atgacatttatgatggtgaaggtgtaacagaagcggttc	160637	160676	SAUSA300_0586	protein_coding	tctgttttttttatattt	660651	660669	-11	0	1	0	1	0	0	RPMI	aaggtgtaacagaagcggt&tctgttttttttatattt	.((((((((.((((((((.&.)))))))).))))))))
SAUSA300_0643	protein_coding	gtatatgttctacacaccaggagaatatgat	717852	717883	SAUSA300_0644	protein_coding	tcatattctcctggtgtgtagaacatatacggagattcgtcg	717853	717895	-53.1	1.48126e-12	3	0	3	0	0	RPMI	gtatatgttctacacaccaggagaatatgat&tcatattctcctggtgtgtagaacatatacg	((((((((((((((((((((((((((((((.&)))))))))))))))))))))))))))))).
SAUSA300_0672	protein_coding	aaactttaaacatactttaattttagcatggcattgaatcaaagaaagtt	746850	746900	SAUSA300_0673	protein_coding	tgccatgctaaaattaaagtatgtttaaag	746867	746897	-43.2	0.0039082	1	0	1	0	0	RPMI	actttaaacatactttaattttagcatggcat&tgccatgctaaaattaaagtatgtttaaag	.((((((((((((((((((((((((((((((.&))))))))))))))))))))))))))))))
argR_1	protein_coding	taataaaaaacaacaaata	74988	75007	SAUSA300_0694	protein_coding	tcttgttgtttttattg	769460	769477	-10.9	0	1	0	1	0	0	RPMI	aaaaaacaacaaa&cttgttgttttta	.(((((((((((.&.))))))))))).
fusA	protein_coding	tagttcctcgtgaatacattccatcagta	596020	596049	SAUSA300_0755	protein_coding	agcctaccggaatggaaattacagctgaa	842479	842508	-11.7	4.1794e-17	1	0	1	0	0	RPMI	tagttcctcgtgaatacattcca&cggaatggaaattacagctga	(((((....((((...((((((.&.))))))....))))))))).
fusA	protein_coding	ggcgcaggtttcgaattcgaaaacgctatcgttggtggt	595980	596019	pgk	protein_coding	aattacgattatcggtggcggtgattcagctgcagcagcaatctcttta	845532	845581	-25.5	5.77345e-09	1	0	1	0	0	RPMI	ggcgcaggtttcgaattcgaaaacgctatcgttggtggt&tacgattatcggtggcggtgattcagctgcagca	.((((((.(...(((((......((((((((.((((.((&.)).)))).))))))))..)))))).)))).)).
SAUSA300_0793	protein_coding	aaaaaagcttgttacaagcgcattttcgttcagtcaactactgccaata	877863	877912	glpQ	protein_coding	ttgggagtgggacagaaatgatattttc	940773	940801	-17	4.43925e-11	3	0	3	0	0	RPMI	ttcgttcagtcaactactgccaat&ttgggagtgggacagaaatgat	.((((((.(((..(((((.((((.&)))).)))))))).))).))).
SAUSA300_0793	protein_coding	acttgcattgcctgtagaatttcttttcgaaat	877800	877833	SAUSA300_0875	protein_coding	cccttcaaagtagacattgaaaaatgaaaattttgaagggagccttatt	960309	960358	-11.8	0.00207819	1	0	1	0	0	RPMI	tgcattgcctgtagaatttcttttcgaa&attgaaaaatgaaaattttgaagggagcc	.((..(.(((.((((((((((((((((.&.)))))))..)))).))))).))).))).
dltD	protein_coding	ttacctgctagttggtttacaggattagtaaatgaaaagac	917393	917434	SAUSA300_0913	protein_coding	tttcttccatttttaattagtgg	1002075	1002098	-10.5	0.00426971	1	0	1	0	0	RPMI	cctgctagttggtttacaggat&ttccatttttaattagtgg	.(((((((((((......(((.&.)))....)))))))))))
SAUSA300_0917	protein_coding	gtttatttttagttatttggtttccagcatcaccttttgtaatcatattt	1006710	1006760	SAUSA300_0918	protein_coding	catgaatgaatggatggcatcaagtcaacttatgattac	1007351	1007390	-11.6	1.02064e-22	6	0	6	0	0	RPMI	tatttttagttatttggtttccagcatcaccttttgtaatcata&catgaatgaatggatggcatcaagtcaacttatgatt	.(((...(((((((((((.....((....((.(((((..((((.&.))))))))).))...))))))))).))))...))).
glpQ	protein_coding	ttgggagtgggacagaaatgatattttc	940773	940801	trkA	protein_coding	aaaaaagcttgttacaagcgcattttcgttcagtcaactactgccaata	1084252	1084301	-17	0.00617772	1	0	1	0	0	RPMI	ttgggagtgggacagaaatgat&ttcgttcagtcaactactgccaat	((((.((((((((.(.(((((.&.)))))).)))..))))).)))).
lpdA_1	protein_coding	tacatgcttctcaccgttttgttgaagcacaa	1092186	1092218	lpdA_1	protein_coding	gagatgactatggaagcagcagaaaaagctatcggatacccaatccat	1093361	1093409	-11.2	5.98796e-05	3	0	3	0	0	RPMI	atgcttctcaccgttttg&gagatgactatggaagcag	.(((((((...((((((.&)))))).....))))))).
SAUSA300_0672	protein_coding	atactttaattttagcatggcattgaatcaaagaaagt	746851	746889	typA	protein_coding	atttttagattttttttgtttcat	1103661	1103685	-10.3	0.00299815	2	0	2	0	0	RPMI	ttgaatcaaagaaagt&gattttttttgtttcat	.((((.((((((((((&.)))))))))).)))).
purL	protein_coding	ttactgattaccttagctaaactaagtgcgcattacggtttaggat	1064581	1064627	ftsZ	protein_coding	ggtggcggaactggtactggtgcagcaccagtcgttgct	1181863	1181902	-18.7	0.042218	1	0	1	0	0	RPMI	tagctaaactaagtgcgcattacggttta&ggaactggtactggtgcagcaccagtcgttgct	.(((...(((..((((((((((((((((.&.))))))....)))))).)))).)))....)))
fusA	protein_coding	gaaccaatgatgaaagtaactattgaaatgcctgaag	596229	596266	rpmB	protein_coding	tatgggtaaacaatgtttcgtaacaggtcgtaaagcttcgactggtaa	1223061	1223109	-12.5	0	1	0	1	0	0	RPMI	gaaccaatgatgaaagtaactattgaaatgcctg&tgggtaaacaatgtttcgtaacaggtcg	(.(((....((((((.....(((((...(((((.&.)))))..)))))))))))....)))).
purA	protein_coding	gttaaatgagaaaaacttggaggtgctcacatgtcatca	22434	22473	rpmB	protein_coding	tactcatatgggtaaacaatgtttcgtaacaggtcgtaaagcttcgac	1223067	1223115	-11.6	4.11983e-29	1	0	1	0	0	RPMI	gttaaatgagaaaaacttggaggtgctcacatgt&tcatatgggtaaacaatgtttcgtaaca	(((..((((((.....(((....((((((.(((.&.))).))))))..)))..))))))))).
rpmB	protein_coding	taagtagttatgtgtatttatatttattaaaggaggtac	1223112	1223151	sucC	protein_coding	atgtttatgttgtaaaagcacaaattcatgctggaggtaga	1246952	1246993	-10.8	3.95137e-06	1	0	1	0	0	RPMI	aagtagttatgtgtatttatat&ttgtaaaagcacaaattcatgctg	.((((....(((((.((((((.&.)))))).)))))......)))).
SAUSA300_0937	protein_coding	atattgctttttttcagtttgccgttgttactttcataact	1026477	1026518	frr	protein_coding	ttcgtcgtgatatgaatgatcagttgaaaaaagatgaaaa	1263861	1263901	-12.4	0.000506639	3	0	3	0	0	RPMI	ctttttttcagtttgccgttgttactttcataact&cgtcgtgatatgaatgatcagttgaaaaaaga	.(((((((((..(((..((((((....((((.((.&.)).))))....))))))))).))))))))).
SAUSA300_0035	protein_coding	attgtcttttttataaattttttgattatttt	42531	42563	SAUSA300_1179	protein_coding	aatgagcaacttcaaagagtagaggaagaactgtcacaa	1298054	1298093	-10.6	0	1	0	1	0	0	RPMI	gtcttttttataaattttttgat&ttcaaagagtagaggaagaa	.((((((((....(((((((((.&.))))))))).)))))))).
purN	protein_coding	atcaggttcaggaagtaactttgaaaata	1067375	1067404	SAUSA300_1179	protein_coding	attcaggcaggtagagaaatccgagtgattgtatctcctgaagaaa	1298975	1299021	-12.3	3.3802e-16	8	0	8	0	0	RPMI	gttcaggaagtaactttgaa&atccgagtgattgtatctcctgaag	.(((((((.(((((((.((.&.)).)))).....))).))))))).
SAUSA300_1179	protein_coding	atctccggtctcactcaagaagaagctattaatgagcaa	1298024	1298063	SAUSA300_1179	protein_coding	catatcaaggtgacagttgttcgagagactagagcagtagaatatgcga	1299095	1299144	-14.6	9.26831e-09	8	0	8	0	0	RPMI	tctccggtctcactcaagaagaagctattaatgag&atcaaggtgacagttgttcgagagactagagc	.(((.((((((..((..(((..((((.(((.(((.&.)))...))).)))).))))))))))).))).
SAUSA300_1207	protein_coding	tttaaagttaaagatatgataccaggtgtgaatgcgccacct	1328830	1328872	SAUSA300_1209	protein_coding	ctttaaagagcgtgaaggtaaatatcaagtagaagtaaaagaagcata	1330605	1330653	-10.3	1.60451e-08	2	0	2	0	0	RPMI	agatatgataccaggtgtgaatgcgcc&agcgtgaaggtaaatatca	.(((((..((((..........((((.&.))))...)))).))))).
SAUSA300_1057	protein_coding	tgtggccccacgagtattgaaaaaacttgttataagcttattttc	1154479	1154524	SAUSA300_1248	protein_coding	atttgagaccgagacataaatcaatgtcataggctccac	1371203	1371242	-13.4	0.00144716	1	0	1	0	0	RPMI	tgtggccccacgagtattgaaaaaacttgttataagcttat&ttgagaccgagacataaatcaatgtcataggctccac	.((((..((..((.((((((.......((((.....((((.&.)))).....))))....))))))))...))..))))
rpmB	protein_coding	caatgtttcgtaacaggtcgtaaagcttcgactggtaacagacgttcac	1223050	1223099	SAUSA300_1337	protein_coding	cggcaatgaaatatcctaagtctttcgatatggatagag	1502293	1502332	-10.3	0	1	0	1	0	0	RPMI	ttcgtaacaggtcgtaaagcttcga&cctaagtctttcgatatggatagag	.((....((.((((.(((((((.(.&.).))).)))))))).))....)).
SAUSA300_0374	protein_coding	ctggtgctattatgggtaaagatatcccaggtggtattttaggcaata	424890	424938	SAUSA300_1337	protein_coding	taatcgctatattatatagaggaaagtccatgctcacacagtct	1502387	1502431	-15.6	3.08317e-06	1	0	1	0	0	RPMI	ggtgctattatgggtaaagatatcccaggtggtattttaggca&cgctatattatatagaggaaagtccatgctcacaca	.(((......((((((..(((.((((..(((((((....(((.&.))))))))))...).)))..)))..))))))))).
SAUSA300_0586	protein_coding	tttctgttttttttatatttaaatcaaa	660649	660677	pbp2	protein_coding	tatacaaacatggataaagatgttcaaaaaacattac	1505922	1505959	-10.6	0	1	0	1	0	0	RPMI	ctgttttttttatatttaaatca&ggataaagatgttcaaaaaacat	.((((((((..((((((..(((.&.)))..))))))..)))))))).
trx	protein_coding	aaagtagaatctggtgtacaactagtagatttttgggcaacatggtgtggtccatgtaaaatgatcgctccggt	1142088	1142162	SAUSA300_1375	protein_coding	taaaattcatcttcggggtcgggtg	1542183	1542208	-10.4	0.0200071	5	0	5	0	0	RPMI	atcgctccggt&ttcggggtcggg	.(((((((((.&.)))))).))).
eno	protein_coding	ttacaattgaagacggtatggacgaaaacgactgggatggtt	849080	849122	SAUSA300_1437	protein_coding	tttcgttatttttgtttttaaatttt	1590743	1590769	-14.4	0	2	0	2	0	0	RPMI	attgaagacggtatggacgaaaa&tttcgttatttttgtttttaaa	.((((((((((....(((((((.&)))))))....)))))))))).
sdhB	protein_coding	aatgcattaatgggtactggtggcttacagcagtgtggta	1147872	1147912	gnd	protein_coding	taggtattccattaaca	1613694	1613711	-10.3	2.81641e-06	2	0	2	0	0	RPMI	attaatgggtactg&aggtattccattaac	.((((((((((((.&.))))).))))))).
SAUSA300_1056	protein_coding	cgattatgatgaatgaatatagagctaaagcggcactta	1154072	1154111	SAUSA300_1494	protein_coding	tttgatatgtttatttataaaaa	1647275	1647298	-10.2	0.00280969	1	0	1	0	0	RPMI	gatgaatgaatatag&atatgtttatttata	.(((((((((((((.&.))))))))))))).
SAUSA300_1067	protein_coding	ttaggcacaagcattgtgagcatcgttgaaaatggcgtaggtttatta	1168463	1168511	SAUSA300_1602	protein_coding	aaacaacgatgaagcgcaactaattcttcaaacaatgct	1755724	1755763	-18.6	2.84953e-13	11	0	11	0	0	RPMI	aagcattgtgagcatcgttga&acaacgatgaagcgcaactaattcttcaaacaatgct	.((((((((...((((((((.&.))))))))....................))))))))
purF	protein_coding	tgcaggtatagttgtttctgatcaaaatgaattaaaaggcgagcgagg	1064963	1065011	gltA	protein_coding	tgacttaagttatgcggcaaacttcctatatatgttacgt	1800243	1800283	-10.9	1.22283e-57	16	0	16	0	0	RPMI	tgcaggtatagttgtttctga&gcggcaaacttcctatatatgtt	.(((.((((((..(((((((.&.))).))))...)))))).))).
SAUSA300_0995	protein_coding	atcttaggaattggccgtattgctcaaaaacctatcgtt	1091822	1091861	SAUSA300_1652	protein_coding	tgttcgtggtaatgcaaaagaagaactattaaaacatgctaatagcggtaa	1817621	1817672	-11.6	0.0353863	1	0	1	0	0	RPMI	aggaattggccgtattgctcaaaaacc&tgttcgtggtaatgcaaaagaagaactattaaaacatgctaatagcg	.(..((((((.(((((((.((..(((.&.)))..)))))))))......................))))))..).
SAUSA300_1654	protein_coding	tttagtacgctgtaatccattccct	1820288	1820313	ald_2	protein_coding	ataatttgaatttgatgaaaagggaatggattacagcgtac	1820292	1820333	-38	0	3	0	3	0	0	RPMI	agtacgctgtaatccattccct&aagggaatggattacagcgtac	.(((((((((((((((((((((&.)))))))))))))))))))))
SAUSA300_0409	protein_coding	acaatttttagaggagtgatagatatgaaatttaaaaaggttt	463238	463281	rpsD	protein_coding	gtgttttttttattaatttaaaaatg	1832006	1832032	-10.3	2.71602e-20	18	0	18	0	0	RPMI	aatttttagaggagtgatagatatg&gtgttttttttattaatttaaaaatg	.(((((((((..(((((.((((((.&))))))...)))))..))))))))).
SAUSA300_0651	protein_coding	tgcaaagcacacctggtccatatggtcatgttgcttatgttgaacgtgtca	726574	726625	SAUSA300_1667	protein_coding	aaacacattgggcagtatatatgaattaggtgtgctttgt	1832422	1832462	-36.6	5.1629e-16	5	0	5	0	0	RPMI	tgcaaagcacacctggtccatatggtcatgttgcttatgttgaacgtgtc&aacacattgggcagtatatatgaattaggtgtgctttgt	.((((((((((((((((.((((((.............((((.((.((((.&.)))).)).))))...)))))).))))))))))))))))
SAUSA300_1557	protein_coding	caaactgttgttataggtgaccaaatgcttactgatgta	1706298	1706337	sgtA	protein_coding	aaagcgtatgttaatcgaagatcaaatcactgaaaaagaatacaacgacg	1843913	1843963	-11.4	0.00154092	1	0	1	0	0	RPMI	ctgttgttataggtgaccaaatgctta&aaagcgtatgttaatcgaagatcaaatcactgaaaaagaatacaacga	.((((((....(((((.((.((((((.&.)))))).))................)))))..........)))))).
glpQ	protein_coding	ttgggagtgggacagaaatgatattttc	940773	940801	SAUSA300_1698	protein_coding	gaaaaaagcttgttacaagcgtattttcattcagtcaactactgccaat	1873177	1873226	-17.4	0.0474899	1	0	1	0	0	RPMI	ttgggagtgggacagaaatgat&ttcattcagtcaactactgccaat	((((.((((((((.(.(((((.&.)))))).)))..))))).)))).
menC	protein_coding	gaagcggatgacattttaaaatacgacggatacctaaat	1919461	1919500	SAUSA300_1736	protein_coding	aggtatccgtcgtattttaa	1919465	1919485	-30.4	1.79507e-07	2	0	2	0	0	RPMI	tttaaaatacgacggataccta&aggtatccgtcgtattttaa	.((((((((((((((((((((.&))))))))))))))))))))
SAUSA300_0024	protein_coding	cggaaaaagaagtattgctatgtgatacggataaagctatt	30733	30774	SAUSA300_1750	protein_coding	tattctaatatagctttaatattt	1933405	1933429	-10.5	0	1	0	1	0	0	RPMI	gaagtattgctatgtgatacggataa&tattctaatatagctttaatattt	.((((((((((((((.....(((((.&)))))..)))))))...)))))))
SAUSA300_1785	protein_coding	catgatcttctgttgatggaatgaagattgcacaatagaaatgatgttcact	1966601	1966653	SAUSA300_1784	protein_coding	gcaatcttcattccatcaacagaagatcatgcatatcaa	1966622	1966661	-54.7	0	5	0	5	0	0	RPMI	catgatcttctgttgatggaatgaagattgca&gcaatcttcattccatcaacagaagatcatgc	(((((((((((((((((((((((((((((((.&))))))))))))))))))))))))))))))).
trkA	protein_coding	gaaattctctatgttggggcccctgactagaattgaaaaaagcttgt	1084217	1084264	SAUSA300_1870	protein_coding	tgtctgtagaaattgggaatccaatttctctttgttggg	2030986	2031025	-12.1	1.35888e-09	3	0	3	0	0	RPMI	tgttggggcccctgactagaa&ctgtagaaattgggaatccaatt	.((((((..(((...(((.(.&.).))).....)))..)))))).
glpQ	protein_coding	ttgggagtgggacagaaatgatattttc	940773	940801	SAUSA300_1870	protein_coding	aaaaaagcttgttacaagcgcattttcgttcagtcaactactgccaata	2031160	2031209	-17	3.08461e-09	3	0	3	0	0	RPMI	ttgggagtgggacagaaatgat&ttcgttcagtcaactactgccaat	((((.((((((((.(.(((((.&.)))))).)))..))))).)))).
SAUSA300_1295	protein_coding	agaagaaggtcaagctgttgagtttgaagtagttgaaggc	1425931	1425971	kdpD	protein_coding	ttgtttttaattattttttt	2198859	2198879	-11.1	0	1	0	1	0	0	RPMI	tgaagtagttgaaggc&tgtttttaattattttt	.(((((((((((((((&.))))))))))))))).
SAUSA300_1337	protein_coding	atgctcacacagtctgagatgattgtagtgttcgtgcttgatgaaa	1502356	1502402	atpG	protein_coding	aaaattactagaagtggatatttagttatcacgagtgat	2222989	2223028	-16.3	0.0109142	1	0	1	0	0	RPMI	acagtctgagatgattgtagtgttcgtgcttg&gaagtggatatttagttatcacgagtga	.((.((.(.((((((((.(((((((..((((.&.))))))))))))))))))).))).)).
tagH	protein_coding	cggaaagttaaaagattacggtgaacttgatgatgtattacctaaata	696762	696810	atpF	protein_coding	aaaagattttagaagatgctaaggttcaagcacgtcaac	2225564	2225603	-14.5	0.0264331	1	0	1	0	0	RPMI	agattacggtgaacttgatgatgtattacctaaat&ttttagaagatgctaaggttcaagcacgtca	.(((.....(((((((......(((((..(((((.&.)))))..)))))..))))))).....))).
mscL	protein_coding	aataatctattttctaattttttt	1364437	1364461	SAUSA300_2065	protein_coding	ttctgaggaaaatagactttttgtctaattgtgtctaa	2227551	2227589	-10.6	0	1	0	1	0	0	RPMI	atctattttcta&aggaaaatagac	.((((((((((.&.)))))))))).
gatA	protein_coding	aacaacaccagtaaacttagctggatt	2042638	2042665	rpmE2	protein_coding	acactggacgtcaaaaattcgctgctgcggatggacgtgtggaa	2235718	2235762	-10.7	0.00107659	2	0	2	0	0	RPMI	aacaacaccagtaaacttagctggatt&aaattcgctgctgcggatggacgtgtg	.(((...(((.......((((.(((((&.))))))))).......)))...))).
SAUSA300_1284	protein_coding	tgggacattaagttcttaggcaatgtaaaaaagctgatttctattaat	1413125	1413173	asp23	protein_coding	aaaagggcttgggacattaaattcttaggcaatgtaa	2319264	2319301	-14.3	0.00726026	1	0	1	0	0	RPMI	tgggacattaagttcttaggca&ggcttgggacattaaattcttag	(((((..((((..((((((((.&.))))))))..))))..))))).
eno	protein_coding	attttctttataatcaaatgctgacataattttagttga	849522	849561	rplQ	protein_coding	taaagcgtgaactcaacaaacttatgatggggtgcgcgctttttt	2357278	2357323	-10.1	3.14761e-16	11	0	11	0	0	RPMI	aatgctgacataattttagttga&ctcaacaaacttatgatggggtg	.((.((..(((((.(((.(((((&.)))))))).)))))..)).)).
rpmB	protein_coding	tagttatgtgtatttatatttattaaaggaggtactcatatgggtaaacaatgtttcgtaacaggtcg	1223079	1223147	rplQ	protein_coding	agtataagaatttatataaatacactaactacttttatataaag	2357400	2357444	-20.3	0.0263725	13	0	13	0	0	RPMI	tagttatgtgtatttatatttattaaaggaggtactc&agtataagaatttatataaatacactaactac	((((((.((((((((((((..(((.......(((((.&)))))...)))..)))))))))))))))))).
pfkA	protein_coding	aatcgaaaacttacgtaaaagagggattgagggccttgt	1807217	1807256	rplQ	protein_coding	actcgtatccttaaacaaggccctcgtcgcggtgacggtgctgaatcagt	2357456	2357506	-28	0.00241253	2	0	2	0	0	RPMI	acgtaaaagagggattgagggccttgt&aacaaggccctcgtcgcggtgacgg	.(((......(.((.((((((((((((&.)))))))))))))).)....))).
rplX	protein_coding	ggtaaagaaggtaaagt	2365733	2365750	rplB	protein_coding	gtatgatcttatctacttgccgtgctacaatcggtcaagttggtaacct	2368804	2368853	-10.1	1.75289e-06	8	0	8	0	0	RPMI	ggtaaagaaggtaaa&cttatctacttgccg	(((.(((.((((((.&.)))))).)))))).
rpmB	protein_coding	gtggaggacacatttacttaagaactaagagctcaacctct	1222845	1222886	SAUSA300_2246	protein_coding	tttaaagctcttctttttttatattttataaattt	2411362	2411397	-10.5	5.40352e-16	1	0	1	0	0	RPMI	taagaactaagagctc&aagctcttcttttttt	.(((((..(((((((.&.)))))))..))))).
coaE	protein_coding	acgtgtctatagccaaatttctattgataaaaaaagccgaatggccgatcatgttat	1789198	1789255	ssaA_1	protein_coding	tcatcaaatggccgttcaatctcaagtggtt	2415642	2415673	-15	1.30977e-23	7	0	7	0	0	RPMI	cgaatggccg&tggccgttca	.((((((((.&.)))))))).
rpmB	protein_coding	atgggtaaacaatgtttcgtaacaggtcgtaaagcttcg	1223069	1223108	SAUSA300_2268	protein_coding	gatgtgttaacaatgttt	2439085	2439103	-12.2	0.0187279	2	0	2	0	0	RPMI	taaacaatgtttcgtaacaggtcg&gatgtgttaacaatgttt	.(((((.(((....(((((.(((.&))).)))))))).)))))
rpmB	protein_coding	tactcatatgggtaaacaatgtttcgtaacaggtcgtaaagcttcgactg	1223065	1223115	SAUSA300_2282	protein_coding	tggtgaattaattagagcgactaaaggacgtacaattta	2454904	2454943	-11.4	0.029227	1	0	1	0	0	RPMI	atgtttcgtaacaggtcgta&agcgactaaaggacgtacaa	.(((..(((....((((((.&.)))))).....))).))).
rpsU	protein_coding	aattaatacctctgttgactccctcaacacgaatat	1684583	1684619	tcaB	protein_coding	gttgcatcgccattagtgggggtaaaaggtgaagataatcctatacct	2473329	2473377	-13.5	3.98563e-27	10	0	10	0	0	RPMI	atacctctgttgactccctca&agtgggggtaaaaggtga	.(((((......((((((.(.&.).))))))...))))).
SAUSA300_2379	protein_coding	gtcatgaccgcttttggcccactaactatagatatgtacgtacca	2558504	2558549	SAUSA300_2384	protein_coding	tcgttagaatacgtatagacttaaccgctaataaaggtt	2564323	2564362	-14.6	0.0154749	1	0	1	0	0	RPMI	tgaccgcttttggcccactaactatagatatgtacgt&tcgttagaatacgtatagacttaaccgctaataaaggtt	.((((....(((((.......(((((..(((..(((.&.)))....)))..)))))........)))))....))))
SAUSA300_1052	protein_coding	acagttatgaaaagaaaaaattacaaagacaaatcgatcta	1150921	1150962	SAUSA300_2418	protein_coding	tattgatcttgtctttgttg	2604686	2604706	-16.1	0.00085684	2	0	2	0	0	RPMI	tacaaagacaaatcgatc&tattgatcttgtctttgtt	.((((((((((((((((.&.)))))).)))))))))).
SAUSA300_0030	protein_coding	ggggagttgatggtatcttta	38497	38518	SAUSA300_2423	protein_coding	ttaagtaaaccctaactccccacaaatctggaacgatactaaaagccacgtcctatattggatgtggctttagtca	2608652	2608728	-19.1	5.04983e-06	11	0	11	0	0	RPMI	ggggagttgatggta&aaccctaactcccca	(((((((((..(((.&.))).))))))))).
SAUSA300_0586	protein_coding	ttttctgttttttttatatttaaa	660648	660672	SAUSA300_2423	protein_coding	aaatagagagagacgagagagtttatataaatactatat	2609039	2609078	-11.7	0	1	0	1	0	0	RPMI	ttttctgttttttttatattta&aaatagagagagacgagagagt	(((((((((((((((.(((((.&)))))))))))))).)))))).
SAUSA300_1650	protein_coding	aatgatgaagcaattgttaataaagatatcgcgagcgttt	1815162	1815202	SAUSA300_2426	protein_coding	acagagtatcgaagcaattgtttcta	2611567	2611593	-15.7	0	1	0	1	0	0	RPMI	tgaagcaattgttaataaagatatc&agtatcgaagcaattgtttct	.((((((((((((......(((((.&.)))))..)))))))))))).
mecA	protein_coding	aaatctactttgttctgctt	38776	38796	SAUSA300_2435	protein_coding	gtaacaagagaaggacaaaaaggtgagaagacaa	2624864	2624898	-10.8	0	1	0	1	0	0	RPMI	aatctactttgttctgctt&agagaaggacaaaaaggtg	.((((..((((((((.(((&.))).)))))))).)))).
SAUSA300_2496	protein_coding	caacagcacttttgcagtgaccacagc	2699274	2699301	SAUSA300_2495	protein_coding	ggtcactgcaaaagtgctgtt	2699279	2699300	-39.1	0	3	0	3	0	0	RPMI	caacagcacttttgcagtgacca&ggtcactgcaaaagtgctgtt	.(((((((((((((((((((((.&)))))))))))))))))))))
SAUSA300_1729	protein_coding	aaatgatggataaaattgaatcattcaattaaatgttag	1912837	1912876	SAUSA300_2539	protein_coding	gattttttttattttttattt	2740806	2740827	-10.3	1.88133e-08	3	0	3	0	0	RPMI	aaatgatggataaaattgaatca&gattttttttattttttattt	((((((.((((((((..(((((.&))))).)))))))).))))))
thrS	protein_coding	atggtacataagttgaacaagtgaaaggtaaagatgccg	1782359	1782398	SAUSA300_2539	protein_coding	gattttttttattttttattt	2740806	2740827	-10.5	9.68721e-05	2	0	2	0	0	RPMI	caagtgaaaggtaaagat&ttttttattttttattt	.((((((((((((((((.&.))))))))))))))))
pnpA	protein_coding	atgtctcaagaaaagaaagtttttaaaactgaatgggca	1282060	1282099	SAUSA300_2592	protein_coding	catgtgttttattatttttctgg	2820988	2821011	-10.2	0.0069128	1	0	1	0	0	RPMI	aagaaagtttttaaaactgaatgg&catgtgttttattatttttctg	.((((((.(..((((((...(((.&)))..))))))..).)))))).
SAUSA300_2265	protein_coding	atctttttatttttaatcatgagagcaatgggggaaatgatttatt	2436149	2436195	SAUSA300_2632	protein_coding	ttctttatttatatgtttgctttttggtttatttt	2858827	2858862	-13.1	0	3	0	3	0	0	RPMI	taatcatgagagcaatgggggaaatgat&tttatttatatgtttgctttttggttt	.(((((.((((((((......((((((.&.))))))......))))))))))))).
SAUSA300_0027	protein_coding	acttgctagcatgatgctaatttcgtggcatggcgaa	35879	35916	SAUSA300_0068	protein_coding	aatacattcaataccttttaaagtattctttgctgtattgatattttg	76807	76855	-10.4	0	1	0	0	0	1	LPM5	ttgctagcatgatgcta&aagtattctttgctgtat	.(((.((((.((((((.&.))))))...))))))).
fusA	protein_coding	tcatcggtggtatgggtgagcttcacttagacatcttagtagaccgt	595771	595818	fusA	protein_coding	gctgaagttccaaaatca	596451	596469	-10.7	0.0418907	1	0	0	0	1	LPM5	gtggtatgggtgagcttcac&ctgaagttccaaaatca	.((((....(.((((((((.&.)))))))))...))))
hisC_1	protein_coding	gttttatcaaactttaaatacgaatagtaagtggggagtgggacagaaatgatacttt	787009	787067	SAUSA300_0710	protein_coding	tcaatcattagtcgttctttatcatttccgtcccgctctcaataaatgt	788232	788281	-32.4	1.92299e-92	23	0	0	0	23	LPM5	ggggagtgggacagaaatgatac&ttatcatttccgtcccgctctca	.(((((((((((.(((((((((.&.))))))))).))))))))))).
pgk	protein_coding	tccagcagaccaagaaggtatggatattggaccaaacac	845358	845397	purD	protein_coding	aaagataatggaaaaatataatattccaactgctgatt	1069756	1069794	-13.9	1.46394e-11	4	0	0	0	4	LPM5	ccagcagaccaagaaggtatggatattggaccaa&atggaaaaatataatattccaactgctga	.((((((.....((..((((..(((((...(((.&.)))...))))).))))))...)))))).
mfd	protein_coding	aagtgttgaagatattgctgaagagtt	539526	539553	mraW	protein_coding	ttgaagtgtttcatcatatcagcgttatgttaaacgaaaccattgattattta	1172484	1172537	-13.3	1.05797e-12	4	0	0	0	4	LPM5	gtgttgaagatattgctgaa&atcagcgttatgttaaacga	.((((.((.(((.((((((.&.)))))).))).)).)))).
trkA	protein_coding	cctgactagaattgaaaaaagcttgttacaagcgcattttcgttcagt	1084238	1084286	SAUSA300_1248	protein_coding	ttttttcaattctggtcgggggtcccaacatagaagct	1371116	1371154	-28.4	5.37296e-20	8	0	0	0	8	LPM5	cctgactagaattgaaaaaag&ttttttcaattctggtcgggg	((((((((((((((((((((.&)))))))))))))))))))).
SAUSA300_0793	protein_coding	cctgactagaattgaaaaaagcttgttacaagcgcattttcgttcagt	877849	877897	SAUSA300_1248	protein_coding	ttttttcaattctggtcgggggtcccaacatagaagct	1371116	1371154	-28.4	1.28509e-32	11	0	0	0	11	LPM5	cctgactagaattgaaaaaag&ttttttcaattctggtcgggg	((((((((((((((((((((.&)))))))))))))))))))).
sdhA	protein_coding	gtgatgataaactgcgactaatgagtgaatcagcacgtggtgaaggtg	1146182	1146230	SAUSA300_1333	protein_coding	aaatgggtttacgttgcaagatacaccaggtgttgattc	1498016	1498055	-24.4	7.31054e-07	2	0	0	0	2	LPM5	tgaatcagcacgtggtga&acaccaggtgttgattc	.((((((((((.(((((.&.))))).))))))))))
nagA	protein_coding	taagtcatagtgataaatttgaatgcgtgttacccatga	762503	762542	SAUSA300_1338	protein_coding	attaacagcattcatcaatgacttacagtggtctgaagatcaaagtttctaat	1502859	1502912	-20.3	9.54797e-05	2	0	0	0	2	LPM5	taagtcatagtgataaatttgaatgcgtgttac&ttaacagcattcatcaatgacttac	((((((((..(((......(((((((.(((((.&.))))))))))))))))))))))).
SAUSA300_0636	protein_coding	gggaagaagtaaaggatattgatcatattgttggaa	711875	711911	srrB	protein_coding	ctatccaacaaaagcacagaagaat	1596478	1596503	-10.4	0	1	0	0	0	1	LPM5	attgttggaa&atccaacaaa	.((((((((.&.)))))))).
valS	protein_coding	aggtggtaccacggaatatccgtcctatttgtatataggatggatattt	1765127	1765176	SAUSA300_2481	protein_coding	ataaattgtattagataactagggtggtaccacgacgatct	1784660	1784701	-24.4	2.25927e-05	7	0	0	0	7	LPM5	ggtggtaccacggaatatccgtcctatttgtatataggatg&aattgtattagataactagggtggtaccacg	.((((((((((...........((((.((((..(((.(((.&.))).)))...)))).)))))))))))))).
SAUSA300_1324	protein_coding	agggagtgggacagaaat	1455840	1455858	SAUSA300_1698	protein_coding	cgtcccaccccggcaaggttgactagaattgaaaaaagcttgttacaagcg	1873205	1873256	-20.4	0.0307078	1	0	0	0	1	LPM5	agggagtgggaca&cgtcccaccccg	.(((.(((((((.&.)))))))))).
SAUSA300_1248	protein_coding	ttttttcaattctggtcgggggtcccaacatagaagct	1371116	1371154	SAUSA300_1870	protein_coding	cctgactagaattgaaaaaagcttgttacaagcgcattttcgttcagt	2031146	2031194	-28.4	9.78636e-19	7	0	0	0	7	LPM5	ttttttcaattctggtcgggg&cctgactagaattgaaaaaag	((((((((((((((((((((.&)))))))))))))))))))).
SAUSA300_0875	protein_coding	aattctctgtgtttgggcccgcagtcaatata	960244	960276	SAUSA300_1879	protein_coding	aataatgtgcaagttggggtggggccccaacatagaga	2040420	2040458	-33	0.00407527	1	0	0	0	1	LPM5	ttctctgtgtttgggcccgcagtcaata&agttggggtggggccccaacatagaga	.((((((((((.((((((.((.(((((.&.)))))..)))))))).))))))))))
SAUSA300_1383	protein_coding	aaagaatccgccagtgccagcaggttatacactcgat	1548749	1548786	SAUSA300_1921	protein_coding	gagactggttattacacagttgccaatgttaaaggtaataacgtgagggatgg	2087635	2087688	-13	2.57408e-09	2	0	0	0	2	LPM5	gccagtgccagcaggttatacactc&aaggtaataacgtgagggatgg	.(((...((..((.(((((((.((.&.))))).)))).))..)).)))
SAUSA300_0374	protein_coding	tattttaggcaatattatcgcaggtattattggatcatgggtaggtggca	424924	424974	SAUSA300_2041	protein_coding	gcgatccaaacgaggtgataataatgaaacgtcctgaaaa	2207629	2207669	-23.4	5.79006e-18	3	0	0	0	3	LPM5	attttaggcaatattatcgcaggtattattggatca&cgatccaaacgaggtgataataatgaaacgtcctgaaaa	.(((((((((.(((((((((..((....(((((((.&.)))))))))...))))))))).))......))))))).
SAUSA300_0730	protein_coding	ttattatctgtctaccctatcccttatcgtgaagattatttaattcact	810874	810923	SAUSA300_2358	protein_coding	caaggtatctatgaatcttatattgaaagagggtatcgc	2534184	2534223	-13	0.00023769	1	0	0	0	1	LPM5	ctaccctatcccttatcgtgaagatta&gaatcttatattgaaagagggtat	.((((((....(((.(((..((((((.&.))))))....)))))))))))).
SAUSA300_1698	protein_coding	agaataagatgtgagtaggacagaaatgataagggagtgggacagaaatcat	1873278	1873330	SAUSA300_2423	protein_coding	cttgccctcgttggtgagcaattgagggcagaccccttt	2608730	2608769	-10.4	0.00208006	6	0	0	0	6	LPM5	taagatgtgagtaggacagaaatgataagggagtgggacaga&cttgccctcgttggtgagcaattgagggcagaccccttt	.(((..((..((..........(.((.((.(((.((.(.((.&))).))))).)).)).)..........))..))..))).
trxB	protein_coding	atacagaagaagtagagaacttccctggtttcgaaatgattacaggtccagat	833362	833415	SAUSA300_2518	protein_coding	gatattccaggcggtca	2721495	2721512	-10.7	0.00776183	1	0	0	0	1	LPM5	aacttccctggtttcg&gatattccaggcggtc	.(((..(((((..((.&))....))))).))).
clfA	protein_coding	gactcagaaagtgattcaaatagcgattccgagtcaggttctaacaata	861706	861755	clfB	protein_coding	cgattcagattcagacagcgactcaga	2774745	2774772	-10.4	6.19953e-16	9	0	0	0	9	LPM5	agcgattccgagtcaggttct&cgattcagattcagacagcg	.((...((.(((((.((.((.&.)).)).))))).))..)).
SAUSA300_0294	protein_coding	gagtgggaaaaggtatatgtaattgcatatgtggacgatggaggtgg	347223	347270	SAUSA300_0302	protein_coding	gaatgggaaaaagtatatacaattgcctacgtagatgatgaag	352255	352298	-14.5	0	1	0	0	0	1	LPM7	agtgggaaaaggtatatgtaattgcata&aatgggaaaaagtatatacaattgcctacg	.(((((.....(((((((...((.(((.&.))).)).....))))))).....))))).
clpP	protein_coding	taaaaacacgtgaaaaattaaaccgcattttatcagagcgtactggtcaaagtattgaaaaaataca	839005	839072	SAUSA300_0753	protein_coding	tattttttcaatactttgaccagtac	839044	839070	-36.9	1.09434e-05	2	0	0	0	2	LPM7	cgtactggtcaaagtattgaaaaaatac&tattttttcaatactttgaccagtac	.((((((((((((((((((((((((((.&))))))))))))))))))))))))))
sdrC	protein_coding	gacagcgactcagattcag	613732	613751	clfA	protein_coding	aatagcgattccgagtcaggttctaacaa	861724	861753	-11.1	0.0339277	1	0	0	0	1	LPM7	cgactcagattca&cgattccgagtca	.(((((.((.((.&.)).)).))))).
qoxA	protein_coding	tataacaatgagttcaagaaagatgaatcgaaaaatgcgaaagaaatgaag	1055648	1055699	qoxA	protein_coding	agcaagtagtcagaagttcttgattctttattcaatcgtc	1056557	1056597	-11.7	0.00855304	2	0	0	0	2	LPM7	tgagttcaagaaagatgaatcgaaaaatgcg&agcaagtagtcagaagttcttgattct	.(((.(((((((...(((.........(((.&.))).....)))....)))))))))).
SAUSA300_0283	protein_coding	ttagtgtttgtcattacag	337491	337510	purD	protein_coding	gtaattggtgctggtggacgagaacatgcacttgcatat	1069445	1069484	-10.2	0	1	0	0	0	1	LPM7	tagtgtttgtcattacag&gctggtggacgagaacatgcactt	.((((((((((....(((&.)))...)))))......))))).
SAUSA300_0475	protein_coding	acaaacagatggacgaatgaaagcactcgtttccatta	533032	533070	acpP	protein_coding	agacgagtttggtactgaaattcctgatgaagaagctgaaaaaatcaacac	1231630	1231681	-10.4	3.07274e-06	9	0	0	0	9	LPM7	acagatggacgaatgaaagcactcgttt&agacgagtttggtactgaaattcctgatga	.((...(((...........(((((((.&.))))))).............)))...)).
SAUSA300_0652	protein_coding	aatgcagctgcaccaga	727209	727226	sucD	protein_coding	cattaaatagttgtggtgtgaaaacagcggcaacacct	1248812	1248850	-14.5	0.00609109	1	0	0	0	1	LPM7	atgcagctgcaccaga&ttgtggtgtgaaaacagcggcaa	.(((.(((((((((.(&.).)))))......)))).))).
brnQ_1	protein_coding	ctgggttgttctcagtttgattggtttcattatcggcttcattattta	217197	217245	codY	protein_coding	attttaggtggaggggaaagattaggtacattagtactt	1259995	1260034	-10.3	3.72684e-18	6	0	0	0	6	LPM7	tgggttgttctcagtttgattggtttcattatcggcttc&taggtggaggggaaagattaggtacattagtactt	.((((.........(((((((..((((....((.((((.&.)))).))..)))).))))))).........))))
tkt	protein_coding	agcagggaaatttaataaagaaggatataatgttgtagatcattacaca	1356924	1356973	tkt	protein_coding	agtgattatttaaaaccagcgttacgtttatcatcaatta	1357831	1357871	-14.8	2.71227e-12	6	0	0	0	6	LPM7	agaaggatataatgttgtagatcattaca&agtgattatttaaaaccagcgttacgtttatca	.((.((((.(((((((((((((.(((((.&.))))).)))))....)))))))).)))).)).
SAUSA300_1369	protein_coding	cgtatgcgtaagttggactcacaataccattaaaggaacgtgaaac	1535377	1535423	ansA	protein_coding	gagtccaacttacgcatacg	1535403	1535423	-36.6	5.30239e-05	1	0	0	0	1	LPM7	cgtatgcgtaagttggactca&gagtccaacttacgcatacg	((((((((((((((((((((.&))))))))))))))))))))
SAUSA300_1309,	protein_coding	taatcaacacgaggagatgctatttaatgtcatctgac	1443156	1443194	SAUSA300_1732	protein_coding	cacctaaatacagaagacaagtgatatatggaaaaataaaaaaagata	1917543	1917591	-10.4	0.000282518	1	0	0	0	1	LPM7	gatgctatttaatgtcatctga&acagaagacaagtgatatatg	.(((.((((...((((.((((.&.)))).))))...))))))).
folD	protein_coding	attctagtcaaccttgccggggtgggacgacgaaat	1058255	1058291	SAUSA300_1879	protein_coding	tatttctgtcccactcccta	2040335	2040355	-22.5	0.000699143	1	0	0	0	1	LPM7	cggggtgggacgacgaaat&tatttctgtcccactccc	.(((((((((((..(((((&.)))))))))))))))).
hup	protein_coding	agatttaatcaatgcagttgcagagcaagctgatttaact	1529203	1529243	purB	protein_coding	tatttttattaaaaaatgttctgttt	2054259	2054285	-10.5	0.0268669	1	0	0	0	1	LPM7	tgcagagcaa&atgttctgtt	.((((((((.&.)))))))).
purR	protein_coding	aattatctgatgtagatgaatataatcaagagtttaacgt	532458	532498	purB	protein_coding	aactttttgtttatttttattaaaaa	2054270	2054296	-10.4	0.0123991	2	0	0	0	2	LPM7	ctgatgtagatgaatataatcaagagttt&aactttttgtttatttttattaa	.(((((.(((((((((.....(((((((.&)))))))))))))))).))))).
SAUSA300_0266	protein_coding	aaaaacagcagtaagataattttcaattagaaaatatcttactgctgttctct	318789	318842	SAUSA300_1904	protein_coding	ttttgaagatattgaaagaaaaactaaagaaattatttctgatattgaa	2071454	2071503	-13.1	0.0244124	2	0	0	0	2	LPM7	gcagtaagataattttcaattagaaaatatctta&gaagatattgaaagaaaaactaaagaaattatttctga	.(((..((((((((((...((((..((((((((.&.))))))))..........)))).))))))))))))).
rplK	protein_coding	ccagcaccaccagttggtccagcattaggtcaagcaggtgtgaacatc	582107	582155	SAUSA300_1921	protein_coding	atatagtaggagtgaactatatagcctgttaagtggcct	2087921	2087960	-16.3	3.15534e-80	23	0	0	0	23	LPM7	taggtcaagcaggtgtgaaca&agtgaactatatagcctgttaagtggcct	.(((((((((((((((..((.&.))..))......)))))))...))))))
cysE	protein_coding	aaggcgtgacacttggtgggacagggaaagaaagagggaaaagacaccc	576766	576815	nhaC	protein_coding	acatgcatcaactatttacatctatccttgttcacccaagc	2088085	2088126	-23.1	1.77725e-06	5	0	0	0	5	LPM7	acttggtgggacagggaaagaa&atctatccttgttcacccaagc	.(((((..(((((((((.(((.&.))).)))))))))..))))).
SAUSA300_1560	protein_coding	agttgataatgtaagagacattagagcgatttatgataaat	1710072	1710113	SAUSA300_1980	protein_coding	ttgttgttatgtttttttaattttat	2137631	2137657	-12	8.00777e-15	4	0	0	0	4	LPM7	taatgtaagagacattagagcgat&ttgttgttatgtttttttaattt	.(((..(((((((((.(.(((((.&))))).).)))))))))..))).
ssb	protein_coding	tgcaaacggaccgattgatataagtgatgatgacttaccattctaataaaaa	419547	419599	agrD	protein_coding	aaaaacattggtaacatcgcagcttatagta	2147555	2147586	-17.5	7.22341e-05	2	0	0	0	2	LPM7	atataagtgatgatgacttaccat&ttggtaacatcgcagcttatag	.(((((((..(((((..((((((.&.)))))))))))..))))))).
SAUSA300_1728	protein_coding	cgcgaattgatggtttaaatcaagataagagaattggac	1911825	1911864	atpD	protein_coding	aattcttcttatctcaaa	2221125	2221143	-12.2	0.00416692	1	0	0	0	1	LPM7	aagataagagaattg&aattcttcttatctc	.(((((((((((((.&)))))).))))))).
SAUSA300_0504	protein_coding	cgattgactgtaatgaatgatgatgagattatgacttttgcgaaa	564050	564095	atpE	protein_coding	tagtaattgcattcatgacatttgctggataattaacaga	2226051	2226091	-11.4	0.0485554	1	0	0	0	1	LPM7	actgtaatgaatgatgatgagattatgacttttgcgaa&attgcattcatgacatttgctggataattaacaga	.(((((((....(..((((...((((((....(((((.&.))))).))))))))))..)......)))).))).
SAUSA300_0266	protein_coding	gataattttcaattagaaaatatcttactgctgttctct	318803	318842	SAUSA300_2102	protein_coding	agcagtaaagttattttctattagaaaatgtcttactgc	2268159	2268198	-24.9	0.00718607	1	0	0	0	1	LPM7	gataattttcaattagaaaatatcttactgctg&agcagtaaagttattttctattagaaaatgtct	(((.((((((...(((((((((.(((((((((.&)))))))).).)))))))))...))))))))).
tsf	protein_coding	aaaacaaaaggtggaaaacttgttgacttcgtacgctat	1262488	1262527	SAUSA300_2125	protein_coding	ttttattttgtacgtttttatgttgatttgtttt	2297966	2298000	-10.9	0.00345893	1	0	0	0	1	LPM7	gaaaacttgttgacttcgtacgc&ttgtacgtttttatgttgatttgtttt	.(((((..((((((..((((((.&.)))))).......))))))..)))))
SAUSA300_1585	protein_coding	cgtaaggcaagtgtaaccacaccataaaactaaaactgactagttcgcaagcatag	1734788	1734844	asp23	protein_coding	tgtagacttaaaagtaatcttagaatatggtga	2319496	2319529	-15.7	2.47969e-08	7	0	0	0	7	LPM7	acaccataaaactaaaactgactagttcgcaa&tgtagacttaaaagtaatcttagaatatggtga	.(((((((...((((.(((....((((.(((.&))).))))....)))....))))..))))))).
SAUSA300_1796	protein_coding	aattagaatgctgtttcacccct	1979912	1979935	SAUSA300_2144	protein_coding	gttaggggtgaaacgacttaaaaactttatccttggcttattaatagtagtaatcgtggggt	2320618	2320680	-20.2	0	1	0	0	0	1	LPM7	ctgtttcacccct&taggggtgaaacga	.((((((((((((&.)))))))))))).
SAUSA300_1299	protein_coding	aaaaagctgatttctattatttatttgatagaaatcagcttttttga	1428887	1428934	SAUSA300_2262	protein_coding	gaaaaaagctgatttctattaattatttgatagaaatcagcttt	2432071	2432115	-51.5	0.00428263	1	0	0	0	1	LPM7	aaaagctgatttctattatttatttgatagaaatcagcttttttg&gaaaaaagctgatttctattaattatttgatagaaatcagcttt	.(((((((((((((((((..((.(((((((((((((((((((((.&.))))))))))))))))))))).))..)))))))))))))))))
SAUSA300_1698	protein_coding	gagtaggacagaaatgataagggagtgggacagaaa	1873282	1873318	SAUSA300_2643	protein_coding	tgtctttttttttgttt	2866827	2866844	-10.3	0	1	0	0	0	1	LPM7	tgataagggagtgggacag&tgtctttttttttgttt	.((((((((((.((((((.&)))))))))))))))).
SAUSA300_0082	protein_coding	acgagcactactagatgaatttgaagcccaaatggacg	91313	91351	SAUSA300_0089	protein_coding	gtagattctttaaaatctatgtgcgtggcataagaggcgctagcgaac	97521	97569	-14.2	3.47201e-27	14	0	7	0	0	RPMI	actagatgaatttgaagcccaaatggacg&tgtgcgtggcataagaggcgctagc	.((((.((..(((...(((...(((.((.&.)).))))))...)))..)))))).
hisC_1	protein_coding	cccgccggcaaggttgactagaattgaaaaaag	787145	787178	trkA	protein_coding	attttcgttcagtcaactactgccaatataactttgtagagcattga	1084273	1084320	-22.5	0.019392	2	0	1	0	1	LPM5, RPMI	cggcaaggttgactagaattgaaaaa&attttcgttcagtcaactactgcca	.((((.((((((((.(((.((((((.&.)))))))))))))))))..)))).
plsX	protein_coding	taggattggaaggtactgtagttaaagcaca	1229459	1229490	fabD	protein_coding	atgcctttagcagtatctgg	1230161	1230181	-14.5	0.00275499	2	0	1	1	0	LPM7, RPMI	aaggtactgtagttaaagcac&atgcctttagcagtatctg	.(((((((((...(((((((.&.))).))))))))))))).
hsdM_1	protein_coding	gtgcgaaatggactgcagattcaaagtttgaaaatgacg	458408	458447	hsdM_2	protein_coding	cgttgtactcccacatggtgtattattccgaggtgctgcagaaggtgtcattcgtcgt	1937282	1937340	-13	2.14009e-21	10	0	5	0	1	LPM5, RPMI	tgcgaaatggactgcagattca&aggtgctgcagaaggtgtcattcgtc	.(((.(((((.((((((..((.&.))..))))))......)))))))).
deoC_1	protein_coding	ttgagacggtattgttggaccatgacgaaattgtaaaag	159596	159635	deoC_2	protein_coding	ttcgttaaaacttcaacaggttttgcaggtggcggtgcgactgcagaagacgttaaattaatgaaagatacagtaggtg	2254405	2254484	-17.9	2.29293e-35	77	0	9	1	8	LPM7, LPM5, RPMI	agacggtattgttggaccatgacgaaattgtaaaag&gttttgcaggtggcggtgcgactgcagaagacgtta	.((((.....((((.(((.(.((....((((((((.&.)))))))))).).))).)))).........)))).
SAUSA300_1810	protein_coding	taaaacgtcaattgttgatgagtcgtgttttatctcaagatgtgttact	1993926	1993975	tnp	protein_coding	ctcaagggtataacacatacctcaacttagctaaacaac	2290631	2290670	-14.5	6.07281e-12	15	0	3	0	0	RPMI	tgttgatgagtcgtgttttatctc&agggtataacacatacctcaacttagct	.(((((((((..(((((.(((((.&.))))).)))))....))))..))))).
SAUSA300_0748	protein_coding	accccaacttgcacattattgtaagctgactttccgccagcttctgtgt	834523	834572	SAUSA300_1879	protein_coding	atagagaatttcgaaaggaaattctacagacaatgca	2040390	2040427	-14.8	8.17982e-23	8	0	0	1	7	LPM7, LPM5	ttattgtaagctgactttccgccagcttctgtgt&atagagaatttcgaaaggaaattctacagacaatgc	.((((((..(..((.(((((....(.((((.(((&))).))))...)....))))).))..)..)))))).
hfq	protein_coding	tttataataatttttctatttctcttt	1319063	1319090	SAUSA300_2245,SAUSA300_2246	protein_coding,protein_coding	atcagaggagtggtttaataatgagtaaaattaatgacat	2411027	2411067	-12.4	0	1	0	1	0	0	RPMI	tttataataatttttctatttctctt&cagaggagtggtttaataatgagtaaaa	(((((.((.(((...((((((((((.&.))))))))))...))).))..))))).
SAUSA300_0137	protein_coding	atttcattcagtcaactactgccaata	155980	156007	SAUSA300_0709,SAUSA300_0710	protein_coding,protein_coding	tattggcagtagttgactgcggggccccaacatagagaaattgga	788029	788074	-31.8	0	1	0	0	0	1	LPM5	ttcattcagtcaactactgccaata&tattggcagtagttgactgcggggc	.((...(((((((((((((((((((&)))))))))))))))))))...)).
hisC_1	protein_coding	ctttgttggggccccgccggcaaggttgactagaattgaaaaaagcttgtta	787133	787185	SAUSA300_0709,SAUSA300_0710	protein_coding,protein_coding	cagtagttgactgcggggccccaacatagagaaattg	788035	788072	-41.5	2.32801e-25	12	0	8	0	1	LPM5, RPMI	ctttgttggggccccgccggcaaggttgactag&gtagttgactgcggggccccaacataga	((.((((((((((((((......(((((((((.&.))))))))))))))))))))))).)).

## Sheet: bfsRNA-bfsRNA
Supplementary Table 4. USA300 bfsRNA-bfsRNA interactions identified in this study. See Supplementary Data for an explanation of what the columns mean.
name	rna_class	firstseq	start	end	name.1	rna_class.1	secondseq	start.1	end.1	MFE	bh_adj_p_value	TSB_hybs	RPMI_hybs	LPM7_hybs	LPM5_hybs	condition	hyb_count	intermolecular base-pairs	intermolecular structure
srn_1510_rsaA	sRNA	agttaaagttctcccaaggaagactactcgggtacacttt	643128	643168	SAUSA300_2324,srn_4470_RsaX28	protein_coding,sRNA	ttgatttatgctgtaactaattaaatgtgtatggtatctt	2499976	2500016	-10.3	0	0	14	0	0	RPMI	14	gaagactactcgggtacact&tgtgtatggtatctt	.((((.((((...((((((.&.))))))))))))))
srn_1510_rsaA	sRNA	aattgtatagagtagcgactgtataatttctattgaggttaacgttta	643066	643114	SAUSA300_1988,srn_3910_RNAIII	protein_coding,sRNA	aacatttgctagtagagttagtttccttggactcagtgcta	2146420	2146461	-14.7	3.59e-32	0	3	0	0	RPMI	4	gtagcgactgtataatttctattgaggttaacg&agttagtttccttggactcagtgcta	.((((.((((.......((((..(((((((((.&.)))))))))..))))..))))))))
srn_2130_rsaE	sRNA	tacccctttgtttgaagtgaaaaatttctcccatcccctttgtttagcgtcgtgtattcagacacgacgttttttt	991540	991616	srn_4390_rsaOG	sRNA	gtaacagggggagcgattaaacaaaggggtagagctatataacagatagcttttaatcgttc	2430601	2430663	-32.9	2.98e-78	0	0	83	102	LPM7, LPM5	185	tacccctttgtttgaagtgaaaaatttctcccatcccctttgtttagcg&gtaacagggggagcgattaaacaaaggggtag	(((((((((((((((.((...............(((((.(((((..((.&))))))))))))))..))))))))))))))).

## Sheet: mRNA-mRNA(AS)
Supplementary Data 4. USA300 mRNA- anti-sense mRNA interactions identified in this study. See Supplementary Data for an explanation of what the columns mean.
name	rna_class	firstseq	start	end	name.1	rna_class.1	secondseq	start.1	end.1	MFE	bh_adj_p_value	hyb_count	TSB_hybs	RPMI_hybs	LPM7_hybs	LPM5_hybs	condition	intermolecular base-pairs	intermolecular structure
yfiA	protein_coding	atggattcagaagaagcggtattacaaatgaatctattaggtcat	816857	816902	as_yfiA	as_protein_coding	atgacctaatagattcatttgtaataccgct	816871	816902	-49.2	0	3	3	0	0	0	TSB	aagcggtattacaaatgaatctattaggtcat&atgacctaatagattcatttgtaataccgct	.(((((((((((((((((((((((((((((((&)))))))))))))))))))))))))))))))
adhE	protein_coding	aaaggattaacgtatgtagcggaaccaattggtgttat	171524	171562	as_SAUSA300_0953	as_protein_coding	tataagtcgtttaaaaggactgaatatactctgtccttcattttcaagt	1042729	1042778	-13.4	0	1	1	0	0	0	TSB	aaaggattaacgtatgtagcggaacca&aggactgaatatactctgtccttc	.((((((....((((((..(((..((.&.)).))).))))))...)))))).
SAUSA300_0033	protein_coding	atagaaacgttttaaaaattttgaatcgccatgaacatatacgttatggtgaatcg	41977	42033	as_SAUSA300_0033	as_protein_coding	tatcgattcaccataacgtatatgttcatggcgattc	41999	42036	-58.6	0	3	0	3	0	0	RPMI	tgaatcgccatgaacatatacgttatggtgaatcg&tcgattcaccataacgtatatgttcatggcgattc	.((((((((((((((((((((((((((((((((((&.))))))))))))))))))))))))))))))))))
SAUSA300_0081	protein_coding	tctacgcaaactcttgaattgtcgtatttcatctttctcatatttgtt	91434	91482	as_SAUSA300_0089	as_protein_coding	gtagtgctcgtgcttctgcaattgattgtgtgttcat	97470	97507	-10.3	6.23269e-25	5	0	5	0	0	RPMI	ctacgcaaactcttgaattgtcgtatttcatc&agtgctcgtgcttctgcaattgattgtgtgt	.(((((((.....(.((((((.((((..(((.&.)))...))))....)))))).)))))))).
ahpF	protein_coding	aattactgatatgtcacctagactatctctttc	429237	429270	as_ahpF	as_protein_coding	agagatagtctaggtgacatatcagtaatttctgtcaacaaatct	429240	429285	-49.5	0	3	0	3	0	0	RPMI	aattactgatatgtcacctagactatctctt&agagatagtctaggtgacatatcagtaattt	((((((((((((((((((((((((((((((.&)))))))))))))))))))))))))))))).
pbuX	protein_coding	tcttgtaaaattcttcccaccagtagtaacg	437375	437406	as_pbuX	as_protein_coding	cgttactactggtgggaagaattttacaa	437377	437406	-47.5	0	2	0	2	0	0	RPMI	cttgtaaaattcttcccaccagtagtaacg&cgttactactggtgggaagaattttacaa	.(((((((((((((((((((((((((((((&)))))))))))))))))))))))))))))
guaA	protein_coding	tagaaatcgttagagaatcagacgcgattttacgccaagtgattagagaagaaggtcttga	441071	441132	as_guaA	as_protein_coding	agaccttcttctctaatcacttggcgtaaaatc	441096	441129	-57.1	6.62851e-21	8	0	8	0	0	RPMI	cgattttacgccaagtgattagagaagaaggtctt&agaccttcttctctaatcacttggcgtaaaatc	.(((((((((((((((((((((((((((((((((.&)))))))))))))))))))))))))))))))))
SAUSA300_0410	protein_coding	aagtaataaaccgggtgaattggatgatgaaggtatggttttaaat	463875	463921	as_SAUSA300_0413	as_protein_coding	accccttagctgtgcgtgtgtttctatctaagtacaaga	466404	466443	-14.8	0	5	0	5	0	0	RPMI	ccgggtgaattggatgatgaaggtatggttt&tagctgtgcgtgtgtttctatctaagtacaaga	.(..(((..((((((((...(.((((((((.&.)))))))).).....)).)))))).)))..).
rplJ	protein_coding	aagtgaagatgctgtagctgcagcgaaagtaatttctggatttgctaa	583898	583946	as_rplJ	as_protein_coding	gatctttagcaaatccagaaattacttt	583923	583951	-31.7	0	1	0	1	0	0	RPMI	gaaagtaatttctggatttgctaa&tttagcaaatccagaaattacttt	.(((((((((((((((((((((((&.)))))))))))))))))))))))
rpoC	protein_coding	agtcgtatgggattattacttgacatgtcaccaaga	589574	589610	as_rpoC	as_protein_coding	aatgctcttggtgacatgtcaag	589592	589615	-30.7	0	3	0	3	0	0	RPMI	acttgacatgtcaccaaga&ctcttggtgacatgtcaag	.((((((((((((((((((&.))))))))))))))))))
fusA	protein_coding	tcacattgatgctggtaaaacgactacgact	594476	594507	as_fusA	as_protein_coding	tagtcgttttaccagcatcaatgtg	594477	594502	-41.8	0	1	0	1	0	0	RPMI	tcacattgatgctggtaaaacgactac&tagtcgttttaccagcatcaatgtg	.(((((((((((((((((((((((((.&)))))))))))))))))))))))))
SAUSA300_0621	protein_coding	aatggtaggacgtcttgaaaaagcaggctatgttgaaac	694253	694292	as_SAUSA300_0621	as_protein_coding	tttcaacatagcctgctttttcaagac	694264	694291	-44.3	0	19	0	19	0	0	RPMI	cgtcttgaaaaagcaggctatgttgaaac&tttcaacatagcctgctttttcaagac	.(((((((((((((((((((((((((((.&)))))))))))))))))))))))))))
pgk	protein_coding	atgtttgtttaacattgttacgggaaaacagtcacaaga	845713	845752	as_SAUSA300_0767	as_protein_coding	aattgtttttttgttatttgctctttattt	855814	855844	-11	0	1	0	1	0	0	RPMI	acattgttacgggaaaacagtc&aattgtttttttgttatttgc	.((.....(((((((((((((.&.)))))))))))))....)).
SAUSA300_0790	protein_coding	gtaaagcgtcctctagcagtaatgggcgataagat	875955	875990	as_SAUSA300_0790	as_protein_coding	ttatcgcccattactgcta	875968	875987	-32.5	0	4	0	4	0	0	RPMI	ctagcagtaatgggcgataag&ttatcgcccattactgcta	.(((((((((((((((((((.&)))))))))))))))))))
nrdI	protein_coding	tatttaaaagggttgaagaaagaaggtgatccaatgaa	793739	793777	as_int_1	as_protein_coding	ttctttattcttatttttaaattttt	883180	883206	-10.5	0	1	0	1	0	0	RPMI	tatttaaaagggttgaagaaagaag&ttctttattcttatttttaaatt	.(((((((((....(((.((((((.&)))))).)))...))))))))).
dltA	protein_coding	aatggaattagaagaaattgaaacacaattacgccagtctgagttcgta	915580	915629	as_dltA	as_protein_coding	ttacgaactcagactggc	915612	915630	-31.5	0	3	0	3	0	0	RPMI	cgccagtctgagttcgta&ttacgaactcagactggc	.(((((((((((((((((&.)))))))))))))))))
SAUSA300_0283	protein_coding	tcgttcgccaaggattattcaccgtgaaccgacggatgata	336572	336613	as_SAUSA300_0866	as_protein_coding	gggattaatccttggcgatcaa	946938	946960	-27.9	0	2	0	2	0	0	RPMI	cgttcgccaaggattattcaccg&gggattaatccttggcgatca	.(.(((((((((((((.((.((.&)))).))))))))))))).).
nusG	protein_coding	tgaatatgactgaacaaatctttagagtagtcataccgg	581421	581460	as_SAUSA300_0879	as_protein_coding	ttttcaatttgactattttttttatttctttt	966643	966675	-10.3	0	1	0	1	0	0	RPMI	tgaacaaatctttagagtagtcat&ttgactattttttttatttctttt	.(((.((((....((((((((((.&.))))))))))....)))).))).
dltA	protein_coding	aatcaaattgaatggctacagaatggaattagaagaaatt	915559	915599	as_oppD_2	as_protein_coding	tttttttatttcttcttttggcaattttttataatttaaa	983168	983208	-12.9	0	1	0	1	0	0	RPMI	tgaatggctacagaatggaattagaagaaa&tttttttatttcttcttttggcaatttt	.((((.((((.(((..((((.((((((((.&)))))))).)))))))..)))).)))).
atl	protein_coding	aaacgcattcgtacatgcatttgttgatggggatcgtataatcgaaaca	1047083	1047132	as_atl	as_protein_coding	atgcatgtacgaatgcgttttgatagttatttttcatataa	1047112	1047153	-31.4	3.07903e-23	6	0	6	0	0	RPMI	aaacgcattcgtacatgcatt&atgcatgtacgaatgcgtttt	((((((((((((((((((((.&)))))))))))))))))))).
rpoB	protein_coding	tggtgaaattgtagttgaagaaggtacagtgcttgatcgt	586449	586489	as_pbpA	as_protein_coding	ttttttttaattttaattttt	1173831	1173852	-10.5	0	3	0	3	0	0	RPMI	tgaaattgtagttgaagaaggt&ttttttttaattttaattttt	.(((((((.((((((((((((.&)))))))))))).))))))).
pyrE	protein_coding	tagacactagaaggaggaattcaacaaatgaatgacaaa	1203484	1203523	as_SAUSA300_1099	as_protein_coding	atgttttgtcattcatttgttga	1203504	1203527	-25	0	22	0	22	0	0	RPMI	ttcaacaaatgaatgacaaa&ttttgtcattcatttgttga	.(((((((((((((((((((&.)))))))))))))))))))
ftsZ	protein_coding	cgtggtttaggagcaggagctaatcctgaaatcggtaaaaaa	1181746	1181788	as_SAUSA300_1099	as_protein_coding	ttttttgtttttaaatttgttcttgttt	1203706	1203734	-13.3	0.000176698	2	0	2	0	0	RPMI	ggagcaggagctaatcctgaaatcggtaaaa&ttttttgtttttaaatttgttcttgttt	.((((((((((.(((..(((((.(((.(((.&))).))).))))).))).))))))))))
smc	protein_coding	attaaagatcaaattaatggtcaacaagaaacgagaacacgcttat	1235327	1235373	as_smc	as_protein_coding	taagcgtgttctcgtttcttgttgaccattaatttgatctt	1235331	1235372	-67.4	2.92528e-06	1	0	1	0	0	RPMI	aaagatcaaattaatggtcaacaagaaacgagaacacgcttat&taagcgtgttctcgtttcttgttgaccattaatttgatctt	.(((((((((((((((((((((((((((((((((((((((((.&)))))))))))))))))))))))))))))))))))))))))
codY	protein_coding	cacatatcaaacgtgattgtgtaaagggtgcaatatttatatattgt	1260668	1260715	as_codY,as_srn_2620_Teg61	as_protein_coding	acaatatataaatattgcacccttta	1260689	1260715	-35.3	0	1	0	1	0	0	RPMI	gtaaagggtgcaatatttatatattgt&acaatatataaatattgcacccttta	.((((((((((((((((((((((((((&))))))))))))))))))))))))))
rspO	protein_coding	aggaggaaattgattatggcaatttcacaagaacgtaaaaacgaaatc	1281406	1281454	as_rpsO	as_protein_coding	tcgtttttacgttcttgtgaaattgcca	1281422	1281450	-44.5	0	3	0	3	0	0	RPMI	atggcaatttcacaagaacgtaaaaacgaa&tcgtttttacgttcttgtgaaattgcca	.((((((((((((((((((((((((((((.&))))))))))))))))))))))))))))
rpsO	protein_coding	tccgtcgttaatcttaatataacgtctttgaggttgggg	1281680	1281719	as_SAUSA300_1870	as_protein_coding	atataaattaaggttggaacataaatatgccccaacctcaaagacgtta	1281699	1281748	-36.2	1.07028e-25	10	0	10	0	0	RPMI	ataacgtctttgaggttgggg&gccccaacctcaaagacgtta	.((((((((((((((((((((&.))))))))))))))))))))
gap_1	protein_coding	tacacaagacgcacctcacagaaaaggtgacaaacgtcgt	843900	843940	as_ftsK	as_protein_coding	ttgttcttttttttgatgtt	1286362	1286382	-10.4	0	1	0	1	0	0	RPMI	cacctcacagaaaaggtgacaaa&ttgttcttttttttgatgtt	.((.(((.((((((((.(((((.&)))))))))))))))).)).
SAUSA300_0255	protein_coding	agatgtcaatttaatggatgaaaatgggatcgaattagg	308012	308051	as_SAUSA300_1210	as_protein_coding	tttttttattttcatta	1330765	1330782	-10.8	0	1	0	1	0	0	RPMI	ggatgaaaatgggat&tttttattttcatta	.(((((((((((((.&.))))))))))))).
SAUSA300_1007	protein_coding	ttaggtgaagaagggcatggtcatgacatcgatactt	1102698	1102735	as_msrR	as_protein_coding	ctaattttcttcttcttttt	1384893	1384913	-10.1	0	1	0	1	0	0	RPMI	tgaagaagggc&tttcttcttct	.(((((((((.&.))))))))).
SAUSA300_1327	protein_coding	gattagtcaaattactagtgcgacaagagtga	1476768	1476800	as_SAUSA300_1327	as_protein_coding	cgcactagtaatttgacta	1476778	1476797	-29.7	0	1	0	1	0	0	RPMI	ttagtcaaattactagtgcga&cgcactagtaatttgacta	.(((((((((((((((((((.&)))))))))))))))))))
pdhA	protein_coding	gtggaattaatggaaagaatggtatggactcgtatcctt	1088675	1088714	as_SAUSA300_1385	as_protein_coding	ttttctctttatttttttcatcttcttctttgtcac	1550483	1550519	-12.8	0	1	0	1	0	0	RPMI	gtggaattaatggaaagaatggtatggac&tttctctttatttttttcatcttcttct	(.((((...(((((((((((((...(((.&.)))...))))))))))))).)))).).
SAUSA300_0030	protein_coding	aatatgtccggggaaataactgaattgaattatgatgaa	37986	38025	as_SAUSA300_1428	as_protein_coding	taaattttgttttttagttttatattttcttttt	1586166	1586200	-11.2	0	1	0	1	0	0	RPMI	cggggaaataactgaattgaattatgat&tttgttttttagttttatattttcttt	.(((((((((...((((((((..((((.&.))))..))))))))..))))))))).
glpD	protein_coding	cgagaagcgagagatttgttcgaacatgtacaattgaa	1314809	1314847	as_SAUSA300_1436	as_protein_coding	ttttcttctttttttggtttttctttt	1588960	1588987	-11.1	0	1	0	1	0	0	RPMI	cgagaagcgagagat&ttttttggtttttct	.(((((((.(((((.&.))))).))))))).
pnpA	protein_coding	atgtctcaagaaaagaaagtttttaaaactgaatgggca	1282060	1282099	as_SAUSA300_1436	as_protein_coding	ttttattttcttctttttttggtttttctttt	1588960	1588992	-11.2	0	2	0	2	0	0	RPMI	ctcaagaaaagaaa&cttctttttttggt	.((((((((((((.&.)))))))))))).
SAUSA300_1310	protein_coding	ctaaagtaggtgaagtctgggcaatgttatgtatttcat	1444208	1444247	as_glk	as_protein_coding	ttattttcatttactttttca	1658895	1658916	-11.9	0	1	0	1	0	0	RPMI	taaagtaggtgaagt&ttttcatttactttt	.(((((((((((((.&.))))))))))))).
glnR	protein_coding	aaaacgtctgttctcactcaatgatttggaaagattact	1322530	1322569	as_SAUSA300_1560	as_protein_coding	tttctaaatcaattaatgttaat	1709463	1709486	-11.2	0	1	0	1	0	0	RPMI	atgatttggaaag&tttctaaatcaa	.(((((((((((.&))))))))))).
adhE	protein_coding	tccaatcatttttgcattccatccaagtgcacaagaatc	171637	171676	as_secF	as_protein_coding	ttttcttttgtgcttctttttt	1748281	1748303	-10.6	0	1	0	1	0	0	RPMI	caagtgcacaagaa&cttttgtgcttcttt	.(((.((((((((.&.))))))))..))).
tgt	protein_coding	tgtagtattcgcggcatggatatgtttgattgtgtctt	1749739	1749777	as_tgt	as_protein_coding	aagacacaatcaaacatatccatgccgcga	1749739	1749769	-53.5	0	1	0	1	0	0	RPMI	ttcgcggcatggatatgtttgattgtgtctt&aagacacaatcaaacatatccatgccgcga	.((((((((((((((((((((((((((((((&))))))))))))))))))))))))))))))
SAUSA300_0383	protein_coding	agaaatccagaaaatgcgcgaagaacgtcacctactt	434278	434315	as_infC	as_protein_coding	tgataattttttgtttctttttcatttctttttcttt	1780143	1780180	-11.9	0	1	0	1	0	0	RPMI	agaaatccagaaaatgcgcgaagaacgtcac&tgataattttttgtttctttttcatttctt	((((((...(((((...((((((((.((((.&))))..))))))))....))))))))))).
SAUSA300_1007	protein_coding	ttaggtgaagaagggcatggtcatgacatcgatactt	1102698	1102735	as_polA_2	as_protein_coding	tctttttccatttcttcta	1791736	1791755	-10.6	0	1	0	1	0	0	RPMI	aagaagggcatggt&tccatttcttcta	.(((((((.((((.&.))))))))))).
pfkA	protein_coding	gaaacactcaatcgttcttgtagcagaaggttgtatgactgcgcaaga	1806818	1806866	as_pfkA	as_protein_coding	tcttgcgcagtcatacaacct	1806818	1806839	-38	0	1	0	1	0	0	RPMI	aaggttgtatgactgcgcaaga&tcttgcgcagtcatacaacct	.(((((((((((((((((((((&)))))))))))))))))))))
SAUSA300_0716	protein_coding	taaagaagaatatggtgtgacattagacgatatcga	795053	795089	as_tyrS	as_protein_coding	atttgttgtgtcatttga	1841664	1841682	-10.2	0	1	0	1	0	0	RPMI	tgtgacattagacgat&tttgttgtgtcatt	.(((((((..(((((.&.)))))))))))).
SAUSA300_0672	protein_coding	attaccaatccgaaaagagaaaaaaacggatagtatgtctgg	746778	746820	as_SAUSA300_1750	as_protein_coding	atataaatattgtttttttacttttt	1930617	1930643	-11.1	0	5	0	5	0	0	RPMI	aaaagagaaaaaaacggatagtatgtc&atataaatattgtttttttacttttt	.((((((((((((((((....(((((.&)))))....)))))))))).))))))
SAUSA300_1786	protein_coding	ctagatccattaggaattcaatccatgttagatttaatggttga	1968466	1968510	as_SAUSA300_1786	as_protein_coding	gattgaattcctaatggatct	1968487	1968508	-32.7	0	4	0	4	0	0	RPMI	tagatccattaggaattcaatcc&gattgaattcctaatggatct	.(((((((((((((((((((((.&)))))))))))))))))))))
SAUSA300_0793	protein_coding	aaaaagcttgttacaagcgcattttcgttcagtcaacta	877864	877903	as_SAUSA300_1870	as_protein_coding	gaaataaaatgcacttgtaacaagcatttttcaattatagtccggggc	2029624	2029672	-29.8	0.0002874	1	0	1	0	0	RPMI	aaaaagcttgttacaagcgcattttcgttca&gaaataaaatgcacttgtaacaagcatttttc	(((((((((((((((((.(((((((..(((.&)))..))))))).)))))))))))).))))).
eno	protein_coding	aacgtggtttagaaactgcagtaggtgacgaaggtggttt	848807	848847	as_SAUSA300_1930	as_protein_coding	ttgttgttgctgttgtt	2096951	2096968	-12.4	0	1	0	1	0	0	RPMI	aaactgcagtaggtgacgaa&ttgttgttgctgttgtt	.(((.(((((((..(((((.&))))).))))))).)))
gltD	protein_coding	aaatggagaaattgatgatataacaataactgcaaaagat	502748	502788	as_SAUSA300_1964	as_protein_coding	tttttaatttcttcttt	2120873	2120890	-10.8	0	1	0	1	0	0	RPMI	tggagaaattgat&tttaatttcttct	.(((((((((((.&.))))))))))).
thrS	protein_coding	atggtacataagttgaacaagtgaaaggtaaagatgccg	1782359	1782398	as_SAUSA300_1978	as_protein_coding	tttttggtatttttttatatttttatcc	2134343	2134371	-11.6	0	2	0	2	0	0	RPMI	agtgaaaggtaaagatgccg&tggtatttttttatatttttatc	.(((((((..(((((((((.&.))))))))).....))))))).
SAUSA300_1322	protein_coding	agatgatccacagaaaatcgttaggtggcgtgctgctatg	1453409	1453449	as_SAUSA300_2162	as_protein_coding	atgttttatgattttctttaata	2340987	2341010	-11.4	0	1	0	1	0	0	RPMI	cagaaaatcgttaggtggcgtg&atgttttatgattttctt	.((((((((((.....(((((.&)))))..)))))))))).
asnC	protein_coding	aagcagaaggctttgatgatattgaatggggcgaagattt	1510081	1510121	as_SAUSA300_2287	as_protein_coding	tctttgttgatatttaat	2459789	2459807	-11.5	0	1	0	1	0	0	RPMI	tattgaatggggcgaagat&tctttgttgatatttaat	.((((((((.((((((((.&))))))))..))))))))
SAUSA300_2296	protein_coding	ccagagtttcatattgacgatactttcca	2468278	2468307	as_SAUSA300_2296	as_protein_coding	aagtatcgtcaatatgaaactctggtgtctttggatagataggca	2468282	2468327	-40.1	1.04168e-10	3	0	3	0	0	RPMI	ccagagtttcatattgacgatacttt&aagtatcgtcaatatgaaactctggt	(((((((((((((((((((((((((.&))))))))))))))))))))))))).
rpmB	protein_coding	agttatgtgtatttatatttattaaaggaggtactca	1223109	1223146	as_fmhA	as_protein_coding	gttaaaaccttttttga	2533244	2533261	-10.3	0	1	0	1	0	0	RPMI	attaaaggaggta&aaccttttttga	.(((((((((((.&.)))))))))))
SAUSA300_0755	protein_coding	tttgatacacaaggtcaaattgtccataaggttaaaacaatt	843096	843138	as_SAUSA300_2378	as_protein_coding	tttgattttgtaaattttta	2558022	2558042	-10.3	0	1	0	1	0	0	RPMI	cacaaggtcaaat&tttgattttgta	.(((((((((((.&))))))))))).
SAUSA300_1899	protein_coding	ctctagcatttatgaatagatgggagttt	2065648	2065677	as_SAUSA300_2399	as_protein_coding	tgatattttctatcttttcttt	2584728	2584750	-11.1	0	1	0	1	0	0	RPMI	tgaatagatgggagt&ttttctatcttttct	.(((.(((((((((.&.))))))))).))).
tig	protein_coding	agcaacttgggaaaaaaaggaaggtaacgaaggtttat	1777342	1777380	as_galU	as_protein_coding	ttgccttttttattttttt	2629039	2629058	-12.7	0	1	0	1	0	0	RPMI	tgggaaaaaaaggaaggtaac&ttgccttttttattttttt	.(((((((.(((((((((((.&))))))))))).)))))))
SAUSA300_2448	protein_coding	ttatgacgggagtctaaaa	2642500	2642519	as_SAUSA300_2448	as_protein_coding	ttagactcccgtcataataacttcagacaaacgttagtctgac	2642502	2642545	-28.7	2.28369e-14	3	0	3	0	0	RPMI	ttatgacgggagtctaaa&ttagactcccgtcataat	(((((((((((((((((.&))))))))))))))))).
alr	protein_coding	aattaaaggtcatttaataacttttggaatcaattggagg	2188554	2188594	as_SAUSA300_2480	as_protein_coding	gaattaaatgtctttta	2678428	2678445	-10.8	0	1	0	1	0	0	RPMI	ttaaaggtcatttaata&aattaaatgtctttta	.((((((.((((((((.&.)))))))).))))))
SAUSA300_0922	protein_coding	taacctatggcattttgtcagaggggagtaacttaagaatcatgaccgt	1012016	1012065	as_SAUSA300_2483	as_protein_coding	aattcattttttaaaaatgcagt	2682076	2682099	-10.4	0	1	0	1	0	0	RPMI	ggcattttgtcagaggggagta&aattcattttttaaaaatgca	.(((((((...(((((.((((.&.)))).)))))..))))))).
isaA	protein_coding	cgctgctgaagtaaacgttgatcaagcacacttagttgacttagcgcataatc	2712620	2712673	as_isaA	as_protein_coding	caactaagtgtgcttgatca	2712635	2712655	-33.4	0	3	0	3	0	0	RPMI	ttgatcaagcacacttagttga&caactaagtgtgcttgatca	.((((((((((((((((((((.&))))))))))))))))))))
SAUSA300_2584	protein_coding	aaattaggcgaatcagagttctttga	2804817	2804843	as_SAUSA300_2584	as_protein_coding	aagaactctgattcgcctaattttcctgtagctgtca	2804820	2804857	-35.4	0	4	0	4	0	0	RPMI	aaattaggcgaatcagagttcttt&aagaactctgattcgcctaatttt	(((((((((((((((((((((((.&))))))))))))))))))))))).
SAUSA300_1873	protein_coding	atcatgcaatcaacacctaag	2033767	2033788	as_SAUSA300_1873	as_protein_coding	taggtgttgattgcatgatgaatgcagaagtt	2033769	2033801	-31.3	0	1	1	0	0	0	TSB	atcatgcaatcaacacctaa&taggtgttgattgcatgatg	(((((((((((((((((((.&))))))))))))))))))).
SAUSA300_0351	protein_coding	ataaagaggtagatatcgatgcaacagatcaatatgagttgct	401986	402029	as_SAUSA300_0351	as_protein_coding	caagcaactcatattgatctgttgc	402006	402031	-38.2	0	2	0	0	0	2	LPM5	tgcaacagatcaatatgagttgct&aagcaactcatattgatctgttgc	.(((((((((((((((((((((((&.)))))))))))))))))))))))
SAUSA300_0460	protein_coding	tgtctgtgattaatcaaacgtgtggtaatagagaa	520953	520988	as_SAUSA300_0460	as_protein_coding	gaaaccaactgttctctattaccacacgtttg	520967	520999	-32.8	0	2	0	0	0	2	LPM5	tcaaacgtgtggtaatagagaa&gttctctattaccacacgtttg	.(((((((((((((((((((((&.)))))))))))))))))))))
hpt	protein_coding	taatacgggtgtgaatgacattgatgttaagct	547353	547386	as_hpt	as_protein_coding	tagtaattgagcttaacatcaatgtcattc	547365	547395	-31.6	0	1	0	0	0	1	LPM5	tgaatgacattgatgttaagct&gagcttaacatcaatgtcattc	.(((((((((((((((((((((&.)))))))))))))))))))))
nrdF	protein_coding	taaattaaaagaccttcacatgtaaagggaaatagcgattcgtttcgtcttg	797332	797384	as_nrdF	as_protein_coding	tacatgtgaaggtcttt	797339	797356	-26.3	2.37589e-12	3	0	0	0	3	LPM5	aaaagaccttcacatgtaa&tacatgtgaaggtcttt	.(((((((((((((((((.&)))))))))))))))))
SAUSA300_0748	protein_coding	atttctctatgttggggcccaca	834672	834695	as_SAUSA300_0793	as_protein_coding	caggcaatgcaagttggggatgggccccaacaaagagaaat	877773	877814	-34.8	0.00194005	1	0	0	0	1	LPM5	atttctctatgttggggcccac&atgggccccaacaaagagaaat	((((((((.((((((((((((.&.)))))))))))).))))))))
murE	protein_coding	catttagattttcatggcacaatggaagcatacgga	1009231	1009267	as_murE	as_protein_coding	tgtccgtatgcttccattgtgcca	1009245	1009269	-41.6	0	2	0	0	0	2	LPM5	atggcacaatggaagcatacgga&gtccgtatgcttccattgtgcca	.((((((((((((((((((((((&.))))))))))))))))))))))
SAUSA300_0137	protein_coding	attcagtcaactactgc	155985	156002	as_folD	as_protein_coding	atttatttcgtcgtcccaccccggcaaggttgactaga	1058251	1058289	-12.1	0	1	0	0	0	1	LPM5	ttcagtcaactactgc&ggcaaggttgactaga	.((((((((((..(((&.))).)))))))).))
SAUSA300_1004	protein_coding	attagcgaagcaattatctcagaacggtggcaaggtttctttaga	1099826	1099871	as_SAUSA300_1004	as_protein_coding	aaagaaaccttgccaccgttctgagata	1099840	1099868	-50.2	3.72342e-12	4	0	0	0	4	LPM5	ttatctcagaacggtggcaaggtttcttta&aaagaaaccttgccaccgttctgagata	.((((((((((((((((((((((((((((.&))))))))))))))))))))))))))))
infB	protein_coding	atctatttcgaagacgaaaaagatgatccagaggcaatt	1276960	1276999	as_sucB	as_protein_coding	ttgttgtttcttcttttttattatttgtttctt	1436843	1436876	-13.6	0	1	0	0	0	1	LPM5	tcgaagacgaaaaagatgatccagaggcaatt&tgttgtttcttcttttttattatttgt	.((((...((((((((......(((((((((.&.)))))))))))))))))....)))).
trkA	protein_coding	tattgcgacgagataatcgggagtgggacagaa	1084058	1084091	as_SAUSA300_1324	as_protein_coding	atttctgtcccactccct	1455840	1455858	-31.1	0	1	0	0	0	1	LPM5	cgggagtgggacagaa&tttctgtcccactccct	.(((((((((((((((&.))))))))))))))).
gap_1	protein_coding	tagcattcagaagaattcaagaagtagaaggtcttgaagttgtagcag	843392	843440	as_recO	as_protein_coding	actaataacatctacagaatttaacgttcccatacctcg	1678338	1678377	-10.8	1.06963e-06	2	0	0	0	2	LPM5	agaagtagaaggtcttgaagttgtagc&tctacagaatttaacgttcccatacctcg	.((.((((((.((..((((.((((((.&.))))))..)))))).)))...))).)).
SAUSA300_1648	protein_coding	gatggttagatattttttaaccatcagtttgcgtttatattagtttttt	1811369	1811418	as_SAUSA300_1648	as_protein_coding	aaactaatataaacgcaaactgatggttaaa	1811372	1811403	-43.5	1.60092e-38	15	0	0	0	15	LPM5	ttttaaccatcagtttgcgtttatattagtttt&aaactaatataaacgcaaactgatggttaaa	.(((((((((((((((((((((((((((((((.&)))))))))))))))))))))))))))))))
SAUSA300_0536	protein_coding	gattttgatggtgttgaacacaaaggtgcctataaagat	601100	601139	as_SAUSA300_1687	as_protein_coding	attgtgtttgtgtttttttcaacaattctttttct	1859807	1859842	-12.4	0	1	0	0	0	1	LPM5	gattttgatggtgttgaacacaaaggt&gtgtttgtgtttttttcaacaattct	((..(((.(((....(((((((((.(.&.).)))))))))...))).))).)).
dat	protein_coding	taatggtattacacgaattgtaa	1870533	1870556	as_dat	as_protein_coding	ttacaattcgtgtaatacca	1870533	1870553	-28.2	0	1	0	0	0	1	LPM5	atggtattacacgaattgtaa&ttacaattcgtgtaatacca	.(((((((((((((((((((.&.)))))))))))))))))))
SAUSA300_1318	protein_coding	aaatttataattagatagatagaggaggtaattcatatg	1449787	1449826	as_SAUSA300_1747	as_protein_coding	ttatatttttttatttcttctttt	1928078	1928102	-10.9	0	1	0	0	0	1	LPM5	tagaggaggtaattcatatg&ttatatttttttatttcttctt	.(((((((((((...(((((&.)))))....))))))))))).
SAUSA300_1495	protein_coding	tcgtttaattagggaggatgcaagatgagtgctagttt	1648007	1648045	as_SAUSA300_1978	as_protein_coding	tttttggtatttttttatatttttat	2134343	2134369	-10.6	0	1	0	0	0	1	LPM5	ggaggatgcaagatgagtgctagt&tttggtatttttttatattttta	.(((((((.((((.(((((((((.&.))))))))))))).))))))).
SAUSA300_2040	protein_coding	attggcttcgcaaagtagactgggtattagtagccactatagctgttttagcaa	2206076	2206130	as_SAUSA300_2040	as_protein_coding	aaacagctatagtggctacta	2206103	2206124	-34.7	0	4	0	0	0	4	LPM5	ttagtagccactatagctgtttt&aaacagctatagtggctacta	.(((((((((((((((((((((.&)))))))))))))))))))))
fba	protein_coding	tatctacaggtttaccattagtattacacggtggtac	2241654	2241691	as_fba	as_protein_coding	aatactaatggtaaacctgtagataaac	2241666	2241694	-38.1	0	1	0	0	0	1	LPM5	tatctacaggtttaccattagtatta&aatactaatggtaaacctgtagataa	(((((((((((((((((((((((((.&))))))))))))))))))))))))).
SAUSA300_0672	protein_coding	aaacggatagtatgtctggaggagaactttaatgtctga	746758	746797	as_SAUSA300_2140	as_protein_coding	atatgtttcttgttcttctttgttaaattttaa	2315253	2315286	-11.7	0	1	0	0	0	1	LPM5	tggaggagaact&tgttcttctttg	.((((((((((.&.)))))))))).
SAUSA300_0638	protein_coding	aatgtttaataaaatctggagaaataggaggacattgcc	713240	713279	as_tcaA	as_protein_coding	tttcttctttttctttcttttcaa	2475045	2475069	-12.5	0	1	0	0	0	1	LPM5	tggagaaataggaggac&tttcttctttttctttc	.(((((((.(((((((.&.))))))).))))))).
SAUSA300_2359	protein_coding	aaattcaatgatggcttgaaaaaaatcgaggaaaacggtgaattagctaaaatag	2534919	2534974	as_SAUSA300_2359	as_protein_coding	aattcaccgttttcctcgatttttt	2534930	2534955	-36.7	0	3	0	0	0	3	LPM5	aaaaaaatcgaggaaaacggtgaatta&aattcaccgttttcctcgatttttt	.(((((((((((((((((((((((((.&)))))))))))))))))))))))))
SAUSA300_2501	protein_coding	taaaggcagattatattatttcaaatatggaagtcatacctactt	2706335	2706380	as_SAUSA300_2501	as_protein_coding	aagtaggtatgacttccatatt	2706335	2706357	-33.6	0	1	0	0	0	1	LPM5	aaatatggaagtcatacctactt&aagtaggtatgacttccatatt	.((((((((((((((((((((((&))))))))))))))))))))))
ptsI	protein_coding	gaaattccagcaattgttggtacaaaatcaattactcaa	1079112	1079151	as_SAUSA300_2589	as_protein_coding	tgatgtattaattggttgtt	2817588	2817608	-11.6	0	1	0	0	0	1	LPM5	cagcaattgttggtacaaaatcaa&tgatgtattaattggttgtt	.((((((.(((((((((...(((.&))))))))))))..))))))
gyrB	protein_coding	aagtaacggataacggacgtggtatcccagttgata	5292	5328	as_gyrB	as_protein_coding	aactgggataccacgtcc	5306	5324	-35.2	0	1	0	0	0	1	LPM7	cggacgtggtatcccagttg&aactgggataccacgtcc	.((((((((((((((((((.&))))))))))))))))))
SAUSA300_0369	protein_coding	gaggaaagagacttataggtctcgcgagttattttaattcg	420101	420142	as_ispE	as_protein_coding	ttttaatttgttttttagtgtttttttaataaaaa	530746	530781	-10.5	0	1	0	0	0	1	LPM7	gaaagagacttataggtctcgcgagttat&ttaatttgttttttagtgttttttta	.((((((((...((((....((((((((.&.))))))))..))))..)))))))).
SAUSA300_0531	protein_coding	agagacgtattaccagatccaattcataact	593860	593891	as_SAUSA300_0531	as_protein_coding	tatgaattggatctggta	593870	593888	-28	0	3	0	0	0	3	LPM7	ttaccagatccaattcataa&tatgaattggatctggta	.((((((((((((((((((.&))))))))))))))))))
hisC_1	protein_coding	gccccgccggcaaggttgactagaattga	787143	787172	as_SAUSA300_0748	as_protein_coding	atagagaaattggattcccaatttctacagacaatgcaagttggcgggg	834633	834682	-26.2	0.00718607	1	0	0	0	1	LPM7	gccccgccggcaaggttgactagaattga&ccaatttctacagacaatgcaagttggcgggg	.((((((((((...((((.(((((((((.&.))))).))..)).))))....))))))))))
gap_1	protein_coding	gtacattagcatacttagctgaactttctaaa	844322	844354	as_gap_1	as_protein_coding	aaagttcagctaagtatgctaatgt	844324	844349	-38.4	3.85469e-06	2	0	0	0	2	LPM7	tacattagcatacttagctgaactttc&aaagttcagctaagtatgctaatgt	.(((((((((((((((((((((((((.&)))))))))))))))))))))))))
sucA	protein_coding	agaagatggtttagttgattgggcacaagcagaacaacttgcatttgcgacaattttacaagatggtacaccgattcg	1438145	1438223	as_sucA	as_protein_coding	atcggtgtaccatcttgtaaa	1438148	1438169	-33.7	0	15	0	0	0	15	LPM7	ttttacaagatggtacaccgatt&atcggtgtaccatcttgtaaa	.(((((((((((((((((((((.&)))))))))))))))))))))
yfiA	protein_coding	caaaagaattcagcttaaaaccaatggattcagaagaagcggtattacaaat	816834	816886	as_SAUSA300_1399	as_protein_coding	tttttctgataaaaccactgtattat	1566210	1566236	-11.5	0	1	0	0	0	1	LPM7	ccaatggattcagaagaag&tttttctgataaaaccactgt	.((.(((..(((((((((.&))))))))).....))).)).
SAUSA300_1295	protein_coding	aaaaggattcggctttatcgaagttgaaggagaaaatgacg	1426017	1426058	as_SAUSA300_1478	as_protein_coding	cgtttttttctttttttcatgtata	1631942	1631967	-13.9	0	4	0	0	0	4	LPM7	cgaagttgaaggagaaaatga&cgtttttttctttttttca	.((((..(((((((((((((.&))))))))))))).)))).
folD	protein_coding	cgtaaagagcctgagacataaatcaatgttctatgctc	1058352	1058390	as_SAUSA300_1698	as_protein_coding	acaagcttttttcaattctagtcaaccttgccggggtgggacgacg	1873213	1873259	-10.5	0.00668462	1	0	0	0	1	LPM7	tgttctatgctc&cggggtgggacg	.(((((((.((.&.)).))))))).
glpF	protein_coding	cgattttaccaatagctggtaaaggtggttcaaattgg	1312892	1312930	as_arsC	as_protein_coding	tttcttaacatttgttggta	1902674	1902694	-11.1	0	1	0	0	0	1	LPM7	ttaccaatagctggtaaaggt&ttcttaacatttgttggta	.(((((((((.((...((((.&.))))..)).)))))))))
rpmB	protein_coding	gttatgtgtatttatatttattaaaggaggtactcatat	1223106	1223145	as_SAUSA300_1771	as_protein_coding	tttatttctttttttgagtcatt	1959266	1959289	-10.3	0	1	0	0	0	1	LPM7	tatttattaaaggaggtac&ttatttctttttttgagtc	.(((((..((((((((((.&.))))))))))..))))).
gap_1	protein_coding	gaaaaggtgacaaacgtcgtgctcgtgcagcggcagaaa	843920	843959	as_feoB	as_protein_coding	ggtgtttttaactttttcatcaattt	2689139	2689165	-12.5	0	1	0	0	0	1	LPM7	gaaaaggtgacaaacgtcg&ggtgtttttaactttttca	((((((((...(((((((.&)))))))...)))))))).
SAUSA300_0231	protein_coding	ttaaggaacgtcacaatatttctaatgatattattaaattatcaagtcga	278949	278999	as_SAUSA300_2552	as_protein_coding	taataacaacgttgatgacttgatcta	2760647	2760674	-10.6	0	3	0	0	0	3	LPM7	tatcaagtcg&tgacttgatc	.((((((((.&.)))))))).
SAUSA300_1478	protein_coding	ggtatcgggagttgatgaacata	1632018	1632041	as_SAUSA300_1478	as_protein_coding	tatgttcatcaactcccgataccatcgctaaagcgtatagggagttgattctt	1632018	1632071	-41.7	0	39	24	15	0	0	TSB, RPMI	ggtatcgggagttgatgaacata&tatgttcatcaactcccgatacca	(((((((((((((((((((((((&))))))))))))))))))))))).
SAUSA300_0618	protein_coding	aagcatgaaataacacgctgtgttttaatgaagtaagat	691484	691523	as_SAUSA300_0618	as_protein_coding	atcttacttcattaaaacacagcgtgttatttcatgctt	691484	691523	-60.6	0.0187693	5	0	1	0	4	LPM5, RPMI	aagcatgaaataacacgctgtgttttaatgaagtaagat&atcttacttcattaaaacacagcgtgttatttcatgctt	(((((((((((((((((((((((((((((((((((((((&)))))))))))))))))))))))))))))))))))))))
dltA	protein_coding	aatcaaattgaatggctacagaatggaattagaagaaatt	915559	915599	as_pbpA	as_protein_coding	attttttttaattttaattttt	1173831	1173853	-10.4	0	3	0	1	0	0	RPMI	atggaattagaagaaatt&attttttttaattttaa	.((((((((((((((((.&)))))))))))))))).
clfA	protein_coding	ggattcagatagtgattcc	861459	861478	as_clfB	as_protein_coding	tgattctgagtcgctatctgaacctgagtcgctgtctgagcctgagtca	2775263	2775312	-24.7	0	2	0	1	0	1	LPM5, RPMI	ggattcagatagtgattcc&tgagtcgctgtctgagcct	((.(((((((((((((((.&.))))))))))))))))).
as_glpD	as_protein_coding	caaaacgcctcctaaaaaatgtaaaaacgagagacttg	1314864	1314902	glpD	protein_coding	aggaggcgttttggaatggcattgtctacttttaagagagaacatattaaa	1314889	1314940	-23.4	0.000374507	1	1	0	0	0	TSB	caaaacgcctccta&aggaggcgttttgg	(((((((((((((.&))))))))))))).
as_SAUSA300_1333	as_protein_coding	attgcgattcagcttctacagccatttgcttta	1495122	1495155	SAUSA300_1333	protein_coding	caacagcttgaattatatgtaaagcaaatggctgtagaagc	1495133	1495174	-36.8	0	26	26	0	0	0	TSB	agcttctacagccatttgcttta&gtaaagcaaatggctgtagaagc	.((((((((((((((((((((((&.))))))))))))))))))))))
as_est	as_protein_coding	tactttttaaaattgcgtgcatattctaaaaagccttc	851117	851155	valS	protein_coding	aaatgatttttactgaaggtagcccacagagtatcttagctgaacgtg	1765329	1765377	-13.7	0.00146558	1	1	0	0	0	TSB	tgcgtgcatattctaaaaagccttc&tgaaggtagcccacagagtatcttagctgaacgtg	.(((((((((((((.....((((((&.)))))).......)))))))....))...)))).
as_SAUSA300_1436	as_protein_coding	ttctttttttggtttttctttt	1588960	1588982	atpB	protein_coding	gaggggaatcattgaaggtaacatg	2226830	2226855	-12.5	0	1	1	0	0	0	TSB	tctttttttggtttttcttt&gaggggaatcattgaaggt	.(((((..(((((((((((.&)))))))))))..))))).
as_ccrB	as_protein_coding	gagttggttgatttgattcg	46188	46208	sprG_4	protein_coding	gtgatgacacaccattaggtgaattggttgattggattaatcaagata	2678797	2678845	-11.6	0	1	1	0	0	0	TSB	gttggttgatttgattc&tgattggattaatcaag	.(((((((((((((((.&.))))))))))))))).
as_cap5M	as_protein_coding	agaatcggacttaaaactactaaaccatatatt	186776	186809	cap5M	protein_coding	tatatggtttagtagttttaagtccga	186778	186805	-40.9	0	1	0	1	0	0	RPMI	atcggacttaaaactactaaaccatatat&tatatggtttagtagttttaagtccga	.(((((((((((((((((((((((((((.&)))))))))))))))))))))))))))
as_pbuX	as_protein_coding	attggaactaagatagcacctgcgtacatagct	437084	437117	pbuX	protein_coding	ctatgtacgcaggtgctatcttagttccaat	437086	437117	-55.3	6.35141e-05	1	0	1	0	0	RPMI	attggaactaagatagcacctgcgtacatagc&ctatgtacgcaggtgctatcttagttccaat	(((((((((((((((((((((((((((((((.&)))))))))))))))))))))))))))))))
as_rpoC	as_protein_coding	tgaatcatcaataaaattcagcttagtatctttttgcctgttttgtaaat	589111	589161	rpoC	protein_coding	atttacaaaacaggcaaaaaga	589111	589133	-29.7	3.43805e-10	3	0	3	0	0	RPMI	atctttttgcctgttttgtaaat&atttacaaaacaggcaaaaaga	.((((((((((((((((((((((&))))))))))))))))))))))
as_tuf	as_protein_coding	cggattgagaaacgagtaccgtcttcaatcgcgat	597822	597857	tuf	protein_coding	gattgaagacggtactcg	597827	597845	-32.9	2.97735e-20	13	0	13	0	0	RPMI	acgagtaccgtcttcaatcg&gattgaagacggtactcg	.((((((((((((((((((.&))))))))))))))))))
as_ispE	as_protein_coding	ttttaatttgttttttagtgtttttttaataaaaa	530746	530781	dltA	protein_coding	aatcaaattgaatggctacagaatggaattagaagaaatt	915559	915599	-10.7	0	1	0	1	0	0	RPMI	ttttaatttgttttttagtgtttttttaata&aattgaatggctacagaatggaattagaag	(((((((((.((((.((((.....((((((.&.))))))..)))).))))..))))))))).
as_SAUSA300_0841	as_protein_coding	cggcccacggtcataaagatata	920033	920056	SAUSA300_0841	protein_coding	aagtagatcagacttggaaatatatctttatgaccgtg	920038	920076	-26.2	0	1	0	1	0	0	RPMI	ccacggtcataaagatata&atatatctttatgaccgtg	.((((((((((((((((((&.))))))))))))))))))
as_SAUSA300_0936	as_protein_coding	tttatttgttctttttctttcttacttattttttta	1026052	1026088	lpdA_1	protein_coding	gttggtggaggatacattggatcagaattaggtacagcatttg	1092554	1092597	-11.7	0	4	0	4	0	0	RPMI	tttgttctttttctttcttacttattttttt&tggaggatacattggatcagaattaggtacagc	.(((((((..((((.(((....((((((((.&.))))))))....)))..))))..))).)))).
as_divIB	as_protein_coding	cctaaaactttgtttatctttgaagtactaacg	1179298	1179331	divIB	protein_coding	cgttagtacttcaaagataaacaaagttttaggtgttaaaaatgattcaaggatgtatacgt	1179298	1179360	-48.9	4.0645e-13	3	0	3	0	0	RPMI	cctaaaactttgtttatctttgaagtactaacg&cgttagtacttcaaagataaacaaagttttaggt	(((((((((((((((((((((((((((((((((&))))))))))))))))))))))))))))))))).
as_pyrC	as_protein_coding	ttgcaccaccatagattaatgaattatcttcacagtgtgctacga	1197046	1197091	pyrC	protein_coding	tcgtagcacactgtgaagataatt	1197046	1197070	-39.3	4.70451e-18	6	0	6	0	0	RPMI	gaattatcttcacagtgtgctacga&tcgtagcacactgtgaagataatt	.((((((((((((((((((((((((&))))))))))))))))))))))))
as_sucC	as_protein_coding	aaatcacgtaattctacaacatct	1247511	1247535	sucC	protein_coding	tgttgtagaattacgtgatttagaagaagaagatcc	1247514	1247550	-29.9	0	4	0	4	0	0	RPMI	aaatcacgtaattctacaacat&tgttgtagaattacgtgattta	(((((((((((((((((((((.&))))))))))))))))))))).
as_oppD_2	as_protein_coding	ttttttatttcttcttttggcaattttttataatttaaa	983168	983207	glnR	protein_coding	aaagcctattggagaaactttgccaataaatcgtggtgattt	1322698	1322740	-12.2	0	1	0	1	0	0	RPMI	atttcttcttttggca&agcctattggagaaac	.(((((((....(((.&.)))....))))))).
as_ispE	as_protein_coding	ttttaatttgttttttagtgtttttttaataaaaa	530746	530781	glnR	protein_coding	aaagcctattggagaaactttgccaataaatcgtggtgattt	1322698	1322740	-11.3	0	1	0	1	0	0	RPMI	aatttgttttttagtgtttttttaataa&ctattggagaaactttgccaataaatc	.(((((((...(((.((((((((((((.&.)))))))))))).)))..))))))).
as_SAUSA300_0282	as_protein_coding	tttttctttatctttttgtgcttgttctttttgtt	335884	335919	SAUSA300_1248	protein_coding	aaaataactaaaataaaacgaacttgtttacacattctgatg	1370654	1370696	-11.6	0	1	0	1	0	0	RPMI	ttatctttttgtgcttgttctttttgtt&aaataaaacgaacttgtttacacattctgatg	.((((....(((((..((((.(((((((&.))))))).))))..)....))))....))))
as_SAUSA300_1179	as_protein_coding	ttttctttagcttctttttctttttc	1298114	1298140	SAUSA300_1295	protein_coding	aaggtacagttaaatggtttaacgctgaaaaaggattcggctt	1426043	1426086	-10.1	0	1	0	1	0	0	RPMI	tagcttctttttctttttc&tgaaaaaggattcggctt	.((((.....(((((((((&.)))))))))...)))).
as_SAUSA300_0100	as_protein_coding	ttctttttttattttttcatctttaatt	110618	110646	rpsA	protein_coding	aatgatgtcattgaaggtgtcgtagtaagattggcaaact	1532273	1532313	-13.5	0	1	0	1	0	0	RPMI	tctttttttattttttcatctttaatt&cattgaaggtgtcgtagtaagattggc	.((..(((((((....((((((((((.&.))))))))))....)))))))..)).
as_clfA	as_protein_coding	tttattttctttttttct	861919	861937	SAUSA300_1374	protein_coding	agtctggatgggagaagatggaggtt	1542066	1542092	-12.1	0	2	0	2	0	0	RPMI	tttattttctttttttct&tggatgggagaagatggag	(((((((((((((.(((.&.))).))))))))))))).
as_spxA	as_protein_coding	tctcactctcctatttgaatgaataaaattcattgctta	986927	986966	gnd	protein_coding	tgatttggagagaaggttgcattatccgtgcacaattct	1613417	1613456	-10.5	0	1	0	1	0	0	RPMI	actctcct&tggagaga	.((((((.&.)))))).
as_sucB	as_protein_coding	ttgttgtttcttcttttttattatttgtttctt	1436843	1436876	lepA	protein_coding	aaagtttaataactaaaaagagggagcctaggataaat	1694662	1694700	-15.9	0	1	0	1	0	0	RPMI	ttgttgtttcttcttttttattattt&taataactaaaaagagggagcctaggataaa	((((((((((((((((((..(((((.&.)))))..)))))))))))))....))))).
as_sucB	as_protein_coding	ttgtttcttcttttttattatttgtttcttcatttt	1436846	1436882	tig	protein_coding	agttgacggagaagaattcgaaggtggacaagctgaaggt	1776827	1776867	-14.1	0	1	0	1	0	0	RPMI	gtttcttcttttttattatttgtttcttca&agaagaattcgaaggtggacaagctgaagg	.((((..(((.(((((..((((.((((((.&.))))))..)))).))))).)))..)))).
as_ispE	as_protein_coding	ttttaatttgttttttagtgtttttttaataaaaa	530746	530781	gatA	protein_coding	attggatgaattacaagcaaaagatcaaatggatggcaaattatt	2043730	2043775	-11.2	0	2	0	2	0	0	RPMI	ttaatttgttttttagtgttttttta&caaaagatcaaatggatggcaaattat	.(((((((((.((((.((.((((((.&.)))))).))..)))).))))))))).
as_agrC	as_protein_coding	tcactttcaataaatgcaacgcgaatgatagggtcatcaattt	2148708	2148751	agrC	protein_coding	tatcattcgcgttgcatttattgaaagtgaaaat	2148721	2148755	-48	0	1	0	1	0	0	RPMI	tcactttcaataaatgcaacgcgaatgatag&tatcattcgcgttgcatttattgaaagtgaa	((((((((((((((((((((((((((((((.&)))))))))))))))))))))))))))))).
as_agrA	as_protein_coding	tcagctggatcatctttaaaaataaaatccatcgctgcaactttgtagacaaatgttaaataggta	2149261	2149327	agrA	protein_coding	aagttgcagcgatggatttt	2149284	2149304	-31.9	1.4086e-89	30	0	30	0	0	RPMI	taaaatccatcgctgcaacttt&aagttgcagcgatggatttt	.((((((((((((((((((((.&))))))))))))))))))))
as_rsbU	as_protein_coding	agtgtatttctcacacttttttatcaattctac	2187572	2187605	rsbU	protein_coding	tagaattgataaaaaagtgtgagaaataca	2187574	2187604	-41.8	0.000436458	1	0	1	0	0	RPMI	gtgtatttctcacacttttttatcaattctac&tagaattgataaaaaagtgtgagaaataca	.((((((((((((((((((((((((((((((.&))))))))))))))))))))))))))))))
as_SAUSA300_1354	as_protein_coding	ctttatctcgctcttcttgaccataggcgaacgctaaatgccacatg	1520326	1520373	fba	protein_coding	aaagaaatggaagaaatcggtttatctacaggttta	2241677	2241713	-10.7	0	1	0	1	0	0	RPMI	tgaccataggcgaacgctaaatgccac&atggaagaaatcggtttatctacaggttt	.((((.((((.((((........(((.&.))).........)))).))))..)))).
as_SAUSA300_0092	as_protein_coding	aatcaaatacttttttt	100755	100772	SAUSA300_2130	protein_coding	acgattcaaccaaaaccaggagaaagtgttggacgttta	2304169	2304208	-10.1	0	1	0	1	0	0	RPMI	atcaaatacttttttt&aggagaaagtgttggac	.((.((((((((((((&.)))))))))))).)).
as_ispE	as_protein_coding	ttttaatttgttttttagtgtttttttaataaaaa	530746	530781	SAUSA300_2313	protein_coding	agcagtaaaacaagttggtaaggaatcagaattatta	2485987	2486024	-10.4	0	1	0	1	0	0	RPMI	tttaatttgttttttagtgtt&agcagtaaaacaagttggt	.(((((((((..((((.(((.&.))).))))))))))))).
as_SAUSA300_0583	as_protein_coding	tttatttttagtattataaatattt	657413	657438	SAUSA300_2529	protein_coding	aagaagcaactatgcatgctgaatttgaagtgcttg	2730756	2730792	-10.1	0	1	0	1	0	0	RPMI	tttatttttagtattataa&ctatgcatgctgaatttgaag	((((..((((((((((((.&.)))).))))))))..)))).
as_SAUSA300_2529	as_protein_coding	attaattttgtcagcgcgaccaaaagaatcaga	2730809	2730842	SAUSA300_2529	protein_coding	cgcgctgacaaaattaataatggcatatcattattaattgattatgatgttaacaat	2730824	2730881	-27.7	6.20587e-35	11	0	11	0	0	RPMI	attaattttgtcagcgcga&cgcgctgacaaaattaata	((((((((((((((((((.&)))))))))))))))))).
as_SAUSA300_0879	as_protein_coding	actattttttttatttctttttcat	966639	966664	SAUSA300_2540	protein_coding	gaggtgtattgaaaagttaaggagtggaaagtatgaata	2742994	2743033	-11.9	0	1	0	1	0	0	RPMI	ctattttttttatttctttttcat&ttgaaaagttaaggagtggaaagtatga	.(((.((((((((((((((((((.&.))))))....)))))))))))).))).
as_sdrD	as_protein_coding	tctgaatcactatctgagtctgagtcgctgtct	617919	617952	clfA	protein_coding	tccgactcagacagcgattctgactccgacagtgattccga	861169	861210	-42.5	0	1	0	0	0	1	LPM5	tctgaatcactatctgagtctgagtcgctgtct&cagacagcgattctgactccgacagtgattccga	((.((((((((.((.(((((.((((((((((((&.)))))))))))).))))).)).)))))))).))
as_SAUSA300_0793	as_protein_coding	aattctagtcaggggccccaacacagagaatttcgaaaa	877823	877862	folD	protein_coding	gctgacgaaaagtcagcttacaataatgtgcaagttggggatgggcccc	1057920	1057969	-18.8	0.000233172	1	0	0	0	1	LPM5	aggggccccaacacagagaatttcga&acgaaaagtcagcttacaataatgtgcaagttggggatgggcccc	.(((((((((((.((.(...(((((.&.)))))................).))...)))))).....)))))
as_sdrE	as_protein_coding	tatttgtattatttggtgctttcttc	619356	619382	ptsI	protein_coding	gaaattccagcaattgttggtacaaaatcaattactcaa	1079112	1079151	-11.7	0	1	0	0	0	1	LPM5	atttgtattatttggtgctt&cagcaattgttggtacaaaa	.(((((((((.....((((.&.)))).....))))))))).
as_clfA	as_protein_coding	tttattttctttttttcttc	861917	861937	proS	protein_coding	ttttagaaggcgaaaagttaagtgatggttcaggcgtt	1268683	1268721	-10.5	0	1	0	0	0	1	LPM5	tttattttctttttttcttc&agaaggcgaaaagttaagtgat	.((((((.((((((.(((((&.))))).))))))..)))))).
as_sucA	as_protein_coding	atcatatagatctaacattagacctaaattcgcaccg	1439893	1439930	sucA	protein_coding	cttcggtgcgaatttaggtctaatgtta	1439905	1439933	-40.8	3.16511e-06	2	0	0	0	2	LPM5	ctaacattagacctaaattcgcaccg&tcggtgcgaatttaggtctaatgtta	.(((((((((((((((((((((((((&.)))))))))))))))))))))))))
as_msrA_2	as_protein_coding	attttgattcccccaatgtg	1449262	1449282	msrA_2	protein_coding	attaccaatatcaacgtggttcaggtagaaaagcgtttatagaatcacattgggggaatc	1449267	1449327	-26.5	0	2	0	0	0	2	LPM5	tgattcccccaatgtg&tcacattgggggaatc	.(((((((((((((((&.)))))))))))))))
as_brnQ_3	as_protein_coding	caattgctgcaatggcat	1430566	1430584	gnd	protein_coding	tatgggcgtttctggtggtgaaattggagcgttaact	1614120	1614157	-12.1	0	1	0	0	0	1	LPM5	ttgctgcaatggcat&ggtgaaattggagcgt	.((((.((((..(((&.)))..)))).)))).
as_fmt_1	as_protein_coding	tgtattcattttatata	1050956	1050973	SAUSA300_1495	protein_coding	tcgtttaattagggaggatgcaagatgagtgctagttt	1648007	1648045	-11.8	0	1	0	0	0	1	LPM5	tgtattcattttatata&gatgcaagatgagtgct	.(((((((((((.(((.&.))).))))))))))).
as_SAUSA300_1495	as_protein_coding	taacagctcgcttgttaagaatttgttgaacaatcatata	1648082	1648122	SAUSA300_1495	protein_coding	gttaaagaattagatcaaaatgaattccataatgggattagaaaagct	1648118	1648166	-10.5	1.08872e-06	2	0	0	0	2	LPM5	cagctcgcttgttaagaatttgttgaacaatca&agatcaaaatgaattccataatgggattagaaaagct	.((((..(((((((.(((((((((.....(((.&.)))...)))))))))..)))))))........))))
as_SAUSA300_0359	as_protein_coding	acatcgccaccaagacttgttt	413141	413163	rpmA	protein_coding	gtactaaaatttaccctggtgaaaatgtaggtcgtggtggcgatgatac	1755455	1755504	-28.6	0	1	0	0	0	1	LPM5	acatcgccaccaagacttgt&gtaggtcgtggtggcgatga	.(((((((((((.((((((.&.)))))).))))))))))).
as_rpsD	as_protein_coding	tgatttcaactgattcaacgatgatgtttaat	1831813	1831845	rpsD	protein_coding	attaaacatcatcgttgaatcagttgaaat	1831813	1831843	-42.9	0	3	0	0	0	3	LPM5	gatttcaactgattcaacgatgatgtttaat&attaaacatcatcgttgaatcagttgaaat	.((((((((((((((((((((((((((((((&))))))))))))))))))))))))))))))
as_scpA	as_protein_coding	ctttcaatctcgatgtcacttgt	1599204	1599227	agrC	protein_coding	tatcgagaatcttaaagt	2148523	2148541	-10.1	0	2	0	0	0	2	LPM5	atctcgatgt&tatcgagaa	.((((((((.&)))))))).
as_SAUSA300_1674	as_protein_coding	ttttggttgttctttttgttgttttaatt	1841281	1841310	fba	protein_coding	cattcgaagaaaacgtagcaacaactaaaaaagttgt	2241918	2241955	-13.3	0	1	0	0	0	1	LPM5	ttttggttgttctttttgttgtttta&gaagaaaacgtagcaacaactaaaaa	(((((((((((((...((((.((((.&.)))).)))).)).))))))))))).
as_SAUSA300_0793	as_protein_coding	gttatattggcagtagttgactgaacgaaaatgcgcttgtaa	877874	877916	pnbA	protein_coding	agaatttcgaaaagaaattctacaggcaatgcaagttggggtgggacgacgat	2580461	2580514	-17.5	1.53259e-05	2	0	0	0	2	LPM5	agttgactgaacgaaaatgcgcttgtaa&ctacaggcaatgcaagttggggtgggacgacg	.((((.(((..(.((..((((((((((.&.)))))))...)))..)).)..)))..)))).
as_hisC_1	as_protein_coding	attggcagtagttgactgaacgaaaatgcgcttgtaa	787182	787219	pnbA	protein_coding	ttcgaaaagaaattctacaggcaatgcaagttggggtgggacgacgat	2580466	2580514	-17.5	0.0023098	1	0	0	0	1	LPM5	agttgactgaacgaaaatgcgcttgtaa&ctacaggcaatgcaagttggggtgggacgacg	.((((.(((..(.((..((((((((((.&.)))))))...)))..)).)..)))..)))).
as_SAUSA300_1870	as_protein_coding	atattggcagtagttgactgaacgaaaatgcgcttgtaa	2031171	2031210	pnbA	protein_coding	gaaaagaaattctacaggcaatgcaagttggggtgggacgacgataaaga	2580469	2580519	-17.5	0.00375943	1	0	0	0	1	LPM5	agttgactgaacgaaaatgcgcttgtaa&ctacaggcaatgcaagttggggtgggacgacg	.((((.(((..(.((..((((((((((.&.)))))))...)))..)).)..)))..)))).
as_SAUSA300_2132	as_protein_coding	atctttgctgtctaatttaggaactgcatgaatatcttggtc	2305822	2305864	SAUSA300_2481	protein_coding	gaatttatgcaaagttttcttggtgatgacacaccat	2678775	2678812	-16.9	0	1	0	0	0	1	LPM5	ttgctgtctaatttaggaactgcatgaatatct&gaatttatgcaaagttttcttggtgatgacacac	.((.((((....(((((((((((((((((.((.&)))))))))))..))..))))))....)))))).
as_SAUSA300_2481	as_protein_coding	tattcatgtatcattgtacatttgtgaattggt	2678959	2678992	SAUSA300_2481	protein_coding	aaatgtacaatgatacatgaatacat	2678969	2678995	-31	0.0109943	2	0	0	0	2	LPM5	tattcatgtatcattgtacatttg&aaatgtacaatgatacatgaatac	(((((((((((((((((((((((.&))))))))))))))))))))))).
as_SAUSA300_2482	as_protein_coding	ctatcacacgcatacaggaaattgaagcgttcgtgatagaagttttttg	2679803	2679852	SAUSA300_2483	protein_coding	agacaacaatagtaaatggcgaatagcgattttaaagaaa	2681369	2681409	-12.2	1.16738e-26	8	0	0	0	8	LPM5	ggaaattgaagcgttcgtgata&aatggcgaatagcgatttta	.(((((((....((((((.((.&.)).))))))..))))))).
as_SAUSA300_0645	as_protein_coding	cgataaatcgcttgtaatttagcaattaatacattggtatagaacggtt	719315	719364	SAUSA300_0645	protein_coding	tgctaaattacaagcgatttatcgtcgtgtctatgag	719340	719377	-36.4	0	1	0	0	0	1	LPM7	cgataaatcgcttgtaatttagcaa&tgctaaattacaagcgatttatcgt	((((((((((((((((((((((((.&)))))))))))))))))))))))).
as_SAUSA300_1787	as_protein_coding	ttttattttttttaattttaattttt	1173831	1173857	SAUSA300_1295	protein_coding	aaaaggattcggctttatcgaagttgaaggagaaaatgacgtat	1426014	1426058	-10.2	0	1	0	0	0	1	LPM7	tttattttttttaattttaattttt&cgaagttgaaggagaaaatgac	.((((((((((...((((((((((.&.)))))))))))))))))))).
as_SAUSA300_0104	as_protein_coding	gacataatgaatcatat	113959	113976	gltA	protein_coding	aaaatgaatcagatgaaaatcgttatgaaagagcaatg	1800363	1800401	-10.1	0	1	0	0	0	1	LPM7	acataatgaatcata&gatgaaaatcgttatga	.((((((((.((((.&.))))...)))))))).
as_ispE	as_protein_coding	ttttaatttgttttttagtgtttttttaataaaaa	530746	530781	SAUSA300_1804	protein_coding	aattgcttatgaaaaagatgcaatcgaattaatcgctga	1987442	1987481	-11	0	1	0	0	0	1	LPM7	tttaatttgttttttagtgtttttttaataaa&cttatgaaaaagatgcaatcgaattaat	.((((((((.((....((((((((((.((((.&.)))).)))))))))))).)))))))).
as_folD	as_protein_coding	aaatttatttcgtcgtcccaccccggcaaggttgactagaattgaaaaaagcttgttacaa	1058249	1058310	SAUSA300_1698	protein_coding	tgaaaaaagcttgttacaagcgtattttcattcagtcaactactgccaatataatattgtaaactataggacatttatt	1873148	1873227	-35.5	8.61419e-09	12	0	0	5	5	LPM7	cgtcccaccccggcaaggttgactagaattgaaaaaagcttgttacaa&ttgttacaagcgtattttcattcagtcaactactgccaatataatattgtaaactataggaca	.((((......((((.((((((((.(((.((((((..((((((.(((.&.))).))))))...)))))))))))))))))..)))).....................)))).
