# Supplementary material for: RNase III CLASH in MRSA uncovers sRNA regulatory networks coupling metabolism to toxin expression
Source: Nat Commun. 2022 Jun 22;13:3560. doi: 10.1038/s41467-022-31173-y (PMC9217828; doi:10.1038/s41467-022-31173-y)
Supplement: Supplementary file 8 — Supplementary Data 5 [file 41467_2022_31173_MOESM8_ESM.xlsx]

## Sheet: Growth curves
Supplementary Data 5. Growth curves performed wild-type JKD6009, wild-type USA300 and the two RNase III-HTF strains used in this study.
	Time (h)	JKD6009 WT	JKD6009 RNaseIII-HTF	USA300 WT	USA300 RNaseIII-HTF
	0	0.05	0.05	0.05	0.05	OD600
	2	0.45	0.4	0.95	0.91
	3	1.32	1.36	2.4	2.34
	4	2.23	2.4	4.17	3.8
	5	3.9	3.71	6.5	6.21
	6	4.75	4.5	7.8	7.13
	7	5.4	5.02	8.57	8.06
	18	6.93	6.02	14.6	13.7
