# Supplementary material for: RNase III CLASH in MRSA uncovers sRNA regulatory networks coupling metabolism to toxin expression
Source: Nat Commun. 2022 Jun 22;13:3560. doi: 10.1038/s41467-022-31173-y (PMC9217828; doi:10.1038/s41467-022-31173-y)
Supplement: Supplementary file 10 — Source Code [file 41467_2022_31173_MOESM10_ESM.zip]

Archive with 18 entries (15 files):
- Source_Code/
- __MACOSX/._Source_Code
- Source_Code/.DS_Store
- __MACOSX/Source_Code/._.DS_Store
- Source_Code/Repositories/
- __MACOSX/Source_Code/._Repositories
- Source_Code/.ipynb_checkpoints/
- __MACOSX/Source_Code/._.ipynb_checkpoints
- Source_Code/Repositories/structural_motifs-main.zip
- __MACOSX/Source_Code/Repositories/._structural_motifs-main.zip
- Source_Code/Repositories/pycrac-master.zip
- __MACOSX/Source_Code/Repositories/._pycrac-master.zip
- Source_Code/Repositories/clash-pipelines-master.zip
- __MACOSX/Source_Code/Repositories/._clash-pipelines-master.zip
- Source_Code/Repositories/genbankparser-master.zip
- __MACOSX/Source_Code/Repositories/._genbankparser-master.zip
- Source_Code/Repositories/crac_pipelines-master.zip
- __MACOSX/Source_Code/Repositories/._crac_pipelines-master.zip
